# Supplementary material for: Manure Microbial Communities and Resistance Profiles Reconfigure after Transition to Manure Pits and Differ from Those in Fertilized Field Soil
Source: mBio. 2021 May 11;12(3):e00798-21. doi: 10.1128/mBio.00798-21 (PMC8262906; doi:10.1128/mBio.00798-21)
Supplement: TABLE S1 [file mbio.00798-21-st001.xlsx]

## Sheet: Sheet1
metadata_taxa	feature_taxa	value_taxa	coef_taxa	stderr_taxa	N_taxa	N.not.0_taxa	pval_taxa	qval_taxa	metadata_ARG	feature_ARG	value_ARG	coef_ARG	stderr_ARG	N_ARG	N.not.0_ARG	pval_ARG	qval_ARG
Sample_type	Polyangiaceae	B_Soil_6	1.33646	0.0354209	220	0	2.70391e-92	5.43486e-89	Env_type	tetM_Tetracycline_resistant_ribosomal_protection_protein	Soil	-3.99039	0.111606	223	143	6.84618e-91	2.80693e-89
Sample_type	Solibacteraceae	C_Soil_12	1.43734	0.0385602	220	0	1.36581e-91	1.37263e-88	Env_type	tetM_tetW_tetO_tetS	Soil	-3.07454	0.121767	223	138	4.61624e-65	9.4633e-64
Sample_type	Frankiaceae	C_Soil_12	1.11915	0.030346	220	0	1.56002e-90	1.04521e-87	Env_type	LnuB_Lincosamide_Nucleotidyltransferase	Soil	-1.62525	0.0887047	223	104	7.40123e-45	1.0115e-43
Sample_type	Pseudonocardiaceae	C_Soil_12	1.04349	0.0284397	220	0	4.09504e-90	2.05776e-87	Env_type	ANT6	Soil	-1.78731	0.101328	223	121	3.69821e-43	3.79066e-42
Sample_type	Bradyrhizobiaceae	B_Soil_6	1.26107	0.0345005	220	0	7.26729e-90	2.43454e-87	Env_type	mef_MFS_efflux_pump	Soil	-2.35123	0.137866	223	129	1.72594e-41	1.41527e-40
Sample_type	Pseudonocardiaceae	B_Soil_6	1.02053	0.0278988	220	0	6.95768e-90	2.43454e-87	Env_type	tet36_Tetracycline_resistant_ribosomal_protection_protein	Soil	-1.42835	0.090942	223	102	5.92403e-37	4.04809e-36
Sample_type	Frankiaceae	B_Soil_6	1.08351	0.0297697	220	0	1.54526e-89	4.43709e-87	Env_type	AAC3	Soil	0.620689	0.04227	223	31	4.14466e-34	2.42759e-33
Sample_type	Polyangiaceae	C_Soil_12	1.30871	0.0361056	220	0	2.6954e-89	6.7722e-87	Env_type	estDL136_chloramphenicol_hydrolase	Soil	1.54545	0.0880265	223	57	6.44126e-32	3.30114e-31
Sample_type	Streptomycetaceae	C_Soil_12	1.03279	0.0289238	220	0	4.66725e-88	1.04235e-85	Env_type	NDM_beta_lactamase	Soil	0.834816	0.0615898	223	38	1.56453e-30	7.12731e-30
Sample_type	Anaeromyxobacteraceae	B_Soil_6	1.3836	0.0387966	220	0	5.37953e-88	1.05582e-85	Env_type	ANT3_dprime	Soil	-2.00418	0.148581	223	113	3.45446e-30	1.41633e-29
Sample_type	Bradyrhizobiaceae	C_Soil_12	1.2531	0.0351692	220	0	5.77812e-88	1.05582e-85	Env_type	Unknown_ABC_F_proteins	Soil	-1.27483	0.0954077	223	95	7.87112e-30	2.93378e-29
Sample_type	Streptomycetaceae	B_Soil_6	1.00901	0.0283741	220	0	9.5498e-88	1.59959e-85	Env_type	VanO_glycopeptide_resistance_gene_cluster	Soil	0.830817	0.0654442	223	39	7.33828e-28	2.50725e-27
Sample_type	Sandaracinaceae	B_Soil_6	1.51558	0.042672	220	0	1.1629e-87	1.79803e-85	Env_type	tet44_Tetracycline_resistant_ribosomal_protection_protein	Soil	-1.22018	0.0943954	223	130	4.91467e-25	1.55001e-24
Sample_type	Bacteroidaceae	C_Soil_12	-1.90068	0.0539955	220	0	2.74987e-87	3.94803e-85	Env_type	TetX	Soil	-2.10725	0.179048	223	89	7.03589e-25	2.06051e-24
Sample_type	Anaeromyxobacteraceae	C_Soil_12	1.38496	0.0395467	220	0	1.15795e-86	1.46764e-84	Env_type	tetW_Tetracycline_resistant_ribosomal_protection_protein	Soil	-1.73736	0.148843	223	117	1.88447e-24	5.15088e-24
Sample_type	Solibacteraceae	B_Soil_6	1.32042	0.0378291	220	0	1.16827e-86	1.46764e-84	Env_type	tetT_Tetracycline_resistant_ribosomal_protection_protein	Soil	-0.956476	0.0945195	223	88	8.09258e-20	2.07372e-19
Sample_type	Clostridiaceae	C_Soil_12	-1.53757	0.0443129	220	0	2.71656e-86	3.21194e-84	Env_type	CfxA_beta_lactamase	Soil	-1.29538	0.148974	223	114	1.14564e-15	2.76301e-15
Sample_type	Vicinamibacteraceae	B_Soil_6	1.72853	0.0494265	220	0	4.11435e-86	4.59436e-84	Env_type	APH6	Soil	-1.0221	0.118158	223	92	1.36425e-15	3.10745e-15
Sample_type	Prevotellaceae	C_Soil_12	-1.74877	0.050733	220	0	1.04006e-85	1.10027e-83	Env_type	VanA_glycopeptide_resistance_gene_cluster	Soil	0.404577	0.0534767	223	32	1.19851e-12	2.58626e-12
Sample_type	Archangiaceae	B_Soil_6	1.10162	0.0319604	220	0	1.59593e-85	1.60391e-83	Env_type	LnuF_Lincosamide_Nucleotidyltransferase	Soil	-0.886148	0.123822	223	91	1.38724e-11	2.84385e-11
Sample_type	Streptosporangiaceae	C_Soil_12	1.11357	0.0322755	220	0	1.68964e-85	1.61723e-83	Env_type	ANT2_dprime	Soil	-0.782399	0.115631	223	96	1.35573e-10	2.64691e-10
Sample_type	Kofleriaceae	B_Soil_6	1.2308	0.0357636	220	0	2.07239e-85	1.81109e-83	Env_type	Unknown_tet_MFS_efflux_pump	Soil	0.544306	0.0788942	223	39	4.99951e-10	9.31728e-10
Sample_type	Prevotellaceae	B_Soil_6	-1.7091	0.0497687	220	0	2.00906e-85	1.81109e-83	Env_type	flo_MFS_efflux_pump	Soil	0.669337	0.10896	223	53	3.95174e-09	7.0444e-09
Sample_type	Bacteroidaceae	B_Soil_6	-1.81431	0.0529645	220	0	2.9955e-85	2.50873e-83	Env_type	APH3_dprime	Soil	-0.651617	0.119492	223	72	1.40887e-07	2.40682e-07
Sample_type	Streptosporangiaceae	B_Soil_6	1.08715	0.0316623	220	0	3.88361e-85	3.12242e-83	Env_type	tet40_MFS_efflux_pump	Soil	0.350058	0.069006	223	29	8.6857e-07	1.42445e-06
Sample_type	Archangiaceae	C_Soil_12	1.10839	0.0325785	220	0	1.41017e-84	1.09017e-82	Env_type	Erm_23S_rRNA_Methyltransferase	Soil	-0.571791	0.113682	223	77	1.04701e-06	1.65105e-06
Sample_type	Micromonosporaceae	B_Soil_6	1.07184	0.0315313	220	0	1.90919e-84	1.42128e-82	Env_type	OXA_beta_lactamase	Soil	-0.438527	0.112397	223	120	0.0001305	0.000198167
Sample_type	Sandaracinaceae	C_Soil_12	1.47348	0.0434966	220	0	3.44053e-84	2.46981e-82	Env_type	ANT9	Soil	-0.401815	0.104284	223	62	0.00016257	0.000238049
Sample_type	Micromonosporaceae	C_Soil_12	1.08662	0.0321423	220	0	4.7667e-84	3.30381e-82	Env_type	ADC_beta_lactamase	Soil	0.210732	0.0552139	223	30	0.000197203	0.000278804
Sample_type	Myxococcaceae	B_Soil_6	1.05837	0.0313941	220	0	7.68727e-84	5.15047e-82	Env_type	LnuA_Lincosamide_Nucleotidyltransferase	Soil	-0.364764	0.131582	223	50	0.00607975	0.00830898
Sample_type	Natrialbaceae	C_Soil_12	0.888625	0.0264718	220	0	1.50856e-83	9.78134e-82	Env_type	Sulfonamide_Resistant_Dihydropteroate_Synthase	Soil	0.176884	0.0700111	223	23	0.0126885	0.0167815
Sample_type	Methylobacteriaceae	B_Soil_6	1.14247	0.0340304	220	0	1.6547e-83	1.03936e-81	Env_type	LnuAN2_Lincosamide_Nucleotidyltransferase	Soil	-0.299719	0.12007	223	72	0.0133283	0.0170769
Sample_type	Mycobacteriaceae	B_Soil_6	0.994989	0.0297635	220	0	3.11738e-83	1.89877e-81	Env_type	Streptogramin.vat.acetyltransferase	Soil	0.164463	0.0766821	223	21	0.0330648	0.0410805
Sample_type	Kofleriaceae	C_Soil_12	1.21469	0.0364552	220	0	4.72421e-83	2.79284e-81	Env_type	catA_chloramphenicol_acetyltransferase	Soil	-0.239721	0.119235	223	67	0.0456272	0.0550211
Sample_type	Clostridiaceae	B_Soil_6	-1.4419	0.0434737	220	0	5.98648e-83	3.43795e-81	Env_type	dhfr	Soil	-0.272864	0.144734	223	47	0.0610211	0.0714818
Sample_type	Geodermatophilaceae	B_Soil_6	1.139	0.0342759	220	0	7.9927e-83	4.44336e-81	Env_type	Unknown_Class_A_beta_lactamase	Soil	0.188493	0.100866	223	67	0.0630466	0.0718031
Sample_type	Natrialbaceae	B_Soil_6	0.863108	0.0259691	220	0	8.17931e-83	4.44336e-81	Env_type	AAC6_prime	Soil	0.0960343	0.114804	223	38	0.409503	0.453773
Sample_type	Gemmataceae	B_Soil_6	1.26793	0.0381713	220	0	8.8854e-83	4.69991e-81	Env_type	tetQ_Tetracycline_resistant_ribosomal_protection_protein	Soil	-0.0663488	0.0940872	223	60	0.481524	0.519539
Sample_type	Myxococcaceae	C_Soil_12	1.06109	0.0320015	220	0	1.22259e-82	6.30102e-81	Env_type	Unkown_chloramphenicol_acetyltransferase	Soil	-0.0661387	0.0982194	223	105	0.501466	0.527182
Sample_type	Lachnospiraceae	B_Soil_6	-1.76601	0.05369	220	0	1.74386e-82	8.54918e-81	Env_type	tetO_Tetracycline_resistant_ribosomal_protection_protein	Soil	-0.0559898	0.130199	223	42	0.667615	0.684306
Sample_type	Nocardiaceae	B_Soil_6	0.877289	0.0264894	220	0	1.72031e-82	8.54918e-81	Env_type	tet32_Tetracycline_resistant_ribosomal_protection_protein	Soil	-0.0302824	0.130612	223	59	0.816881	0.816881
Sample_type	Spiroplasmataceae	C_Soil_12	-1.52944	0.0464368	220	0	2.29091e-82	1.09636e-80	Sample_type	LnuB_Lincosamide_Nucleotidyltransferase	B_Manure_6	1.7338	0.145332	142	103	4.35404e-22	5.09423e-20
Sample_type	Halorubraceae	C_Soil_12	0.939227	0.0285318	220	0	2.80419e-82	1.31079e-80	Sample_type	LnuB_Lincosamide_Nucleotidyltransferase	D_Manure_24	1.7883	0.1533	142	103	1.41318e-21	8.2671e-20
Sample_type	Halorubraceae	B_Soil_6	0.917438	0.0279907	220	0	5.93986e-82	2.71344e-80	Sample_type	LnuB_Lincosamide_Nucleotidyltransferase	C_Manure_12	1.74081	0.151079	142	103	3.44373e-21	1.34305e-19
Sample_type	Nocardiaceae	C_Soil_12	0.886578	0.0270027	220	0	7.22481e-82	3.22708e-80	Sample_type	ANT2_dprime	D_Manure_24	-2.27184	0.207421	142	96	4.02261e-20	1.01092e-18
Sample_type	Brachyspiraceae	C_Soil_12	-1.44049	0.0441683	220	0	1.17558e-81	5.13677e-80	Sample_type	tet36_Tetracycline_resistant_ribosomal_protection_protein	B_Manure_6	1.62239	0.146203	142	101	4.32017e-20	1.01092e-18
Sample_type	Jiangellaceae	B_Soil_6	1.12158	0.0345948	220	0	4.12314e-81	1.7633e-79	Sample_type	tet36_Tetracycline_resistant_ribosomal_protection_protein	D_Manure_24	1.66521	0.154421	142	101	2.07791e-19	4.05192e-18
Sample_type	Lachnospiraceae	C_Soil_12	-1.7622	0.0547343	220	0	6.07818e-81	2.54524e-79	Sample_type	ANT2_dprime	B_Manure_6	-2.07205	0.197657	142	96	7.9154e-19	1.323e-17
Sample_type	Methylobacteriaceae	C_Soil_12	1.12363	0.0346893	220	0	6.46072e-81	2.65022e-79	Sample_type	tet36_Tetracycline_resistant_ribosomal_protection_protein	C_Manure_12	1.55605	0.15211	142	101	4.68815e-18	6.85642e-17
Sample_type	Mycoplasmataceae	C_Soil_12	-1.32061	0.0409639	220	0	1.24605e-80	5.00912e-79	Sample_type	ANT2_dprime	C_Manure_12	-2.05598	0.204831	142	96	8.22983e-18	1.06988e-16
Sample_type	Gottschalkiaceae	C_Soil_12	-1.89368	0.0592294	220	0	2.08146e-80	8.20341e-79	Sample_type	Unkown_chloramphenicol_acetyltransferase	B_Manure_6	-1.58698	0.16047	142	89	2.56618e-17	3.00243e-16
Sample_type	Conexibacteraceae	B_Soil_6	1.66799	0.0518991	220	0	2.2057e-80	8.36503e-79	Sample_type	CfxA_beta_lactamase	B_Manure_6	-2.44271	0.247401	142	112	2.85124e-17	3.03269e-16
Sample_type	Jiangellaceae	C_Soil_12	1.13177	0.0352642	220	0	2.17162e-80	8.36503e-79	Sample_type	CfxA_beta_lactamase	D_Manure_24	-2.48163	0.260586	142	112	1.66408e-16	1.62248e-15
Sample_type	Geodermatophilaceae	C_Soil_12	1.11987	0.0349421	220	0	3.36871e-80	1.25391e-78	Sample_type	Unknown_ABC_F_proteins	B_Manure_6	1.50191	0.159242	142	95	3.08918e-16	2.58168e-15
Sample_type	Thermomonosporaceae	C_Soil_12	1.09313	0.0341071	220	0	3.51137e-80	1.28325e-78	Sample_type	Unknown_ABC_F_proteins	D_Manure_24	1.57674	0.167557	142	95	2.89142e-16	2.58168e-15
Sample_type	Gottschalkiaceae	B_Soil_6	-1.85098	0.0581094	220	0	4.06954e-80	1.46068e-78	Sample_type	CfxA_beta_lactamase	C_Manure_12	-2.40746	0.256952	142	112	4.18333e-16	3.263e-15
Sample_type	Clostridiales_Family_XIII._Incertae_Sedis	B_Soil_6	-1.58938	0.0498044	220	0	4.78787e-80	1.68836e-78	Sample_type	Unknown_ABC_F_proteins	C_Manure_12	1.51802	0.165286	142	95	1.0909e-15	7.9772e-15
Sample_type	Vicinamibacteraceae	C_Soil_12	1.61456	0.0503814	220	0	8.35815e-80	2.89653e-78	Sample_type	Unkown_chloramphenicol_acetyltransferase	D_Manure_24	-1.38686	0.168301	142	89	1.81051e-13	1.24606e-12
Sample_type	Haloferacaceae	C_Soil_12	0.861827	0.0271077	220	0	9.46282e-80	3.22378e-78	Sample_type	tetT_Tetracycline_resistant_ribosomal_protection_protein	D_Manure_24	1.33271	0.163248	142	88	3.06978e-13	1.89034e-12
Sample_type	Euzebyaceae	C_Soil_12	0.985036	0.0310792	220	0	1.56583e-79	5.24554e-78	Sample_type	Unkown_chloramphenicol_acetyltransferase	C_Manure_12	-1.35696	0.166239	142	89	2.96748e-13	1.89034e-12
Sample_type	Haloferacaceae	B_Soil_6	0.839869	0.0265939	220	0	2.94905e-79	9.71736e-78	Sample_type	ANT3_dprime	B_Manure_6	1.92694	0.241151	142	105	8.96874e-13	5.24671e-12
Sample_type	Fusobacteriaceae	C_Soil_12	-1.51707	0.0477211	220	0	6.12062e-79	1.98427e-77	Sample_type	ANT6	B_Manure_6	1.26966	0.162235	142	120	1.97984e-12	1.10306e-11
Sample_type	Halobacteriaceae	C_Soil_12	0.877936	0.0279782	220	0	8.53857e-79	2.64039e-77	Sample_type	mef_MFS_efflux_pump	B_Manure_6	-1.66618	0.217144	142	129	4.21751e-12	2.24295e-11
Sample_type	Muribaculaceae	B_Soil_6	-1.5992	0.0511308	220	0	8.49129e-79	2.64039e-77	Sample_type	tet40_MFS_efflux_pump	B_Manure_6	-0.919045	0.120795	142	29	5.9495e-12	3.02649e-11
Sample_type	Mycobacteriaceae	C_Soil_12	0.953968	0.0303411	220	0	8.3944e-79	2.64039e-77	Sample_type	ANT6	C_Manure_12	1.23051	0.168738	142	120	3.15564e-11	1.53837e-10
Sample_type	Euzebyaceae	B_Soil_6	0.955628	0.0304903	220	0	1.02887e-78	3.13337e-77	Sample_type	tetT_Tetracycline_resistant_ribosomal_protection_protein	B_Manure_6	1.11227	0.154731	142	88	5.64658e-11	2.6426e-10
Sample_type	Mycoplasmataceae	B_Soil_6	-1.26059	0.0401897	220	0	1.2344e-78	3.70321e-77	Sample_type	tetW_Tetracycline_resistant_ribosomal_protection_protein	B_Manure_6	-1.82606	0.257451	142	117	9.8341e-11	4.42534e-10
Sample_type	Muribaculaceae	C_Soil_12	-1.623	0.0521252	220	0	1.70591e-78	4.98005e-77	Sample_type	tetM_Tetracycline_resistant_ribosomal_protection_protein	C_Manure_12	1.24977	0.177466	142	142	1.17437e-10	5.08893e-10
Sample_type	Odoribacteraceae	C_Soil_12	-1.48964	0.0478172	220	0	1.70957e-78	4.98005e-77	Sample_type	LnuAN2_Lincosamide_Nucleotidyltransferase	B_Manure_6	-1.39066	0.198517	142	72	1.41837e-10	5.92675e-10
Sample_type	Xanthobacteraceae	B_Soil_6	1.32699	0.0425841	220	0	3.28645e-78	9.43681e-77	Sample_type	ANT6	D_Manure_24	1.193	0.171271	142	120	1.6742e-10	6.52939e-10
Sample_type	Francisellaceae	C_Soil_12	-1.12629	0.0363606	220	0	4.79719e-78	1.35808e-76	Sample_type	TetX	B_Manure_6	2.03235	0.291278	142	89	1.61932e-10	6.52939e-10
Sample_type	Paludibacteraceae	C_Soil_12	-1.36784	0.0439557	220	0	6.38997e-78	1.78387e-76	Sample_type	tet40_MFS_efflux_pump	C_Manure_12	-0.865434	0.125061	142	29	1.9915e-10	7.5163e-10
Sample_type	Halobacteriaceae	B_Soil_6	0.850167	0.0274473	220	0	7.39788e-78	2.03695e-76	Sample_type	tet40_MFS_efflux_pump	D_Manure_24	-0.833855	0.126556	142	29	1.03101e-09	3.76965e-09
Sample_type	Gemmataceae	C_Soil_12	1.20653	0.0389096	220	0	7.84818e-78	2.13174e-76	Sample_type	tetT_Tetracycline_resistant_ribosomal_protection_protein	C_Manure_12	1.06129	0.16087	142	88	1.09695e-09	3.88918e-09
Sample_type	Conexibacteraceae	C_Soil_12	1.63727	0.0529049	220	0	1.10799e-77	2.96942e-76	Sample_type	tet32_Tetracycline_resistant_ribosomal_protection_protein	C_Manure_12	-1.46101	0.229496	142	56	3.26896e-09	1.12491e-08
Sample_type	Burkholderiaceae	B_Soil_6	0.939774	0.0304364	220	0	1.43781e-77	3.80263e-76	Sample_type	tet32_Tetracycline_resistant_ribosomal_protection_protein	B_Manure_6	-1.3644	0.221258	142	56	8.98107e-09	3.00224e-08
Sample_type	Isosphaeraceae	B_Soil_6	1.12256	0.0363938	220	0	1.83134e-77	4.78051e-76	Sample_type	tetW_Tetracycline_resistant_ribosomal_protection_protein	C_Manure_12	-1.63177	0.267167	142	117	1.23292e-08	4.00698e-08
Sample_type	Burkholderiaceae	C_Soil_12	0.953108	0.0310269	220	0	3.32021e-77	8.55592e-76	Sample_type	LnuAN2_Lincosamide_Nucleotidyltransferase	D_Manure_24	-1.20964	0.209308	142	72	5.61194e-08	1.77459e-07
Sample_type	Microbacteriaceae	B_Soil_6	0.861984	0.028094	220	0	5.1749e-77	1.31665e-75	Sample_type	mef_MFS_efflux_pump	D_Manure_24	-1.31886	0.229218	142	129	6.26916e-08	1.93024e-07
Sample_type	Clostridiales_Family_XIII._Incertae_Sedis	C_Soil_12	-1.55105	0.0507685	220	0	6.19708e-77	1.55702e-75	Sample_type	LnuAN2_Lincosamide_Nucleotidyltransferase	C_Manure_12	-1.18489	0.206309	142	72	6.71477e-08	2.01443e-07
Sample_type	Methanobacteriaceae	C_Soil_12	-2.20897	0.0725088	220	0	1.08226e-76	2.68561e-75	Sample_type	tet32_Tetracycline_resistant_ribosomal_protection_protein	D_Manure_24	-1.3087	0.232543	142	56	1.10392e-07	3.22897e-07
Sample_type	Promicromonosporaceae	B_Soil_6	1.05963	0.0347766	220	0	1.56657e-76	3.84001e-75	Sample_type	APH6	B_Manure_6	1.10975	0.197196	142	90	1.17592e-07	3.35569e-07
Sample_type	Spiroplasmataceae	B_Soil_6	-1.38076	0.0455589	220	0	2.3184e-76	5.61444e-75	Sample_type	ANT3_dprime	C_Manure_12	1.40717	0.250713	142	105	1.26726e-07	3.53023e-07
Sample_type	Thermomonosporaceae	B_Soil_6	1.01574	0.0334587	220	0	2.62473e-76	6.28061e-75	Sample_type	ANT3_dprime	D_Manure_24	1.39155	0.254415	142	105	2.41175e-07	6.5622e-07
Sample_type	Beutenbergiaceae	B_Soil_6	1.06408	0.0351143	220	0	2.70592e-76	6.34528e-75	Sample_type	tetM_Tetracycline_resistant_ribosomal_protection_protein	D_Manure_24	0.975057	0.180141	142	142	3.09596e-07	8.23243e-07
Sample_type	Catenulisporaceae	C_Soil_12	1.21807	0.0401839	220	0	2.71489e-76	6.34528e-75	Sample_type	mef_MFS_efflux_pump	C_Manure_12	-1.21898	0.225835	142	129	3.25065e-07	8.45169e-07
Sample_type	Brachyspiraceae	B_Soil_6	-1.30847	0.0433349	220	0	4.27786e-76	9.88332e-75	Sample_type	tetM_Tetracycline_resistant_ribosomal_protection_protein	B_Manure_6	0.902789	0.170609	142	142	5.42188e-07	1.37904e-06
Sample_type	Vulgatibacteraceae	C_Soil_12	1.15942	0.0383586	220	0	4.42098e-76	1.00979e-74	Sample_type	APH3_dprime	B_Manure_6	1.00262	0.197369	142	70	1.38226e-06	3.44093e-06
Sample_type	Acidobacteriaceae	C_Soil_12	1.05197	0.0348619	220	0	4.72659e-76	1.05663e-74	Sample_type	Erm_23S_rRNA_Methyltransferase	B_Manure_6	0.888458	0.17644	142	69	1.61559e-06	3.93801e-06
Sample_type	Francisellaceae	B_Soil_6	-1.07512	0.0356761	220	0	4.7312e-76	1.05663e-74	Sample_type	tetM_tetW_tetO_tetS	B_Manure_6	-0.988769	0.19909	142	137	2.19825e-06	5.24889e-06
Sample_type	Vulgatibacteraceae	B_Soil_6	1.13589	0.0376322	220	0	5.73795e-76	1.26739e-74	Sample_type	TetX	D_Manure_24	1.46897	0.30718	142	89	4.77436e-06	1.1172e-05
Sample_type	Isosphaeraceae	C_Soil_12	1.11846	0.0370973	220	0	7.36267e-76	1.60858e-74	Sample_type	tetW_Tetracycline_resistant_ribosomal_protection_protein	D_Manure_24	-1.28293	0.270801	142	117	5.82107e-06	1.33542e-05
Sample_type	Methanococcaceae	C_Soil_12	-1.17761	0.0391014	220	0	8.08863e-76	1.74819e-74	Sample_type	APH6	C_Manure_12	0.882954	0.204968	142	90	3.3217e-05	7.47381e-05
Sample_type	Leptotrichiaceae	C_Soil_12	-1.36	0.0451699	220	0	1.17272e-75	2.50762e-74	Sample_type	Erm_23S_rRNA_Methyltransferase	D_Manure_24	0.798436	0.186075	142	69	3.4903e-05	7.70501e-05
Sample_type	Methanobacteriaceae	B_Soil_6	-2.13177	0.0711357	220	0	1.64577e-75	3.48209e-74	Sample_type	Erm_23S_rRNA_Methyltransferase	C_Manure_12	0.781502	0.183393	142	69	3.93196e-05	8.51925e-05
Sample_type	Gemmatimonadaceae	B_Soil_6	1.39678	0.0466007	220	0	1.89797e-75	3.97387e-74	Sample_type	tetO_Tetracycline_resistant_ribosomal_protection_protein	C_Manure_12	-0.972178	0.237232	142	42	7.41775e-05	0.000157796
Sample_type	Tannerellaceae	B_Soil_6	-1.48046	0.0497582	220	0	2.11381e-75	4.38016e-74	Sample_type	TetX	C_Manure_12	1.21434	0.302753	142	89	0.000103476	0.000216191
Sample_type	Beutenbergiaceae	C_Soil_12	1.06912	0.0357948	220	0	2.81944e-75	5.78272e-74	Sample_type	tetO_Tetracycline_resistant_ribosomal_protection_protein	B_Manure_6	-0.917156	0.228925	142	42	0.000105884	0.000217341
Sample_type	Microbacteriaceae	C_Soil_12	0.855037	0.0286382	220	0	4.27927e-75	8.68821e-74	Sample_type	tetO_Tetracycline_resistant_ribosomal_protection_protein	D_Manure_24	-0.911261	0.24023	142	42	0.00022864	0.000461222
Sample_type	Promicromonosporaceae	C_Soil_12	1.05673	0.0354509	220	0	5.45344e-75	1.09614e-73	Sample_type	LnuF_Lincosamide_Nucleotidyltransferase	D_Manure_24	0.863155	0.231631	142	90	0.000288273	0.00057166
Sample_type	Tannerellaceae	C_Soil_12	-1.49985	0.0507248	220	0	5.56195e-75	1.10688e-73	Sample_type	OXA_beta_lactamase	C_Manure_12	0.660257	0.179052	142	96	0.000335438	0.000654104
Sample_type	Gordoniaceae	B_Soil_6	0.822619	0.027766	220	0	1.29245e-74	2.5469e-73	Sample_type	catA_chloramphenicol_acetyltransferase	B_Manure_6	-0.768361	0.21611	142	67	0.000517445	0.000992476
Sample_type	Gordoniaceae	C_Soil_12	0.837851	0.0283045	220	0	1.48041e-74	2.88896e-73	Sample_type	APH6	D_Manure_24	0.73218	0.207967	142	90	0.000601764	0.00113559
Sample_type	Gemmatimonadaceae	C_Soil_12	1.40372	0.0475011	220	0	1.83013e-74	3.53708e-73	Sample_type	LnuF_Lincosamide_Nucleotidyltransferase	B_Manure_6	0.764164	0.221957	142	90	0.000782777	0.00145373
Sample_type	Odoribacteraceae	B_Soil_6	-1.37975	0.0469139	220	0	2.23947e-74	4.28699e-73	Sample_type	OXA_beta_lactamase	D_Manure_24	0.617161	0.181597	142	96	0.000906075	0.00165642
Sample_type	Cellulomonadaceae	B_Soil_6	1.11381	0.0377275	220	0	2.4449e-74	4.63609e-73	Sample_type	catA_chloramphenicol_acetyltransferase	D_Manure_24	-0.729786	0.224709	142	67	0.00146089	0.0026296
Sample_type	Haloarculaceae	C_Soil_12	0.8055	0.0274604	220	0	5.29223e-74	9.94148e-73	Sample_type	catA_chloramphenicol_acetyltransferase	C_Manure_12	-0.67597	0.22281	142	67	0.00288592	0.00511594
Sample_type	Barnesiellaceae	C_Soil_12	-1.48687	0.0509665	220	0	8.67751e-74	1.61498e-72	Sample_type	tetM_tetW_tetO_tetS	C_Manure_12	-0.622292	0.206924	142	137	0.00318387	0.00555989
Sample_type	Fusobacteriaceae	B_Soil_6	-1.37517	0.0468177	220	0	2.19527e-73	4.04816e-72	Sample_type	tetQ_Tetracycline_resistant_ribosomal_protection_protein	C_Manure_12	-0.519194	0.17499	142	60	0.00359595	0.00618715
Sample_type	Barnesiellaceae	B_Soil_6	-1.4404	0.0499953	220	0	6.84218e-73	1.25025e-71	Sample_type	tetQ_Tetracycline_resistant_ribosomal_protection_protein	B_Manure_6	-0.483633	0.169108	142	60	0.00497407	0.00843429
Sample_type	Cellulomonadaceae	C_Soil_12	1.11137	0.0384601	220	0	7.61723e-73	1.37759e-71	Sample_type	tetM_tetW_tetO_tetS	D_Manure_24	-0.58871	0.209943	142	137	0.00584238	0.00976512
Sample_type	Xanthobacteraceae	C_Soil_12	1.25338	0.0434095	220	0	7.6761e-73	1.37759e-71	Sample_type	ANT9	D_Manure_24	0.524857	0.188205	142	62	0.00611589	0.0100783
Sample_type	Haloarculaceae	B_Soil_6	0.775903	0.026939	220	0	1.00972e-72	1.79606e-71	Sample_type	tetQ_Tetracycline_resistant_ribosomal_protection_protein	D_Manure_24	-0.476657	0.177011	142	60	0.00802951	0.013048
Sample_type	Paludibacteraceae	B_Soil_6	-1.24419	0.0431232	220	0	1.33655e-72	2.35655e-71	Sample_type	OXA_beta_lactamase	B_Manure_6	0.460456	0.172377	142	96	0.00856905	0.013734
Sample_type	Nocardioidaceae	B_Soil_6	1.05017	0.0368356	220	0	5.22907e-72	9.1395e-71	Sample_type	ADC_beta_lactamase	C_Manure_12	0.258289	0.0984877	142	28	0.00979047	0.0154795
Sample_type	Peptoniphilaceae	B_Soil_6	-1.18178	0.0417401	220	0	2.14516e-71	3.71704e-70	Sample_type	dhfr	B_Manure_6	0.653704	0.25437	142	42	0.0113575	0.0177176
Sample_type	Egibacteraceae	C_Soil_12	1.17949	0.0425997	220	0	1.40629e-70	2.41594e-69	Sample_type	dhfr	D_Manure_24	0.670787	0.26581	142	42	0.0128316	0.0197539
Sample_type	Thermoanaerobacterales_Family_III._Incertae_Sedis	B_Soil_6	-1.10694	0.039938	220	0	4.44447e-70	7.57066e-69	Sample_type	APH3_dprime	D_Manure_24	0.510933	0.207986	142	70	0.0154093	0.0234142
Sample_type	Peptoniphilaceae	C_Soil_12	-1.18097	0.0425474	220	0	4.80871e-70	8.12227e-69	Sample_type	ANT9	B_Manure_6	0.423818	0.178541	142	62	0.0191519	0.0287278
Sample_type	Nakamurellaceae	C_Soil_12	0.894054	0.0322992	220	0	5.85358e-70	9.80475e-69	Sample_type	LnuF_Lincosamide_Nucleotidyltransferase	C_Manure_12	0.519937	0.22929	142	90	0.0250267	0.0370649
Sample_type	Methanococcaceae	B_Soil_6	-1.06218	0.0383633	220	0	6.00064e-70	9.96801e-69	Sample_type	Unknown_tet_MFS_efflux_pump	C_Manure_12	-0.280483	0.125463	142	17	0.0270988	0.0396319
Sample_type	Borreliaceae	C_Soil_12	-1.11586	0.0404569	220	0	9.88459e-70	1.62853e-68	Sample_type	tet44_Tetracycline_resistant_ribosomal_protection_protein	C_Manure_12	-0.383913	0.17534	142	128	0.030423	0.0439443
Sample_type	Marinifilaceae	C_Soil_12	-1.23736	0.0449781	220	0	1.53995e-69	2.5165e-68	Sample_type	Sulfonamide_Resistant_Dihydropteroate_Synthase	D_Manure_24	0.290702	0.133209	142	23	0.0309165	0.0441126
Sample_type	Hungateiclostridiaceae	B_Soil_6	-1.40255	0.0511415	220	0	2.64433e-69	4.28637e-68	Sample_type	tet44_Tetracycline_resistant_ribosomal_protection_protein	B_Manure_6	-0.358367	0.168845	142	128	0.0358077	0.050476
Sample_type	Leptotrichiaceae	B_Soil_6	-1.21761	0.0443191	220	0	2.75173e-69	4.42479e-68	Sample_type	Sulfonamide_Resistant_Dihydropteroate_Synthase	B_Manure_6	0.259632	0.12689	142	23	0.0428594	0.059697
Sample_type	Egibacteraceae	B_Soil_6	1.134	0.0417932	220	0	3.79259e-69	6.05008e-68	Sample_type	APH3_dprime	C_Manure_12	0.410695	0.205048	142	70	0.0473817	0.0652196
Sample_type	Catenulisporaceae	B_Soil_6	1.07427	0.0394203	220	0	6.71264e-69	1.05409e-67	Sample_type	tetH_MFS_efflux_pump	B_Manure_6	0.206206	0.103687	142	16	0.048916	0.0665485
Sample_type	Erysipelotrichaceae	B_Soil_6	-1.52901	0.0562238	220	0	6.68595e-69	1.05409e-67	Sample_type	dhfr	C_Manure_12	0.519729	0.262968	142	42	0.0502798	0.0676177
Sample_type	Nakamurellaceae	B_Soil_6	0.859395	0.0316837	220	0	1.41087e-68	2.19834e-67	Sample_type	Unknown_tet_MFS_efflux_pump	D_Manure_24	-0.219127	0.126769	142	17	0.0862478	0.11467
Sample_type	Thermoanaerobacterales_Family_III._Incertae_Sedis	C_Soil_12	-1.10281	0.0407068	220	0	1.51551e-68	2.34321e-67	Sample_type	ANT9	C_Manure_12	0.306293	0.185524	142	62	0.101264	0.133122
Sample_type	Nocardioidaceae	C_Soil_12	1.01457	0.0375505	220	0	2.47159e-68	3.79229e-67	Sample_type	AAC6_prime	B_Manure_6	0.356678	0.226811	142	28	0.118106	0.153538
Sample_type	Ruminococcaceae	B_Soil_6	-1.59269	0.0590884	220	0	4.41976e-68	6.72509e-67	Sample_type	VanA_glycopeptide_resistance_gene_cluster	B_Manure_6	-0.137374	0.0893933	142	22	0.126903	0.163161
Sample_type	Sphaerobacteraceae	C_Soil_12	0.879029	0.0326237	220	0	4.44994e-68	6.72509e-67	Sample_type	ADC_beta_lactamase	B_Manure_6	0.144669	0.0949269	142	28	0.130017	0.165348
Sample_type	Streptococcaceae	B_Soil_6	-1.11322	0.0415108	220	0	4.57944e-68	6.86916e-67	Sample_type	Unknown_Class_A_beta_lactamase	C_Manure_12	0.230726	0.167028	142	47	0.169595	0.213362
Sample_type	Hungateiclostridiaceae	C_Soil_12	-1.40138	0.0521305	220	0	5.88561e-68	8.76303e-67	Sample_type	Streptogramin.vat.acetyltransferase	D_Manure_24	0.209764	0.163793	142	21	0.202459	0.251997
Sample_type	Dermacoccaceae	B_Soil_6	0.833916	0.0311133	220	0	9.14525e-68	1.35161e-66	Sample_type	tet44_Tetracycline_resistant_ribosomal_protection_protein	D_Manure_24	-0.218332	0.177806	142	128	0.221775	0.273133
Sample_type	Borreliaceae	B_Soil_6	-1.06239	0.0396933	220	0	1.14121e-67	1.67433e-66	Sample_type	VanA_glycopeptide_resistance_gene_cluster	C_Manure_12	-0.107175	0.0926384	142	22	0.249488	0.304063
Sample_type	Erysipelotrichaceae	C_Soil_12	-1.52522	0.0573122	220	0	1.92318e-67	2.80115e-66	Sample_type	Sulfonamide_Resistant_Dihydropteroate_Synthase	C_Manure_12	0.113045	0.131525	142	23	0.3917	0.468234
Sample_type	Chelatococcaceae	B_Soil_6	1.14641	0.0431042	220	0	3.22736e-67	4.6669e-66	Sample_type	tet31_MFS_efflux_pump	B_Manure_6	0.0809761	0.0942968	142	18	0.392196	0.468234
Sample_type	Dermacoccaceae	C_Soil_12	0.841157	0.0317171	220	0	4.67447e-67	6.7112e-66	Sample_type	tet31_MFS_efflux_pump	D_Manure_24	0.0810701	0.0990097	142	18	0.414457	0.489813
Sample_type	Tsukamurellaceae	B_Soil_6	0.806948	0.0303926	220	0	4.98713e-67	7.10931e-66	Sample_type	VanA_glycopeptide_resistance_gene_cluster	D_Manure_24	-0.073685	0.0938099	142	22	0.433629	0.507346
Sample_type	Peptostreptococcaceae	B_Soil_6	-1.67301	0.0632243	220	0	9.83909e-67	1.39272e-65	Sample_type	Unknown_Class_A_beta_lactamase	D_Manure_24	0.107151	0.169486	142	47	0.528381	0.612085
Sample_type	Tsukamurellaceae	C_Soil_12	0.817389	0.0309814	220	0	1.31045e-66	1.84196e-65	Sample_type	LnuA_Lincosamide_Nucleotidyltransferase	B_Manure_6	0.157736	0.258517	142	49	0.542901	0.622739
Sample_type	Peptostreptococcaceae	C_Soil_12	-1.70056	0.064439	220	0	1.39149e-66	1.94228e-65	Sample_type	AAC6_prime	C_Manure_12	0.126267	0.233842	142	28	0.590091	0.670081
Sample_type	Halanaerobiaceae	B_Soil_6	-1.06968	0.0408528	220	0	2.86393e-66	3.97e-65	Sample_type	ADC_beta_lactamase	D_Manure_24	0.0531028	0.099813	142	28	0.595628	0.670081
Sample_type	Rikenellaceae	B_Soil_6	-1.40801	0.0539241	220	0	3.48362e-66	4.79595e-65	Sample_type	Unknown_Class_A_beta_lactamase	B_Manure_6	0.078944	0.160671	142	47	0.624041	0.69536
Sample_type	Blattabacteriaceae	C_Soil_12	-1.09683	0.0420028	220	0	3.54171e-66	4.84275e-65	Sample_type	flo_MFS_efflux_pump	B_Manure_6	0.0846037	0.179912	142	22	0.639	0.698719
Sample_type	Flammeovirgaceae	C_Soil_12	-0.960383	0.0367532	220	0	5.08922e-66	6.91171e-65	Sample_type	tet31_MFS_efflux_pump	C_Manure_12	0.0461675	0.0977513	142	18	0.637554	0.698719
Sample_type	Eubacteriaceae	B_Soil_6	-1.35603	0.0520677	220	0	6.23498e-66	8.41094e-65	Sample_type	Streptogramin.vat.acetyltransferase	B_Manure_6	0.0601946	0.157525	142	21	0.702954	0.761534
Sample_type	Halanaerobiaceae	C_Soil_12	-1.08343	0.0416377	220	0	7.08207e-66	9.48997e-65	Sample_type	flo_MFS_efflux_pump	D_Manure_24	-0.0660532	0.18866	142	22	0.726824	0.780169
Sample_type	Streptococcaceae	C_Soil_12	-1.09664	0.0423147	220	0	8.67201e-66	1.15435e-64	Sample_type	Unknown_tet_MFS_efflux_pump	B_Manure_6	0.0373817	0.121421	142	17	0.758689	0.806969
Sample_type	Planctomycetaceae	B_Soil_6	0.888105	0.0342027	220	0	1.11677e-65	1.47678e-64	Sample_type	LnuA_Lincosamide_Nucleotidyltransferase	C_Manure_12	-0.0641136	0.268264	142	49	0.811507	0.855372
Sample_type	Rhodospirillaceae	C_Soil_12	0.827871	0.0319025	220	0	1.33168e-65	1.74946e-64	Sample_type	Streptogramin.vat.acetyltransferase	C_Manure_12	-0.0269205	0.162409	142	21	0.86859	0.907366
Sample_type	Rhizobiaceae	B_Soil_6	0.679619	0.0263452	220	0	3.95454e-65	5.16144e-64	Sample_type	AAC6_prime	D_Manure_24	-0.0295221	0.235836	142	28	0.900563	0.932441
Sample_type	Entomoplasmataceae	C_Soil_12	-1.58517	0.0614913	220	0	5.40749e-65	7.0123e-64	Sample_type	flo_MFS_efflux_pump	C_Manure_12	-0.0162182	0.186362	142	22	0.930789	0.946976
Sample_type	Rikenellaceae	C_Soil_12	-1.40925	0.0549738	220	0	5.71191e-65	7.35957e-64	Sample_type	LnuA_Lincosamide_Nucleotidyltransferase	D_Manure_24	-0.0258683	0.271908	142	49	0.924359	0.946976
Sample_type	Lactobacillaceae	B_Soil_6	-1.00051	0.0391352	220	0	6.96291e-65	8.9143e-64	Sample_type	tetH_MFS_efflux_pump	D_Manure_24	0.00193776	0.108462	142	16	0.985773	0.994271
Sample_type	Nitrospiraceae	C_Soil_12	0.922621	0.0360385	220	0	8.00558e-65	1.01843e-63	Sample_type	tetH_MFS_efflux_pump	C_Manure_12	-0.000452683	0.107253	142	16	0.996639	0.996639
Sample_type	Ruminococcaceae	C_Soil_12	-1.54447	0.0602313	220	0	9.32986e-65	1.17943e-63
Sample_type	Chelatococcaceae	C_Soil_12	1.12361	0.0439392	220	0	1.32042e-64	1.65878e-63
Sample_type	Porphyromonadaceae	C_Soil_12	-1.64192	0.0642102	220	0	1.39996e-64	1.74777e-63
Sample_type	Rhodospirillaceae	B_Soil_6	0.79514	0.031297	220	0	3.40657e-64	4.22666e-63
Sample_type	Oscillospiraceae	B_Soil_6	-1.67473	0.0658687	220	0	4.44566e-64	5.48208e-63
Sample_type	Bartonellaceae	C_Soil_12	-0.663259	0.0263062	220	0	9.90447e-64	1.2139e-62
Sample_type	Phyllobacteriaceae	B_Soil_6	0.929989	0.0369495	220	0	1.76743e-63	2.15306e-62
Sample_type	Eubacteriaceae	C_Soil_12	-1.33111	0.0530727	220	0	1.88158e-63	2.27829e-62
Sample_type	Enterococcaceae	B_Soil_6	-1.25457	0.0499179	220	0	2.06285e-63	2.48283e-62
Sample_type	Colwelliaceae	C_Soil_12	-0.786714	0.0313448	220	0	2.26641e-63	2.7116e-62
Sample_type	Phycisphaeraceae	B_Soil_6	1.02875	0.0410071	220	0	2.28249e-63	2.71468e-62
Sample_type	Enterococcaceae	C_Soil_12	-1.27488	0.0508848	220	0	3.23003e-63	3.81904e-62
Sample_type	Rhizobiaceae	C_Soil_12	0.672526	0.0268549	220	0	3.468e-63	4.07643e-62
Sample_type	Bernardetiaceae	C_Soil_12	-0.982263	0.0393034	220	0	3.77134e-63	4.4072e-62
Sample_type	Nitrospiraceae	B_Soil_6	0.878637	0.0353581	220	0	7.63463e-63	8.87029e-62
Sample_type	Persicobacteraceae	C_Soil_12	-0.932292	0.0375203	220	0	9.06079e-63	1.04668e-61
Sample_type	Lactobacillaceae	C_Soil_12	-0.987241	0.0398943	220	0	9.36504e-63	1.07564e-61
Sample_type	Sanguibacteraceae	B_Soil_6	0.915089	0.0369176	220	0	1.53286e-62	1.75059e-61
Sample_type	Opitutaceae	B_Soil_6	0.865017	0.0350549	220	0	2.36604e-62	2.68686e-61
Sample_type	Porphyromonadaceae	B_Soil_6	-1.55304	0.0629902	220	0	3.43083e-62	3.87414e-61
Sample_type	Opitutaceae	C_Soil_12	0.878884	0.0357316	220	0	3.73816e-62	4.19759e-61
Sample_type	Phyllobacteriaceae	C_Soil_12	0.928712	0.0376645	220	0	3.78735e-62	4.22921e-61
Sample_type	Prochloraceae	C_Soil_12	-0.905835	0.0368228	220	0	4.02476e-62	4.46949e-61
Sample_type	Acidiferrobacteraceae	B_Soil_6	1.02205	0.0415359	220	0	4.57239e-62	5.04973e-61
Sample_type	Anaplasmataceae	B_Soil_6	-0.843835	0.0344022	220	0	5.08107e-62	5.58085e-61
Sample_type	Sphaerobacteraceae	B_Soil_6	0.784343	0.0320039	220	0	8.30856e-62	9.0762e-61
Sample_type	Acidiferrobacteraceae	C_Soil_12	1.03643	0.0423401	220	0	9.83622e-62	1.06869e-60
Sample_type	Sinobacteraceae	C_Soil_12	1.0524	0.0429856	220	0	1.04481e-61	1.12907e-60
Sample_type	Beijerinckiaceae	C_Soil_12	0.890359	0.0363803	220	0	1.11175e-61	1.19499e-60
Sample_type	Sanguibacteraceae	C_Soil_12	0.920159	0.0376343	220	0	1.1782e-61	1.25967e-60
Sample_type	Anaplasmataceae	C_Soil_12	-0.85366	0.0350634	220	0	1.47739e-61	1.57119e-60
Sample_type	Egicoccaceae	C_Soil_12	1.02124	0.0419356	220	0	1.98653e-61	2.10154e-60
Sample_type	Fervidobacteriaceae	B_Soil_6	-0.942377	0.0387147	220	0	2.16734e-61	2.28081e-60
Sample_type	Rickettsiaceae	C_Soil_12	-0.861036	0.0354482	220	0	2.71961e-61	2.84709e-60
Sample_type	Leuconostocaceae	C_Soil_12	-1.04922	0.0434172	220	0	3.0726e-61	3.19996e-60
Sample_type	Pelagibacteraceae	C_Soil_12	-1.16488	0.048234	220	0	4.01813e-61	4.16311e-60
Sample_type	Planctomycetaceae	C_Soil_12	0.844122	0.0348628	220	0	4.13237e-61	4.25952e-60
Sample_type	Leuconostocaceae	B_Soil_6	-1.02707	0.042593	220	0	4.49446e-61	4.60912e-60
Sample_type	Prochloraceae	B_Soil_6	-0.874089	0.0361305	220	0	5.16288e-61	5.26771e-60
Sample_type	Beijerinckiaceae	B_Soil_6	0.862645	0.0356879	220	0	6.99225e-61	7.0982e-60
Sample_type	Phycisphaeraceae	C_Soil_12	1.00838	0.0417997	220	0	7.74897e-61	7.82685e-60
Sample_type	Caldilineaceae	C_Soil_12	1.01285	0.0420322	220	0	9.42001e-61	9.46711e-60
Sample_type	Egicoccaceae	B_Soil_6	0.99066	0.0411396	220	0	1.06533e-60	1.06533e-59
Sample_type	Sporomusaceae	B_Soil_6	-0.801746	0.0333303	220	0	1.07647e-60	1.07114e-59
Sample_type	Oscillospiraceae	C_Soil_12	-1.61879	0.067145	220	0	1.2291e-60	1.21699e-59
Sample_type	Bartonellaceae	B_Soil_6	-0.619895	0.0258092	220	0	1.45458e-60	1.43319e-59
Sample_type	Planococcaceae	B_Soil_6	-0.792867	0.0330158	220	0	1.9025e-60	1.86538e-59
Sample_type	Fervidobacteriaceae	C_Soil_12	-0.944742	0.0394584	220	0	2.36535e-60	2.30794e-59
Sample_type	Hominidae	C_Soil_12	-0.798084	0.0333976	220	0	2.45607e-60	2.38488e-59
Sample_type	Planococcaceae	C_Soil_12	-0.804722	0.033654	220	0	3.53235e-60	3.41347e-59
Sample_type	Oxalobacteraceae	B_Soil_6	0.820033	0.0343235	220	0	3.56788e-60	3.43131e-59
Sample_type	Pelagibacteraceae	B_Soil_6	-1.12457	0.0473239	220	0	4.60276e-60	4.4055e-59
Sample_type	Bradymonadaceae	C_Soil_12	0.662432	0.0278089	220	0	5.1098e-60	4.86763e-59
Sample_type	Rickettsiaceae	B_Soil_6	-0.827696	0.0347822	220	0	6.03824e-60	5.72493e-59
Sample_type	Marinilabiliaceae	C_Soil_12	-1.22706	0.0515836	220	0	6.6377e-60	6.26375e-59
Sample_type	Orbaceae	C_Soil_12	-1.23512	0.052275	220	0	7.82852e-60	7.35296e-59
Sample_type	Entomoplasmataceae	B_Soil_6	-1.43594	0.0603258	220	0	8.10276e-60	7.57514e-59
Sample_type	Tissierellaceae	B_Soil_6	-1.46541	0.0618556	220	0	8.79109e-60	8.1806e-59
Sample_type	Sphingomonadaceae	B_Soil_6	0.922286	0.0388195	220	0	9.65582e-60	8.94387e-59
Sample_type	Morganellaceae	B_Soil_6	-0.625435	0.0264634	220	0	2.12873e-59	1.96273e-58
Sample_type	Colwelliaceae	B_Soil_6	-0.725354	0.0307512	220	0	2.32838e-59	2.13701e-58
Sample_type	Marinifilaceae	B_Soil_6	-1.03543	0.0441282	220	0	4.73784e-59	4.32866e-58
Sample_type	Caldilineaceae	B_Soil_6	0.963034	0.0412347	220	0	9.3573e-59	8.51048e-58
Sample_type	Holosporaceae	C_Soil_12	-1.03413	0.0443839	220	0	9.5111e-59	8.6114e-58
Sample_type	Kineosporiaceae	B_Soil_6	1.19154	0.0509841	220	0	1.00333e-58	9.04348e-58
Sample_type	Methylocystaceae	C_Soil_12	1.05084	0.0449646	220	0	1.17204e-58	1.05169e-57
Sample_type	Mimiviridae	C_Soil_12	-1.35391	0.058402	220	0	1.17958e-58	1.05376e-57
Sample_type	Roseiflexaceae	C_Soil_12	0.752271	0.032354	220	0	1.36176e-58	1.21112e-57
Sample_type	Acidobacteriaceae	B_Soil_6	0.791298	0.0342006	220	0	3.12195e-58	2.76437e-57
Sample_type	Oxalobacteraceae	C_Soil_12	0.809779	0.0349899	220	0	3.67375e-58	3.2387e-57
Sample_type	Methanothermaceae	C_Soil_12	-1.18213	0.0512186	220	0	4.33726e-58	3.80694e-57
Sample_type	Brevibacteriaceae	C_Soil_12	0.566036	0.0246235	220	0	9.72387e-58	8.49782e-57
Sample_type	Bogoriellaceae	B_Soil_6	0.93426	0.0407738	220	0	1.09825e-57	9.55622e-57
Sample_type	Bradymonadaceae	B_Soil_6	0.626467	0.0272832	220	0	1.10977e-57	9.61483e-57
Sample_type	Morganellaceae	C_Soil_12	-0.619919	0.0269748	220	0	1.20307e-57	1.03784e-56
Sample_type	Methanothermaceae	B_Soil_6	-1.15071	0.0502486	220	0	1.38272e-57	1.18772e-56
Sample_type	Cohaesibacteraceae	B_Soil_6	0.693134	0.030339	220	0	2.11273e-57	1.80706e-56
Sample_type	Sphingomonadaceae	C_Soil_12	0.90475	0.0395697	220	0	2.44103e-57	2.07901e-56
Sample_type	Amoebophilaceae	C_Soil_12	-0.909954	0.0399415	220	0	2.68746e-57	2.27924e-56
Sample_type	Acidaminococcaceae	B_Soil_6	-1.12892	0.0497421	220	0	4.02466e-57	3.39898e-56
Sample_type	Hominidae	B_Soil_6	-0.743546	0.0327696	220	0	4.91791e-57	4.13598e-56
Sample_type	Bogoriellaceae	C_Soil_12	0.941525	0.0415676	220	0	5.65749e-57	4.73815e-56
Sample_type	Pseudoalteromonadaceae	B_Soil_6	-0.664606	0.0293088	220	0	7.51574e-57	6.26831e-56
Sample_type	Sinobacteraceae	B_Soil_6	0.955209	0.0421712	220	0	8.93901e-57	7.42455e-56
Sample_type	Campylobacteraceae	C_Soil_12	-1.1545	0.0510427	220	0	1.05359e-56	8.71492e-56
Sample_type	Pseudoalteromonadaceae	C_Soil_12	-0.675439	0.0298754	220	0	1.13154e-56	9.32128e-56
Sample_type	Brevibacteriaceae	B_Soil_6	0.54408	0.024156	220	0	1.82758e-56	1.49936e-55
Sample_type	Rhodanobacteraceae	B_Soil_6	0.903729	0.0401305	220	0	2.01862e-56	1.64936e-55
Sample_type	Sporomusaceae	C_Soil_12	-0.763389	0.0339712	220	0	2.03286e-56	1.65427e-55
Sample_type	Vibrionaceae	B_Soil_6	-0.585947	0.0260761	220	0	3.08747e-56	2.50234e-55
Sample_type	Rhodothermaceae	C_Soil_12	0.735785	0.0328889	220	0	3.84511e-56	3.10388e-55
Sample_type	Rhodanobacteraceae	C_Soil_12	0.915483	0.0409063	220	0	4.80551e-56	3.86363e-55
Sample_type	Cohaesibacteraceae	C_Soil_12	0.68698	0.0309249	220	0	1.13396e-55	9.08068e-55
Sample_type	Flavobacteriaceae	C_Soil_12	-0.879291	0.0394433	220	0	1.17596e-55	9.37966e-55
Sample_type	Amoebophilaceae	B_Soil_6	-0.867078	0.0391934	220	0	1.91054e-55	1.51786e-54
Sample_type	Acidimicrobiaceae	C_Soil_12	1.24599	0.0563378	220	0	2.0555e-55	1.6266e-54
Sample_type	Deinococcaceae	C_Soil_12	0.620037	0.0280295	220	0	2.25785e-55	1.77972e-54
Sample_type	Blattabacteriaceae	B_Soil_6	-0.90955	0.0412104	220	0	2.36977e-55	1.86064e-54
Sample_type	Methylocystaceae	B_Soil_6	0.976372	0.0441109	220	0	2.76555e-55	2.16294e-54
Sample_type	Flammeovirgaceae	B_Soil_6	-0.796529	0.0360593	220	0	2.96968e-55	2.31359e-54
Sample_type	Halobacteroidaceae	B_Soil_6	-1.27587	0.0581015	220	0	4.71745e-55	3.66103e-54
Sample_type	Dermabacteraceae	C_Soil_12	0.671833	0.0305687	220	0	5.81485e-55	4.49533e-54
Sample_type	Dermabacteraceae	B_Soil_6	0.6589	0.0299918	220	0	6.39926e-55	4.92817e-54
Sample_type	Ichthyobacteriaceae	C_Soil_12	-1.27873	0.0582365	220	0	6.44413e-55	4.94378e-54
Sample_type	Holosporaceae	B_Soil_6	-0.951171	0.0435533	220	0	1.08992e-54	8.32978e-54
Sample_type	Vibrionaceae	C_Soil_12	-0.579725	0.02658	220	0	2.0136e-54	1.53308e-53
Sample_type	Halobacteriovoraceae	C_Soil_12	-0.860337	0.0394528	220	0	2.02369e-54	1.53495e-53
Sample_type	Roseiflexaceae	B_Soil_6	0.688258	0.0317417	220	0	2.97165e-54	2.2455e-53
Sample_type	Salinivirgaceae	C_Soil_12	-1.1035	0.0509282	220	0	3.86482e-54	2.90947e-53
Sample_type	Tissierellaceae	C_Soil_12	-1.36113	0.063045	220	0	5.10434e-54	3.82825e-53
Sample_type	Rhodothermaceae	B_Soil_6	0.6962	0.0322654	220	0	6.35759e-54	4.75047e-53
Sample_type	Halobacteroidaceae	C_Soil_12	-1.27356	0.0592198	220	0	8.52459e-54	6.34609e-53
Sample_type	Rubrobacteraceae	C_Soil_12	0.751655	0.0350217	220	0	1.33749e-53	9.92015e-53
Sample_type	Campylobacteraceae	B_Soil_6	-1.07333	0.0500743	220	0	2.03889e-53	1.50668e-52
Sample_type	Chroococcaceae	C_Soil_12	-0.658673	0.0308714	220	0	3.10148e-53	2.28351e-52
Sample_type	Actinopolysporaceae	C_Soil_12	0.908099	0.0430494	220	0	1.47541e-52	1.08233e-51
Sample_type	Persicobacteraceae	B_Soil_6	-0.776568	0.0368132	220	0	1.61276e-52	1.17878e-51
Sample_type	Prolixibacteraceae	C_Soil_12	-0.98325	0.046717	220	0	2.24675e-52	1.63622e-51
Sample_type	Acidimicrobiaceae	B_Soil_6	1.16235	0.0552694	220	0	2.30534e-52	1.67283e-51
Sample_type	Psychromonadaceae	C_Soil_12	-0.857156	0.0407431	220	0	2.54151e-52	1.83757e-51
Sample_type	Deinococcaceae	B_Soil_6	0.577319	0.0274981	220	0	3.25868e-52	2.34765e-51
Sample_type	Kineosporiaceae	C_Soil_12	1.08998	0.0519689	220	0	4.09514e-52	2.93973e-51
Sample_type	Myoviridae	B_Soil_6	-0.61871	0.0295533	220	0	4.26128e-52	3.0481e-51
Sample_type	Acidaminococcaceae	C_Soil_12	-1.05801	0.0507093	220	0	5.29896e-52	3.77692e-51
Sample_type	Chroococcaceae	B_Soil_6	-0.632972	0.0302902	220	0	5.65784e-52	4.01847e-51
Sample_type	Myoviridae	C_Soil_12	-0.628424	0.0301289	220	0	6.94595e-52	4.91597e-51
Sample_type	Sulfolobaceae	C_Soil_12	-0.766668	0.0367153	220	0	8.57021e-52	6.04425e-51
Sample_type	Deferribacteraceae	B_Soil_6	-0.766685	0.0368905	220	0	1.11997e-51	7.8711e-51
Sample_type	Dictyoglomaceae	B_Soil_6	-1.06695	0.0514133	220	0	1.18925e-51	8.32888e-51
Sample_type	Caulobacteraceae	B_Soil_6	0.962084	0.0463456	220	0	1.73731e-51	1.21249e-50
Sample_type	Sulfolobaceae	B_Soil_6	-0.747605	0.0360228	220	0	2.05083e-51	1.42636e-50
Sample_type	Helicobacteraceae	B_Soil_6	-0.676602	0.0326359	220	0	2.16418e-51	1.5e-50
Sample_type	Micrococcaceae	C_Soil_12	0.551928	0.0265837	220	0	2.19509e-51	1.5162e-50
Sample_type	Actinopolysporaceae	B_Soil_6	0.87224	0.0422318	220	0	2.65639e-51	1.82854e-50
Sample_type	Orbaceae	B_Soil_6	-1.05346	0.051294	220	0	3.624e-51	2.48609e-50
Sample_type	Nitrososphaeraceae	B_Soil_6	1.09479	0.0532291	220	0	5.34852e-51	3.65664e-50
Sample_type	Thermaceae	C_Soil_12	0.639847	0.0311392	220	0	6.07838e-51	4.14154e-50
Sample_type	Marinilabiliaceae	B_Soil_6	-1.03898	0.0506091	220	0	7.0582e-51	4.7929e-50
Sample_type	Chromobacteriaceae	C_Soil_12	0.621554	0.0303082	220	0	7.93443e-51	5.36977e-50
Sample_type	Micrococcaceae	B_Soil_6	0.535641	0.0260795	220	0	9.56756e-51	6.45329e-50
Sample_type	Nocardiopsaceae	C_Soil_12	0.78765	0.0385349	220	0	1.08823e-50	7.31555e-50
Sample_type	Legionellaceae	C_Soil_12	-0.499165	0.0244158	220	0	1.20032e-50	8.04216e-50
Sample_type	Alcaligenaceae	B_Soil_6	0.752647	0.0368025	220	0	1.25702e-50	8.39404e-50
Sample_type	Chromobacteriaceae	B_Soil_6	0.607116	0.0297322	220	0	1.42649e-50	9.4942e-50
Sample_type	Sterolibacteriaceae	B_Soil_6	1.06642	0.0524466	220	0	2.42628e-50	1.60951e-49
Sample_type	Caulobacteraceae	C_Soil_12	0.958569	0.0472428	220	0	3.71962e-50	2.45936e-49
Sample_type	Alcaligenaceae	C_Soil_12	0.757761	0.0375147	220	0	6.53509e-50	4.30673e-49
Sample_type	Immundisolibacteraceae	B_Soil_6	0.926693	0.0459837	220	0	7.88334e-50	5.17827e-49
Sample_type	Rubrobacteraceae	B_Soil_6	0.68972	0.0343594	220	0	1.23135e-49	8.06196e-49
Sample_type	Nautiliaceae	B_Soil_6	-0.953471	0.0476181	220	0	1.47395e-49	9.61893e-49
Sample_type	Acidothermaceae	C_Soil_12	0.864458	0.0431692	220	0	1.63859e-49	1.06588e-48
Sample_type	Halobacteriovoraceae	B_Soil_6	-0.776465	0.0387059	220	0	1.76983e-49	1.14753e-48
Sample_type	Immundisolibacteraceae	C_Soil_12	0.935131	0.0468731	220	0	2.98358e-49	1.9283e-48
Sample_type	Acholeplasmataceae	B_Soil_6	-1.31224	0.0657165	220	0	3.57662e-49	2.30417e-48
Sample_type	Listeriaceae	C_Soil_12	-1.24025	0.0623717	220	0	3.91445e-49	2.51375e-48
Sample_type	Legionellaceae	B_Soil_6	-0.476927	0.0239568	220	0	4.3679e-49	2.79601e-48
Sample_type	Nautiliaceae	C_Soil_12	-0.961519	0.0485318	220	0	5.79831e-49	3.69987e-48
Sample_type	Hyphomicrobiaceae	B_Soil_6	1.06788	0.0538771	220	0	8.03224e-49	5.10911e-48
Sample_type	Herelleviridae	C_Soil_12	-1.23935	0.0629463	220	0	9.63144e-49	6.107e-48
Sample_type	Carnobacteriaceae	C_Soil_12	-1.50898	0.0768128	220	0	1.8558e-48	1.17301e-47
Sample_type	Sterolibacteriaceae	C_Soil_12	1.05179	0.0534639	220	0	1.93487e-48	1.21915e-47
Sample_type	Salinisphaeraceae	C_Soil_12	0.796872	0.0405801	220	0	2.27687e-48	1.43016e-47
Sample_type	Bernardetiaceae	B_Soil_6	-0.756024	0.0385611	220	0	2.92104e-48	1.82906e-47
Sample_type	Salinisphaeraceae	B_Soil_6	0.779344	0.0398108	220	0	3.46165e-48	2.16084e-47
Sample_type	Dictyoglomaceae	C_Soil_12	-1.02214	0.0523964	220	0	4.40423e-48	2.74071e-47
Sample_type	Nocardiopsaceae	B_Soil_6	0.735193	0.0378028	220	0	7.99654e-48	4.96082e-47
Sample_type	Dermocarpellaceae	B_Soil_6	-0.721108	0.0372308	220	0	1.35753e-47	8.39578e-47
Sample_type	Moritellaceae	C_Soil_12	-0.836635	0.0432051	220	0	1.61182e-47	9.93793e-47
Sample_type	Mimiviridae	B_Soil_6	-1.09877	0.0573089	220	0	3.24164e-47	1.99257e-46
Sample_type	Crocinitomicaceae	C_Soil_12	-0.85214	0.0442484	220	0	3.37243e-47	2.06664e-46
Sample_type	Carnobacteriaceae	B_Soil_6	-1.44783	0.0753646	220	0	3.53769e-47	2.16132e-46
Sample_type	Deferribacteraceae	C_Soil_12	-0.722391	0.0375998	220	0	3.68448e-47	2.24418e-46
Sample_type	Helicobacteraceae	C_Soil_12	-0.638243	0.0332636	220	0	5.75397e-47	3.4941e-46
Sample_type	Dysgonamonadaceae	C_Soil_12	-1.32983	0.0692745	220	0	5.8143e-47	3.5201e-46
Sample_type	Prolixibacteraceae	B_Soil_6	-0.878013	0.045838	220	0	6.45053e-47	3.89356e-46
Sample_type	Phycodnaviridae	C_Soil_12	-0.909895	0.0477713	220	0	1.26981e-46	7.64166e-46
Sample_type	Veillonellaceae	B_Soil_6	-0.757987	0.0399179	220	0	1.31264e-46	7.87585e-46
Sample_type	Bacillaceae	C_Soil_12	-0.619367	0.0325911	220	0	1.49269e-46	8.92949e-46
Sample_type	Acholeplasmataceae	C_Soil_12	-1.26889	0.0669888	220	0	3.31967e-46	1.97998e-45
Sample_type	Psychromonadaceae	B_Soil_6	-0.755204	0.039971	220	0	3.84627e-46	2.28728e-45
Sample_type	Flavobacteriaceae	B_Soil_6	-0.732422	0.0386938	220	0	3.97513e-46	2.35693e-45
Sample_type	Salinivirgaceae	B_Soil_6	-0.943519	0.0499822	220	0	4.25585e-46	2.51596e-45
Sample_type	Fimbriimonadaceae	C_Soil_12	0.724755	0.0384881	220	0	4.36644e-46	2.57376e-45
Sample_type	Propionibacteriaceae	C_Soil_12	0.604503	0.032126	220	0	4.5914e-46	2.69845e-45
Sample_type	Ferroplasmaceae	B_Soil_6	-1.00748	0.0535841	220	0	5.14699e-46	3.01616e-45
Sample_type	Listeriaceae	B_Soil_6	-1.15097	0.0611927	220	0	5.55772e-46	3.24739e-45
Sample_type	Bacillaceae	B_Soil_6	-0.599027	0.0319749	220	0	9.48353e-46	5.52519e-45
Sample_type	Desulfurellaceae	B_Soil_6	-0.704685	0.0376331	220	0	1.079e-45	6.26815e-45
Sample_type	Hyphomicrobiaceae	C_Soil_12	1.02879	0.0549213	220	0	1.18043e-45	6.83765e-45
Sample_type	Propionibacteriaceae	B_Soil_6	0.584003	0.0315115	220	0	3.19493e-45	1.84535e-44
Sample_type	Dermocarpellaceae	C_Soil_12	-0.702903	0.0379486	220	0	4.04706e-45	2.33083e-44
Sample_type	Acidothermaceae	B_Soil_6	0.783228	0.0423539	220	0	5.03371e-45	2.89079e-44
Sample_type	Moritellaceae	B_Soil_6	-0.783301	0.0423828	220	0	6.19327e-45	3.54657e-44
Sample_type	Acetobacteraceae	C_Soil_12	0.468772	0.0254119	220	0	7.1096e-45	4.05974e-44
Sample_type	Ferroplasmaceae	C_Soil_12	-1.00478	0.0546133	220	0	7.81137e-45	4.44783e-44
Sample_type	Ichthyobacteriaceae	B_Soil_6	-1.04931	0.0571374	220	0	1.35776e-44	7.7093e-44
Sample_type	Fimbriimonadaceae	B_Soil_6	0.691926	0.0377608	220	0	1.40644e-44	7.96321e-44
Sample_type	Dysgonamonadaceae	B_Soil_6	-1.24876	0.0679626	220	0	1.51011e-44	8.52617e-44
Sample_type	Natranaerobiaceae	B_Soil_6	-0.994376	0.0544719	220	0	2.92658e-44	1.64774e-43
Sample_type	Cryomorphaceae	C_Soil_12	-0.967499	0.0534208	220	0	7.91485e-44	4.44381e-43
Sample_type	Rhodobiaceae	B_Soil_6	0.670155	0.0373346	220	0	2.21362e-43	1.23938e-42
Sample_type	Thermaceae	B_Soil_6	0.547707	0.0305486	220	0	2.63959e-43	1.47377e-42
Sample_type	Segniliparaceae	C_Soil_12	0.933318	0.0522503	220	0	3.69037e-43	2.05475e-42
Sample_type	Thermodesulfobacteriaceae	B_Soil_6	-0.638544	0.0356988	220	0	3.76816e-43	2.09227e-42
Sample_type	Natranaerobiaceae	C_Soil_12	-0.978095	0.0555242	220	0	2.29379e-42	1.27012e-41
Sample_type	Trueperaceae	C_Soil_12	0.786808	0.0447318	220	0	2.4328e-42	1.34339e-41
Sample_type	Peptococcaceae	B_Soil_6	-0.767068	0.0436565	220	0	3.09343e-42	1.70351e-41
Sample_type	Rhodobiaceae	C_Soil_12	0.667687	0.0380545	220	0	3.49746e-42	1.92074e-41
Sample_type	Herelleviridae	B_Soil_6	-1.0765	0.061751	220	0	5.04474e-42	2.76292e-41
Sample_type	Desulfurellaceae	C_Soil_12	-0.670403	0.0383564	220	0	5.30067e-42	2.8952e-41
Sample_type	Aurantimonadaceae	B_Soil_6	0.653722	0.0374425	220	0	6.17317e-42	3.36262e-41
Sample_type	Saprospiraceae	C_Soil_12	-0.761448	0.0444037	220	0	7.30645e-42	3.96918e-41
Sample_type	Acetobacteraceae	B_Soil_6	0.433942	0.0249301	220	0	8.99346e-42	4.87247e-41
Sample_type	Segniliparaceae	B_Soil_6	0.886765	0.0512597	220	0	1.80314e-41	9.74277e-41
Sample_type	Erythrobacteraceae	B_Soil_6	0.744159	0.043243	220	0	4.2513e-41	2.29092e-40
Sample_type	Sporolactobacillaceae	B_Soil_6	-0.56481	0.0329038	220	0	4.68398e-41	2.51733e-40
Sample_type	Veillonellaceae	C_Soil_12	-0.69628	0.0406933	220	0	5.24153e-41	2.80946e-40
Sample_type	Cyanobacteriaceae	C_Soil_12	-0.65836	0.038627	220	0	1.08017e-40	5.77429e-40
Sample_type	Aurantimonadaceae	C_Soil_12	0.649152	0.0381664	220	0	1.38339e-40	7.35611e-40
Sample_type	Methanocaldococcaceae	C_Soil_12	-1.00038	0.0588814	220	0	1.38323e-40	7.35611e-40
Sample_type	Hydrogenophilaceae	C_Soil_12	0.729701	0.0429564	220	0	1.59919e-40	8.4812e-40
Sample_type	Hydrogenothermaceae	B_Soil_6	-0.64097	0.0377441	220	0	1.63106e-40	8.62744e-40
Sample_type	Phycodnaviridae	B_Soil_6	-0.789478	0.046866	220	0	4.50897e-40	2.37875e-39
Sample_type	Hydrogenophilaceae	B_Soil_6	0.708958	0.042141	220	0	5.00908e-40	2.63567e-39
Sample_type	Aquificaceae	B_Soil_6	-0.662857	0.0395632	220	0	8.21411e-40	4.3108e-39
Sample_type	Thermodesulfobacteriaceae	C_Soil_12	-0.607859	0.0363848	220	0	1.25557e-39	6.5721e-39
Sample_type	Kangiellaceae	C_Soil_12	-0.591455	0.0355009	220	0	1.85769e-39	9.6986e-39
Sample_type	Nitrososphaeraceae	C_Soil_12	0.901895	0.0542547	220	0	2.11206e-39	1.0998e-38
Sample_type	Petrotogaceae	C_Soil_12	-0.907867	0.0547419	220	0	2.40158e-39	1.24733e-38
Sample_type	Cyanobacteriaceae	B_Soil_6	-0.627015	0.0378964	220	0	3.50882e-39	1.81771e-38
Sample_type	Aphanothecaceae	C_Soil_12	-0.63901	0.0386584	220	0	3.80335e-39	1.96523e-38
Sample_type	Ardenticatenaceae	C_Soil_12	0.790387	0.0479285	220	0	5.42433e-39	2.79562e-38
Sample_type	Trueperaceae	B_Soil_6	0.721887	0.0438856	220	0	6.71649e-39	3.45272e-38
Sample_type	Pasteurellaceae	B_Soil_6	-0.376066	0.023028	220	0	1.43189e-38	7.34211e-38
Sample_type	Piscirickettsiaceae	B_Soil_6	-0.421381	0.0258909	220	0	2.97263e-38	1.52035e-37
Sample_type	Thiobacillaceae	B_Soil_6	1.0177	0.0627399	220	0	3.65507e-38	1.86464e-37
Sample_type	Clostridiales_Family_XVII._Incertae_Sedis	C_Soil_12	0.630361	0.0390451	220	0	5.73039e-38	2.91597e-37
Sample_type	Gallionellaceae	C_Soil_12	0.588136	0.0365142	220	0	7.4007e-38	3.75641e-37
Sample_type	Fibrobacteraceae	B_Soil_6	-0.719505	0.0449507	220	0	1.24244e-37	6.29043e-37
Sample_type	Methanocaldococcaceae	B_Soil_6	-0.924745	0.0577688	220	0	1.34475e-37	6.79132e-37
Sample_type	Piscirickettsiaceae	C_Soil_12	-0.423545	0.0263936	220	0	1.45541e-37	7.33176e-37
Sample_type	Glycomycetaceae	B_Soil_6	0.788041	0.0492706	220	0	1.90475e-37	9.57135e-37
Sample_type	Peptococcaceae	C_Soil_12	-0.709636	0.0444969	220	0	2.36904e-37	1.18747e-36
Sample_type	Staphylococcaceae	B_Soil_6	-0.856333	0.0539076	220	0	3.08243e-37	1.54122e-36
Sample_type	Petrotogaceae	B_Soil_6	-0.851452	0.0537084	220	0	4.09689e-37	2.04336e-36
Sample_type	Hydrogenothermaceae	C_Soil_12	-0.609834	0.0384694	220	0	4.24448e-37	2.11173e-36
Sample_type	Erythrobacteraceae	C_Soil_12	0.698599	0.0440788	220	0	5.31696e-37	2.63879e-36
Sample_type	Thiobacillaceae	C_Soil_12	1.01001	0.0639545	220	0	7.26884e-37	3.59861e-36
Sample_type	Shewanellaceae	B_Soil_6	-0.442092	0.0280031	220	0	8.04794e-37	3.97454e-36
Sample_type	Aerococcaceae	B_Soil_6	-1.18663	0.0753291	220	0	9.36351e-37	4.61291e-36
Sample_type	Selenomonadaceae	B_Soil_6	-0.630041	0.0401792	220	0	1.2518e-36	6.15186e-36
Sample_type	Gallionellaceae	B_Soil_6	0.561869	0.0358207	220	0	1.42738e-36	6.99765e-36
Sample_type	Fibrobacteraceae	C_Soil_12	-0.716855	0.0458231	220	0	1.57019e-36	7.67903e-36
Sample_type	Pasteurellaceae	C_Soil_12	-0.367464	0.0234716	220	0	1.60934e-36	7.85139e-36
Sample_type	Glycomycetaceae	C_Soil_12	0.779568	0.050224	220	0	5.15378e-36	2.50825e-35
Sample_type	Thermoanaerobacteraceae	B_Soil_6	-0.638993	0.0413269	220	0	6.88772e-36	3.34404e-35
Sample_type	Cryomorphaceae	B_Soil_6	-0.810619	0.0524117	220	0	7.36223e-36	3.5658e-35
Sample_type	Thermodesulfobiaceae	B_Soil_6	-0.825402	0.0538549	220	0	1.64352e-35	7.94103e-35
Sample_type	Aerococcaceae	C_Soil_12	-1.177	0.076785	220	0	1.82376e-35	8.79079e-35
Sample_type	Shewanellaceae	C_Soil_12	-0.437371	0.0285443	220	0	2.07166e-35	9.96181e-35
Sample_type	Endomicrobiaceae	C_Soil_12	-0.779234	0.0509468	220	0	2.3401e-35	1.12258e-34
Sample_type	Endomicrobiaceae	B_Soil_6	-0.76353	0.0499906	220	0	2.80959e-35	1.34459e-34
Sample_type	Chloroflexaceae	C_Soil_12	0.521984	0.0343363	220	0	3.98747e-35	1.90376e-34
Sample_type	Sporolactobacillaceae	C_Soil_12	-0.509655	0.0335385	220	0	4.41273e-35	2.1018e-34
Sample_type	Ardenticatenaceae	B_Soil_6	0.713431	0.0470197	220	0	5.57829e-35	2.65068e-34
Sample_type	Crocinitomicaceae	B_Soil_6	-0.658768	0.0434119	220	0	5.70098e-35	2.70259e-34
Sample_type	Symbiobacteriaceae	C_Soil_12	0.566076	0.0375527	220	0	1.0051e-34	4.75355e-34
Sample_type	Comamonadaceae	B_Soil_6	0.869475	0.0577211	220	0	1.02199e-34	4.82207e-34
Sample_type	Kangiellaceae	B_Soil_6	-0.523922	0.0348278	220	0	1.51218e-34	7.11821e-34
Sample_type	Aquificaceae	C_Soil_12	-0.605265	0.0403204	220	0	1.61136e-34	7.56736e-34
Sample_type	Gloeobacteraceae	C_Soil_12	0.641505	0.0428209	220	0	2.13062e-34	9.98263e-34
Sample_type	Ruminococcaceae	B_Manure_6	-0.907813	0.0606909	220	0	2.43187e-34	1.13676e-33
Sample_type	Ectothiorhodospiraceae	C_Soil_12	0.635765	0.0425348	220	0	2.7221e-34	1.26947e-33
Sample_type	Verrucomicrobiaceae	C_Soil_12	0.755543	0.0506052	220	0	2.79701e-34	1.30139e-33
Sample_type	Cyclobacteriaceae	C_Soil_12	-0.637281	0.042737	220	0	3.65665e-34	1.69743e-33
Sample_type	Thermodesulfobiaceae	C_Soil_12	-0.814879	0.0548918	220	0	4.85064e-34	2.2465e-33
Sample_type	Aphanothecaceae	B_Soil_6	-0.562441	0.0379341	220	0	6.12362e-34	2.82953e-33
Sample_type	Actinomycetaceae	C_Soil_12	0.313113	0.0212122	220	0	9.5358e-34	4.39609e-33
Sample_type	Verrucomicrobiaceae	B_Soil_6	0.731138	0.0496485	220	0	1.19427e-33	5.49309e-33
Sample_type	Ectothiorhodospiraceae	B_Soil_6	0.614736	0.0417269	220	0	1.23988e-33	5.68984e-33
Sample_type	Limnochordaceae	C_Soil_12	0.666455	0.0453207	220	0	1.40092e-33	6.41426e-33
Sample_type	Comamonadaceae	C_Soil_12	0.864253	0.0588463	220	0	1.45934e-33	6.66651e-33
Sample_type	Parvularculaceae	C_Soil_12	0.540091	0.0371664	220	0	4.6964e-33	2.14053e-32
Sample_type	Alcanivoracaceae	C_Soil_12	0.449094	0.0309039	220	0	5.38499e-33	2.44883e-32
Sample_type	Rhodocyclaceae	B_Soil_6	0.697645	0.0481311	220	0	6.31237e-33	2.86408e-32
Sample_type	Intrasporangiaceae	B_Soil_6	0.845846	0.0587423	220	0	1.42435e-32	6.44806e-32
Sample_type	Endozoicomonadaceae	B_Soil_6	-0.589586	0.0411352	220	0	1.70544e-32	7.70322e-32
Sample_type	Rhodocyclaceae	C_Soil_12	0.702128	0.0490626	220	0	2.30476e-32	1.03869e-31
Sample_type	Bacteriovoracaceae	C_Soil_12	-0.720633	0.0511713	220	0	3.40857e-32	1.53271e-31
Sample_type	Candidatus_Nanopelagicaceae	B_Soil_6	-0.444835	0.0312315	220	0	3.68639e-32	1.65394e-31
Sample_type	Staphylococcaceae	C_Soil_12	-0.781326	0.0549533	220	0	3.97016e-32	1.77729e-31
Sample_type	Saprospiraceae	B_Soil_6	-0.612327	0.0435788	220	0	4.29307e-32	1.91757e-31
Sample_type	Alcanivoracaceae	B_Soil_6	0.43047	0.0303167	220	0	5.64818e-32	2.51726e-31
Sample_type	Endozoicomonadaceae	C_Soil_12	-0.59353	0.0419302	220	0	5.89372e-32	2.62088e-31
Sample_type	Poxviridae	C_Soil_12	-0.60449	0.0426853	220	0	5.97174e-32	2.64971e-31
Sample_type	Rhodobacteraceae	C_Soil_12	0.504946	0.0356291	220	0	6.68508e-32	2.95969e-31
Sample_type	Geobacteraceae	C_Soil_12	0.625464	0.0443699	220	0	1.01526e-31	4.485e-31
Sample_type	Rhodobacteraceae	B_Soil_6	0.493188	0.0349527	220	0	1.04008e-31	4.58457e-31
Sample_type	Wenzhouxiangellaceae	B_Soil_6	0.87441	0.0620165	220	0	1.09995e-31	4.83784e-31
Sample_type	Methylacidiphilaceae	B_Soil_6	0.7538	0.0535375	220	0	1.17898e-31	5.17414e-31
Sample_type	Podoviridae	B_Soil_6	-0.490197	0.0351258	220	0	2.65065e-31	1.16074e-30
Sample_type	Cyanothecaceae	B_Soil_6	-0.393852	0.0282329	220	0	3.44617e-31	1.50583e-30
Sample_type	Selenomonadaceae	C_Soil_12	-0.568783	0.0409604	220	0	4.07974e-31	1.7788e-30
Sample_type	Sphingobacteriaceae	C_Soil_12	-0.496536	0.0357939	220	0	5.58005e-31	2.42769e-30
Sample_type	Spirochaetaceae	B_Soil_6	-0.864804	0.0625179	220	0	6.96379e-31	3.02316e-30
Sample_type	Chlamydiaceae	C_Soil_12	-0.769461	0.0565588	220	0	1.1116e-30	4.81533e-30
Sample_type	Clostridiales_Family_XVII._Incertae_Sedis	B_Soil_6	0.526632	0.0383038	220	0	1.2339e-30	5.33362e-30
Sample_type	Podoviridae	C_Soil_12	-0.491698	0.0358104	220	0	1.29652e-30	5.59229e-30
Sample_type	Intrasporangiaceae	C_Soil_12	0.823422	0.0598864	220	0	1.3733e-30	5.91079e-30
Sample_type	Thermotogaceae	B_Soil_6	-0.487945	0.0356341	220	0	1.7529e-30	7.52847e-30
Sample_type	Poxviridae	B_Soil_6	-0.571383	0.0418771	220	0	2.35721e-30	1.01023e-29
Sample_type	Actinomycetaceae	B_Soil_6	0.283358	0.0208086	220	0	3.09434e-30	1.32332e-29
Sample_type	Xanthomonadaceae	B_Soil_6	0.717546	0.0530747	220	0	5.42599e-30	2.31555e-29
Sample_type	Elusimicrobiaceae	B_Soil_6	-0.738941	0.0545944	220	0	5.99679e-30	2.55372e-29
Sample_type	Acidithiobacillaceae	C_Soil_12	0.424373	0.0317683	220	0	2.01457e-29	8.56086e-29
Sample_type	Gloeobacteraceae	B_Soil_6	0.55913	0.0420076	220	0	2.83105e-29	1.20051e-28
Sample_type	Coriobacteriaceae	B_Manure_6	-0.554765	0.0423885	220	0	1.38312e-28	5.85277e-28
Sample_type	Wenzhouxiangellaceae	C_Soil_12	0.825429	0.0632152	220	0	1.70069e-28	7.18148e-28
Sample_type	Parvularculaceae	B_Soil_6	0.473493	0.0364633	220	0	2.65529e-28	1.11889e-27
Sample_type	Spirochaetaceae	C_Soil_12	-0.826296	0.0637246	220	0	3.13046e-28	1.31636e-27
Sample_type	Microcoleaceae	B_Soil_6	-0.398912	0.0308118	220	0	3.77925e-28	1.58586e-27
Sample_type	Thermoanaerobacteraceae	C_Soil_12	-0.544896	0.0421244	220	0	3.82165e-28	1.60032e-27
Sample_type	Elusimicrobiaceae	C_Soil_12	-0.717644	0.055639	220	0	5.22859e-28	2.18492e-27
Sample_type	Selenomonadaceae	B_Manure_6	-0.530796	0.0412578	220	0	5.57249e-28	2.3238e-27
Sample_type	Aphanizomenonaceae	C_Soil_12	-0.382101	0.0297276	220	0	6.77617e-28	2.8199e-27
Sample_type	Baculoviridae	C_Soil_12	-0.527407	0.0411862	220	0	9.46566e-28	3.93099e-27
Sample_type	Christensenellaceae	B_Soil_6	-0.597019	0.0469042	220	0	1.63982e-27	6.79595e-27
Sample_type	Caldisericaceae	B_Soil_6	-0.632988	0.0499452	220	0	2.28588e-27	9.45393e-27
Sample_type	Dysgonamonadaceae	D_Manure_24	0.932967	0.0736648	220	0	2.3901e-27	9.86468e-27
Sample_type	Chlamydiaceae	B_Soil_6	-0.693162	0.0555058	220	0	3.67538e-27	1.51383e-26
Sample_type	Ruminococcaceae	C_Manure_12	-0.79093	0.0627494	220	0	3.69653e-27	1.51943e-26
Sample_type	Limnochordaceae	B_Soil_6	0.559604	0.0444613	220	0	4.46321e-27	1.83083e-26
Sample_type	Thermoanaerobacterales_Family_IV._Incertae_Sedis	B_Soil_6	-0.850975	0.067619	220	0	4.74727e-27	1.94338e-26
Sample_type	Paenibacillaceae	B_Soil_6	-0.342073	0.027196	220	0	4.7967e-27	1.95963e-26
Sample_type	Methylacidiphilaceae	C_Soil_12	0.685779	0.0545669	220	0	5.0543e-27	2.06068e-26
Sample_type	Candidatus_Paracaedibacteraceae	C_Soil_12	-0.644019	0.051376	220	0	5.66869e-27	2.30649e-26
Sample_type	Desulfurobacteriaceae	B_Soil_6	-0.680543	0.0542324	220	0	6.32256e-27	2.56734e-26
Sample_type	Thioalkalispiraceae	C_Soil_12	0.596946	0.0477501	220	0	8.52309e-27	3.45391e-26
Sample_type	Xanthomonadaceae	C_Soil_12	0.672933	0.0541056	220	0	1.13924e-26	4.60741e-26
Sample_type	Symbiobacteriaceae	B_Soil_6	0.456743	0.0368395	220	0	1.64254e-26	6.62954e-26
Sample_type	Thiotrichaceae	C_Soil_12	-0.513581	0.041632	220	0	2.38194e-26	9.5946e-26
Sample_type	Microcoleaceae	C_Soil_12	-0.386971	0.0314038	220	0	2.99785e-26	1.20513e-25
Sample_type	Bdellovibrionaceae	C_Soil_12	-0.330087	0.0267887	220	0	3.07483e-26	1.23361e-25
Sample_type	Thioalkalispiraceae	B_Soil_6	0.57692	0.0468428	220	0	3.13463e-26	1.2551e-25
Sample_type	Moraxellaceae	C_Soil_12	-0.924303	0.0751076	220	0	3.38086e-26	1.351e-25
Sample_type	Cyanothecaceae	C_Soil_12	-0.353639	0.028774	220	0	3.94694e-26	1.57408e-25
Sample_type	Lachnospiraceae	B_Manure_6	-0.675854	0.0551324	220	0	4.01412e-26	1.5977e-25
Sample_type	Kosmotogaceae	B_Soil_6	-0.642478	0.0524999	220	0	5.17315e-26	2.05495e-25
Sample_type	Thiotrichaceae	B_Soil_6	-0.495083	0.0408437	220	0	1.09602e-25	4.34518e-25
Sample_type	Bdellovibrionaceae	B_Soil_6	-0.318426	0.0262815	220	0	1.30563e-25	5.16598e-25
Sample_type	Dysgonamonadaceae	B_Manure_6	0.845242	0.0698162	220	0	1.39521e-25	5.50957e-25
Sample_type	Geobacteraceae	B_Soil_6	0.525064	0.0435278	220	0	1.73704e-25	6.84597e-25
Sample_type	Candidatus_Nanopelagicaceae	C_Soil_12	-0.383224	0.0318338	220	0	2.07483e-25	8.16125e-25
Sample_type	Caedimonadaceae	C_Soil_12	-0.633825	0.052761	220	0	2.50917e-25	9.85046e-25
Sample_type	Iridoviridae	B_Soil_6	-0.958219	0.0800434	220	0	3.34484e-25	1.31055e-24
Sample_type	Dysgonamonadaceae	C_Manure_12	0.862079	0.0721781	220	0	4.03252e-25	1.57692e-24
Sample_type	Iridoviridae	C_Soil_12	-0.972151	0.0815891	220	0	4.92629e-25	1.92269e-24
Sample_type	Marseilleviridae	C_Soil_12	-0.653804	0.0549079	220	0	5.11776e-25	1.99355e-24
Sample_type	Leptospiraceae	B_Soil_6	-0.315524	0.0265281	220	0	5.54839e-25	2.15711e-24
Sample_type	Kosmotogaceae	C_Soil_12	-0.636066	0.0535137	220	0	6.04042e-25	2.34387e-24
Sample_type	Baculoviridae	B_Soil_6	-0.479104	0.0404111	220	0	7.53883e-25	2.91966e-24
Sample_type	Rivulariaceae	C_Soil_12	-0.334538	0.0282429	220	0	8.3447e-25	3.22555e-24
Sample_type	Marseilleviridae	B_Soil_6	-0.634802	0.0538654	220	0	1.20659e-24	4.65499e-24
Sample_type	Desulfarculaceae	C_Soil_12	0.607618	0.0516449	220	0	1.43806e-24	5.53737e-24
Sample_type	Caldisphaeraceae	B_Soil_6	-0.861901	0.0734097	220	0	1.74865e-24	6.72043e-24
Sample_type	Eggerthellaceae	B_Manure_6	-0.480939	0.0410586	220	0	2.13245e-24	8.17983e-24
Sample_type	Ruminococcaceae	D_Manure_24	-0.748588	0.064036	220	0	2.14567e-24	8.21485e-24
Sample_type	Moraxellaceae	B_Soil_6	-0.853453	0.0736842	220	0	5.30007e-24	2.02531e-23
Sample_type	Chloroflexaceae	B_Soil_6	0.388819	0.0336879	220	0	6.52965e-24	2.49044e-23
Sample_type	Aphanizomenonaceae	B_Soil_6	-0.334722	0.0291679	220	0	1.06477e-23	4.05339e-23
Sample_type	Rivulariaceae	B_Soil_6	-0.318015	0.0277097	220	0	1.09044e-23	4.14325e-23
Sample_type	Sphingobacteriaceae	B_Soil_6	-0.40162	0.0351178	220	0	1.47599e-23	5.59763e-23
Sample_type	Leptospiraceae	C_Soil_12	-0.308422	0.0270368	220	0	1.63045e-23	6.17176e-23
Sample_type	Parachlamydiaceae	C_Soil_12	-0.46767	0.0411279	220	0	1.91447e-23	7.23326e-23
Sample_type	Candidatus_Paracaedibacteraceae	B_Soil_6	-0.572177	0.0504171	220	0	2.36857e-23	8.93214e-23
Sample_type	Christensenellaceae	C_Soil_12	-0.538966	0.0478137	220	0	4.32585e-23	1.62827e-22
Sample_type	Methanocorpusculaceae	C_Manure_12	1.5167	0.135256	220	0	6.22191e-23	2.33758e-22
Sample_type	Desulfuromonadaceae	C_Soil_12	0.492157	0.0438903	220	0	6.30641e-23	2.3649e-22
Sample_type	Oscillospiraceae	B_Manure_6	-0.758246	0.0676504	220	0	7.05833e-23	2.64195e-22
Sample_type	Candidatus_Desulfofervidaceae	B_Soil_6	-0.551886	0.049294	220	0	7.29569e-23	2.72571e-22
Sample_type	Dietziaceae	C_Soil_12	0.656206	0.0586624	220	0	7.38393e-23	2.75356e-22
Sample_type	Desulfurobacteriaceae	C_Soil_12	-0.616624	0.0552676	220	0	1.00256e-22	3.73176e-22
Sample_type	Pseudanabaenaceae	B_Soil_6	-0.367008	0.0331714	220	0	1.90449e-22	7.07584e-22
Sample_type	Thermotogaceae	C_Soil_12	-0.401437	0.0363201	220	0	1.92815e-22	7.1505e-22
Sample_type	Dietziaceae	B_Soil_6	0.633198	0.057547	220	0	2.6371e-22	9.76163e-22
Sample_type	Acidithiobacillaceae	B_Soil_6	0.341896	0.0311651	220	0	3.57242e-22	1.31996e-21
Sample_type	Budviciaceae	B_Soil_6	-0.471759	0.0431108	220	0	4.27659e-22	1.57724e-21
Sample_type	Methanospirillaceae	B_Soil_6	-0.781979	0.0718239	220	0	5.98159e-22	2.20201e-21
Sample_type	Coriobacteriaceae	C_Manure_12	-0.476972	0.0438195	220	0	6.11394e-22	2.24662e-21
Sample_type	Candidatus_Methanomethylophilaceae	B_Soil_6	-0.859566	0.0792217	220	0	8.60911e-22	3.15772e-21
Sample_type	Desulfarculaceae	B_Soil_6	0.54782	0.0506645	220	0	1.04585e-21	3.82906e-21
Sample_type	Atopobiaceae	B_Manure_6	-0.521779	0.0483557	220	0	1.26475e-21	4.62209e-21
Sample_type	Marinilabiliaceae	D_Manure_24	0.587919	0.0547959	220	0	1.62956e-21	5.94449e-21
Sample_type	Bacteriovoracaceae	B_Soil_6	-0.531047	0.0502196	220	0	3.02848e-21	1.10276e-20
Sample_type	Budviciaceae	C_Soil_12	-0.465694	0.0439416	220	0	4.50951e-21	1.63908e-20
Sample_type	Caldisphaeraceae	C_Soil_12	-0.792769	0.0748105	220	0	4.5805e-21	1.66188e-20
Sample_type	Selenomonadaceae	C_Manure_12	-0.448843	0.042674	220	0	6.82001e-21	2.46995e-20
Sample_type	Archaeoglobaceae	B_Soil_6	-0.354473	0.0336505	220	0	7.1656e-21	2.59044e-20
Sample_type	Porphyromonadaceae	D_Manure_24	0.716072	0.0683994	220	0	1.0535e-20	3.8017e-20
Sample_type	Paenibacillaceae	C_Soil_12	-0.290066	0.0277208	220	0	1.11683e-20	4.02298e-20
Sample_type	Methanospirillaceae	C_Soil_12	-0.762345	0.0732086	220	0	1.52368e-20	5.47872e-20
Sample_type	Sedimentisphaeraceae	C_Soil_12	-0.533791	0.0513439	220	0	1.77412e-20	6.36783e-20
Sample_type	Brucellaceae	B_Soil_6	0.320377	0.0308302	220	0	1.98648e-20	7.11734e-20
Sample_type	Dermatophilaceae	C_Soil_12	0.318689	0.0307712	220	0	2.28324e-20	8.16605e-20
Sample_type	Methanocorpusculaceae	D_Manure_24	1.42506	0.138071	220	0	2.75049e-20	9.8197e-20
Sample_type	Parachlamydiaceae	B_Soil_6	-0.415641	0.0403614	220	0	3.14519e-20	1.12089e-19
Sample_type	Caldisericaceae	C_Soil_12	-0.52447	0.0509036	220	0	3.18374e-20	1.13262e-19
Sample_type	Xanthomonadaceae	B_Manure_6	0.557911	0.0544964	220	0	4.79851e-20	1.70406e-19
Sample_type	Oceanospirillaceae	B_Soil_6	-0.348765	0.0341148	220	0	6.00471e-20	2.12865e-19
Sample_type	Desulfuromonadaceae	B_Soil_6	0.439307	0.0430587	220	0	6.39279e-20	2.26224e-19
Sample_type	Lachnospiraceae	C_Manure_12	-0.580802	0.0570293	220	0	6.61796e-20	2.3378e-19
Sample_type	Coriobacteriaceae	D_Manure_24	-0.452655	0.0447132	220	0	1.04932e-19	3.70024e-19
Sample_type	Idiomarinaceae	B_Soil_6	-0.348558	0.0346109	220	0	1.51766e-19	5.34236e-19
Sample_type	Marinilabiliaceae	C_Manure_12	0.540642	0.0537114	220	0	1.56248e-19	5.49055e-19
Sample_type	Brucellaceae	C_Soil_12	0.315927	0.0314248	220	0	1.92408e-19	6.7494e-19
Sample_type	Veillonellaceae	B_Manure_6	-0.411013	0.0409874	220	0	1.97608e-19	6.91974e-19
Sample_type	Candidatus_Babeliaceae	B_Soil_6	-0.585154	0.058703	220	0	2.00384e-19	7.00474e-19
Sample_type	Nostocaceae	C_Soil_12	-0.303577	0.0302694	220	0	2.09568e-19	7.31306e-19
Sample_type	Simkaniaceae	B_Soil_6	-0.918571	0.0916849	220	0	2.15265e-19	7.49882e-19
Sample_type	Thermoanaerobacterales_Family_IV._Incertae_Sedis	C_Soil_12	-0.687398	0.0689253	220	0	3.12996e-19	1.08845e-18
Sample_type	Caedimonadaceae	B_Soil_6	-0.516163	0.0517787	220	0	3.2119e-19	1.11501e-18
Sample_type	Oceanospirillaceae	C_Soil_12	-0.346677	0.034776	220	0	3.31135e-19	1.14755e-18
Sample_type	Atopobiaceae	B_Soil_6	-0.468847	0.0470733	220	0	3.53946e-19	1.22449e-18
Sample_type	Prolixibacteraceae	D_Manure_24	0.491901	0.0495397	220	0	3.60828e-19	1.24616e-18
Sample_type	Methanocellaceae	C_Soil_12	0.376882	0.0379785	220	0	4.19094e-19	1.4449e-18
Sample_type	Candidatus_Babeliaceae	C_Soil_12	-0.589748	0.0598135	220	0	4.19898e-19	1.4452e-18
Sample_type	Candidatus_Desulfofervidaceae	C_Soil_12	-0.495274	0.0502379	220	0	6.49359e-19	2.23113e-18
Sample_type	Candidatus_Methanomethylophilaceae	C_Soil_12	-0.796427	0.0807467	220	0	6.73432e-19	2.3099e-18
Sample_type	Syntrophobacteraceae	C_Soil_12	0.553659	0.0561883	220	0	6.82305e-19	2.33634e-18
Sample_type	Porphyromonadaceae	C_Manure_12	0.657684	0.0669749	220	0	8.49799e-19	2.90493e-18
Sample_type	Selenomonadaceae	D_Manure_24	-0.424802	0.0435472	220	0	1.15318e-18	3.93531e-18
Sample_type	Pseudanabaenaceae	C_Soil_12	-0.330277	0.0338086	220	0	1.22334e-18	4.16764e-18
Sample_type	Sedimentisphaeraceae	B_Soil_6	-0.491641	0.0503904	220	0	1.33019e-18	4.524e-18
Sample_type	Porphyromonadaceae	B_Manure_6	0.630773	0.064724	220	0	1.41814e-18	4.81498e-18
Sample_type	Picrophilaceae	B_Soil_6	-0.752281	0.0776967	220	0	2.46016e-18	8.33881e-18
Sample_type	Rikenellaceae	B_Manure_6	-0.534519	0.0553756	220	0	2.49993e-18	8.45937e-18
Sample_type	Cyclobacteriaceae	B_Soil_6	-0.402393	0.0419308	220	0	3.89597e-18	1.31612e-17
Sample_type	Methanocorpusculaceae	B_Manure_6	1.25146	0.130792	220	0	4.54391e-18	1.53243e-17
Sample_type	Simkaniaceae	C_Soil_12	-0.892772	0.0934454	220	0	4.7687e-18	1.60554e-17
Sample_type	Bifidobacteriaceae	B_Manure_6	-0.673242	0.0704444	220	0	4.87968e-18	1.64016e-17
Sample_type	Eggerthellaceae	C_Manure_12	-0.405438	0.042444	220	0	4.98113e-18	1.67146e-17
Sample_type	Kiritimatiellaceae	D_Manure_24	0.777463	0.0815529	220	0	5.1295e-18	1.71838e-17
Sample_type	Halothiobacillaceae	C_Soil_12	0.348113	0.0368708	220	0	1.0402e-17	3.47887e-17
Sample_type	Lachnospiraceae	D_Manure_24	-0.547342	0.0581998	220	0	1.18931e-17	3.97094e-17
Sample_type	Sutterellaceae	B_Soil_6	0.375959	0.039922	220	0	1.2373e-17	4.12433e-17
Sample_type	Syntrophomonadaceae	B_Soil_6	-0.601175	0.0638591	220	0	1.27965e-17	4.25844e-17
Sample_type	Methanobacteriaceae	B_Manure_6	-0.684587	0.0730612	220	0	1.65224e-17	5.48926e-17
Sample_type	Nostocaceae	B_Soil_6	-0.276924	0.029699	220	0	2.26586e-17	7.51549e-17
Sample_type	Marinilabiliaceae	B_Manure_6	0.482307	0.0519821	220	0	3.06564e-17	1.01515e-16
Sample_type	Nitrosomonadaceae	B_Soil_6	0.358103	0.0386562	220	0	3.46483e-17	1.14545e-16
Sample_type	Methanomassiliicoccaceae	B_Soil_6	-0.690269	0.0746822	220	0	3.93972e-17	1.3003e-16
Sample_type	Oscillospiraceae	C_Manure_12	-0.64623	0.0699565	220	0	3.9771e-17	1.31049e-16
Sample_type	Halothiobacillaceae	B_Soil_6	0.333926	0.0361723	220	0	4.12986e-17	1.3586e-16
Sample_type	Picrophilaceae	C_Soil_12	-0.731256	0.0791987	220	0	4.63263e-17	1.5215e-16
Sample_type	Fibrobacteraceae	B_Manure_6	-0.424867	0.0461529	220	0	4.66978e-17	1.5312e-16
Sample_type	Eggerthellaceae	B_Soil_6	-0.368082	0.0399833	220	0	5.11533e-17	1.67456e-16
Sample_type	Xanthomonadaceae	C_Manure_12	0.517219	0.056352	220	0	5.34517e-17	1.74696e-16
Sample_type	Christensenellaceae	B_Manure_6	-0.441859	0.048177	220	0	6.05117e-17	1.97449e-16
Sample_type	Atopobiaceae	C_Soil_12	-0.440212	0.0479841	220	0	6.29235e-17	2.04986e-16
Sample_type	Prevotellaceae	B_Manure_6	-0.468267	0.0511125	220	0	6.39813e-17	2.08095e-16
Sample_type	Idiomarinaceae	C_Soil_12	-0.322961	0.035285	220	0	6.67426e-17	2.16725e-16
Sample_type	Paenibacillaceae	B_Manure_6	-0.255583	0.0279298	220	0	6.93959e-17	2.24977e-16
Sample_type	Chromatiaceae	B_Manure_6	0.573734	0.0629448	220	0	8.83066e-17	2.85823e-16
Sample_type	Dermatophilaceae	B_Soil_6	0.275076	0.0301849	220	0	8.91583e-17	2.88116e-16
Sample_type	Methanosarcinaceae	D_Manure_24	0.94865	0.10445	220	0	1.05892e-16	3.41643e-16
Sample_type	Kiritimatiellaceae	C_Manure_12	0.722568	0.0799578	220	0	1.38441e-16	4.4594e-16
Sample_type	Thermomicrobiaceae	C_Soil_12	0.648466	0.0717002	220	0	1.40749e-16	4.52647e-16
Sample_type	Bifidobacteriaceae	B_Soil_6	-0.620302	0.0685854	220	0	1.4181e-16	4.55332e-16
Sample_type	Eggerthellaceae	D_Manure_24	-0.38697	0.043301	220	0	2.69091e-16	8.62637e-16
Sample_type	Sutterellaceae	C_Soil_12	0.363165	0.0406943	220	0	3.06e-16	9.79394e-16
Sample_type	Xanthomonadaceae	D_Manure_24	0.509279	0.057493	220	0	4.1682e-16	1.33197e-15
Sample_type	Nudiviridae	B_Soil_6	-0.576923	0.065098	220	0	4.25846e-16	1.35865e-15
Sample_type	Methanomassiliicoccaceae	C_Soil_12	-0.675108	0.0761224	220	0	4.42014e-16	1.40771e-15
Sample_type	Methanosarcinaceae	C_Manure_12	0.906713	0.1023	220	0	4.42624e-16	1.40771e-15
Sample_type	Kiritimatiellaceae	C_Soil_12	0.67749	0.0768182	220	0	5.92596e-16	1.8817e-15
Sample_type	Atopobiaceae	C_Manure_12	-0.439671	0.0500073	220	0	7.13608e-16	2.26238e-15
Sample_type	Prolixibacteraceae	C_Manure_12	0.426723	0.0485929	220	0	7.22657e-16	2.28747e-15
Sample_type	Dehalococcoidaceae	C_Soil_12	-0.557785	0.063808	220	0	1.00424e-15	3.17379e-15
Sample_type	Nudiviridae	C_Soil_12	-0.57856	0.0663587	220	0	1.06771e-15	3.36908e-15
Sample_type	Cuniculiplasmataceae	C_Soil_12	-0.604932	0.0699472	220	0	1.72068e-15	5.42096e-15
Sample_type	Pseudomonadaceae	B_Soil_6	0.378309	0.0437992	220	0	1.86439e-15	5.86453e-15
Sample_type	Pseudomonadaceae	C_Soil_12	0.385429	0.0446527	220	0	1.92968e-15	6.06039e-15
Sample_type	Hyphomonadaceae	C_Soil_12	0.440023	0.051142	220	0	2.38974e-15	7.49358e-15
Sample_type	Clostridiales_Family_XVI._Incertae_Sedis	B_Soil_6	-0.712857	0.0830516	220	0	2.70018e-15	8.45383e-15
Sample_type	Prolixibacteraceae	B_Manure_6	0.403584	0.0470695	220	0	2.84102e-15	8.88094e-15
Sample_type	Pseudomonadaceae	B_Manure_6	0.384722	0.044981	220	0	3.17142e-15	9.89837e-15
Sample_type	Woeseiaceae	B_Soil_6	0.428122	0.050168	220	0	4.18935e-15	1.30552e-14
Sample_type	Oscillospiraceae	D_Manure_24	-0.602543	0.0713926	220	0	6.50306e-15	2.0234e-14
Sample_type	Syntrophobacteraceae	B_Soil_6	0.465157	0.0551218	220	0	6.71353e-15	2.08566e-14
Sample_type	Puniceicoccaceae	C_Soil_12	-0.608396	0.0722139	220	0	7.45919e-15	2.31373e-14
Sample_type	Alcaligenaceae	B_Manure_6	0.318453	0.0378075	220	0	7.4779e-15	2.31596e-14
Sample_type	Eubacteriaceae	B_Manure_6	-0.448905	0.0534699	220	0	8.62743e-15	2.66787e-14
Sample_type	Methanomicrobiaceae	C_Manure_12	0.59358	0.0708752	220	0	9.84574e-15	3.03993e-14
Sample_type	Chromatiaceae	C_Soil_12	0.522899	0.062456	220	0	1.01958e-14	3.14318e-14
Sample_type	Nitrosomonadaceae	C_Soil_12	0.329431	0.0394037	220	0	1.11877e-14	3.44368e-14
Sample_type	Hyphomonadaceae	B_Soil_6	0.419303	0.050173	220	0	1.13307e-14	3.48236e-14
Sample_type	Atopobiaceae	D_Manure_24	-0.424572	0.0510442	220	0	1.41117e-14	4.33046e-14
Sample_type	Cuniculiplasmataceae	B_Soil_6	-0.569939	0.0686449	220	0	1.53903e-14	4.71564e-14
Sample_type	Kiritimatiellaceae	B_Manure_6	0.640649	0.0774064	220	0	1.8275e-14	5.59098e-14
Sample_type	Chromatiaceae	B_Soil_6	0.505229	0.0612672	220	0	2.23934e-14	6.84053e-14
Sample_type	Clostridiales_Family_XIII._Incertae_Sedis	B_Manure_6	-0.419339	0.0511523	220	0	2.97857e-14	9.08488e-14
Sample_type	Syntrophomonadaceae	C_Soil_12	-0.533608	0.0650935	220	0	3.06023e-14	9.31979e-14
Sample_type	Methanopyraceae	C_Soil_12	0.497697	0.060944	220	0	3.56616e-14	1.08441e-13
Sample_type	Eggerthellaceae	C_Soil_12	-0.333198	0.0407575	220	0	3.57547e-14	1.0856e-13
Sample_type	Coriobacteriaceae	B_Soil_6	-0.337213	0.0412705	220	0	3.65503e-14	1.10808e-13
Sample_type	Erwiniaceae	B_Soil_6	-0.127428	0.0156099	220	0	3.76635e-14	1.14011e-13
Sample_type	Kiritimatiellaceae	B_Soil_6	0.614303	0.0753687	220	0	4.03451e-14	1.21945e-13
Sample_type	Methylophilaceae	C_Soil_12	0.559599	0.0687119	220	0	4.04594e-14	1.22107e-13
Sample_type	Oleiphilaceae	B_Soil_6	-0.348875	0.042931	220	0	4.59806e-14	1.38562e-13
Sample_type	Coprothermobacteraceae	B_Soil_6	-0.547086	0.067327	220	0	4.72062e-14	1.42043e-13
Sample_type	Methanosarcinaceae	B_Manure_6	0.803043	0.0988976	220	0	4.89766e-14	1.4715e-13
Sample_type	Bifidobacteriaceae	C_Manure_12	-0.589418	0.0727872	220	0	5.44803e-14	1.63441e-13
Sample_type	Acidaminococcaceae	B_Manure_6	-0.413625	0.0510777	220	0	5.46577e-14	1.63729e-13
Sample_type	Woeseiaceae	C_Soil_12	0.414851	0.0511327	220	0	5.67118e-14	1.69629e-13
Sample_type	Gottschalkiaceae	B_Manure_6	-0.481381	0.0596803	220	0	6.61604e-14	1.97596e-13
Sample_type	Oleiphilaceae	C_Soil_12	-0.351795	0.0437638	220	0	7.89223e-14	2.35362e-13
Sample_type	Gomontiellaceae	C_Soil_12	-0.425915	0.0530441	220	0	8.01624e-14	2.38706e-13
Sample_type	Methanobacteriaceae	C_Manure_12	-0.604643	0.0755113	220	0	9.48105e-14	2.81907e-13
Sample_type	Chromatiaceae	C_Manure_12	0.521779	0.0651387	220	0	9.51087e-14	2.82376e-13
Sample_type	Bifidobacteriaceae	C_Soil_12	-0.558988	0.0699063	220	0	1.05363e-13	3.12358e-13
Sample_type	Bifidobacteriaceae	D_Manure_24	-0.592157	0.0742547	220	0	1.14051e-13	3.37616e-13
Sample_type	Puniceicoccaceae	B_Soil_6	-0.564449	0.0708448	220	0	1.27344e-13	3.76415e-13
Sample_type	Methanomicrobiaceae	D_Manure_24	0.574517	0.0723564	220	0	1.44278e-13	4.25844e-13
Sample_type	Desulfomicrobiaceae	C_Manure_12	0.539865	0.0683883	220	0	1.89318e-13	5.57961e-13
Sample_type	Synechococcaceae	C_Soil_12	0.19477	0.0246653	220	0	1.91701e-13	5.64156e-13
Sample_type	Rikenellaceae	C_Manure_12	-0.451514	0.057294	220	0	2.04314e-13	6.00395e-13
Sample_type	Thermoplasmataceae	B_Soil_6	-0.526243	0.0667788	220	0	2.08936e-13	6.13082e-13
Sample_type	Gomontiellaceae	B_Soil_6	-0.409381	0.052043	220	0	2.19487e-13	6.43104e-13
Sample_type	Lactobacillaceae	B_Manure_6	-0.315499	0.0401806	220	0	2.44463e-13	7.15241e-13
Sample_type	Veillonellaceae	C_Manure_12	-0.332236	0.0423844	220	0	2.59244e-13	7.57386e-13
Sample_type	Desulfurococcaceae	B_Soil_6	-0.343926	0.043898	220	0	2.78616e-13	8.12799e-13
Sample_type	Streptococcaceae	B_Manure_6	-0.331941	0.0426163	220	0	3.59449e-13	1.04709e-12
Sample_type	Clostridiales_Family_XVI._Incertae_Sedis	C_Soil_12	-0.655863	0.084654	220	0	4.77023e-13	1.38758e-12
Sample_type	Methanocellaceae	B_Soil_6	0.288419	0.0372585	220	0	4.91915e-13	1.42883e-12
Sample_type	Thermococcaceae	B_Soil_6	-0.233555	0.0301784	220	0	5.05505e-13	1.46618e-12
Sample_type	Acidilobaceae	C_Soil_12	0.489708	0.0635842	220	0	5.13884e-13	1.48834e-12
Sample_type	Muribaculaceae	B_Manure_6	-0.405343	0.0525043	220	0	5.485e-13	1.58631e-12
Sample_type	Halomonadaceae	C_Soil_12	0.283601	0.0368131	220	0	6.17526e-13	1.78337e-12
Sample_type	Desulfomicrobiaceae	B_Manure_6	0.509635	0.0661714	220	0	6.21429e-13	1.79207e-12
Sample_type	Halothiobacillaceae	B_Manure_6	0.28523	0.0371501	220	0	7.18178e-13	2.06811e-12
Sample_type	Methanobacteriaceae	D_Manure_24	-0.590961	0.0770413	220	0	7.23893e-13	2.08158e-12
Sample_type	Clostridiaceae	B_Manure_6	-0.33902	0.0446503	220	0	1.18649e-12	3.40692e-12
Sample_type	Desulfomicrobiaceae	D_Manure_24	0.529217	0.0697806	220	0	1.2185e-12	3.49385e-12
Sample_type	Akkermansiaceae	C_Soil_12	0.313597	0.0413983	220	0	1.33141e-12	3.81217e-12
Sample_type	Prevotellaceae	C_Manure_12	-0.39921	0.0528503	220	0	1.48445e-12	4.24431e-12
Sample_type	Halomonadaceae	B_Soil_6	0.271049	0.0361124	220	0	2.0256e-12	5.78332e-12
Sample_type	Scytonemataceae	B_Soil_6	-0.221506	0.0296232	220	0	2.40991e-12	6.87081e-12
Sample_type	Erysipelotrichaceae	B_Manure_6	-0.431124	0.0577355	220	0	2.50558e-12	7.13344e-12
Sample_type	Marseilleviridae	B_Manure_6	-0.410365	0.0553145	220	0	3.35389e-12	9.53511e-12
Sample_type	Sporolactobacillaceae	B_Manure_6	-0.250324	0.0337956	220	0	3.61901e-12	1.02743e-11
Sample_type	Thermomicrobiaceae	B_Soil_6	0.517772	0.0703389	220	0	4.78196e-12	1.35568e-11
Sample_type	Nitrosomonadaceae	B_Manure_6	0.291413	0.0397111	220	0	5.50691e-12	1.559e-11
Sample_type	Methylococcaceae	C_Soil_12	0.389584	0.0532043	220	0	6.06937e-12	1.71581e-11
Sample_type	Methanocorpusculaceae	C_Soil_12	-0.94872	0.12977	220	0	6.43602e-12	1.81691e-11
Sample_type	Methanocorpusculaceae	B_Soil_6	-0.928748	0.127309	220	0	7.05742e-12	1.98954e-11
Sample_type	Methylophilaceae	B_Soil_6	0.490842	0.0674106	220	0	7.42864e-12	2.09126e-11
Sample_type	Christensenellaceae	C_Manure_12	-0.361486	0.0498318	220	0	8.78102e-12	2.46851e-11
Sample_type	Alcanivoracaceae	B_Manure_6	0.22555	0.0311434	220	0	9.66088e-12	2.71206e-11
Sample_type	Archaeoglobaceae	C_Soil_12	-0.247188	0.0342982	220	0	1.18519e-11	3.3225e-11
Sample_type	Candidatus_Midichloriaceae	C_Soil_12	-0.733832	0.10247	220	0	1.52554e-11	4.27066e-11
Sample_type	Microcystaceae	C_Soil_12	-0.254085	0.0355512	220	0	1.66408e-11	4.65201e-11
Sample_type	Fibrobacteraceae	C_Manure_12	-0.340367	0.0477157	220	0	1.7293e-11	4.82764e-11
Sample_type	Comamonadaceae	B_Manure_6	0.415189	0.0592799	220	0	3.74462e-11	1.04248e-10
Sample_type	Ignavibacteriaceae	B_Soil_6	-0.434811	0.0620987	220	0	3.74152e-11	1.04248e-10
Sample_type	Rhodanobacteraceae	B_Manure_6	0.288374	0.0412263	220	0	4.01411e-11	1.11596e-10
Sample_type	Microcystaceae	B_Soil_6	-0.243169	0.0348799	220	0	4.56787e-11	1.26815e-10
Sample_type	Neisseriaceae	B_Soil_6	0.269811	0.0388345	220	0	5.25345e-11	1.45647e-10
Sample_type	Fibrobacteraceae	D_Manure_24	-0.335854	0.0486747	220	0	6.52079e-11	1.80534e-10
Sample_type	Paenibacillaceae	C_Manure_12	-0.198801	0.0288621	220	0	7.20053e-11	1.99079e-10
Sample_type	Leuconostocaceae	B_Manure_6	-0.301035	0.0437258	220	0	7.29835e-11	2.01507e-10
Sample_type	Actinomycetaceae	B_Manure_6	-0.146947	0.0213736	220	0	7.85364e-11	2.16541e-10
Sample_type	Methylococcaceae	B_Soil_6	0.358398	0.0521949	220	0	8.38127e-11	2.30772e-10
Sample_type	Eubacteriaceae	C_Manure_12	-0.377374	0.0552524	220	0	9.94127e-11	2.73351e-10
Sample_type	Methanomicrobiaceae	B_Manure_6	0.468021	0.0685285	220	0	1.02264e-10	2.80807e-10
Sample_type	Waddliaceae	C_Soil_12	-0.553209	0.081334	220	0	1.1885e-10	3.25906e-10
Sample_type	Salinivirgaceae	D_Manure_24	0.365165	0.0537855	220	0	1.20885e-10	3.31034e-10
Sample_type	Rikenellaceae	D_Manure_24	-0.396592	0.0584805	220	0	1.29489e-10	3.54113e-10
Sample_type	Nitrosomonadaceae	C_Manure_12	0.278119	0.0410664	220	0	1.40463e-10	3.83601e-10
Sample_type	Hyellaceae	B_Soil_6	-0.380558	0.0563308	220	0	1.55125e-10	4.23068e-10
Sample_type	Acaryochloridaceae	B_Soil_6	-0.286886	0.042652	220	0	1.60592e-10	4.37386e-10
Sample_type	Candidatus_Midichloriaceae	B_Soil_6	-0.677229	0.10053	220	0	1.71852e-10	4.67418e-10
Sample_type	Thermoplasmataceae	C_Soil_12	-0.457931	0.0680508	220	0	1.76877e-10	4.80436e-10
Sample_type	Coriobacteriaceae	C_Soil_12	-0.282963	0.0420682	220	0	1.8444e-10	5.00302e-10
Sample_type	Methylococcaceae	B_Manure_6	0.360497	0.0536233	220	0	1.87406e-10	5.07662e-10
Sample_type	Methanosaetaceae	D_Manure_24	1.12385	0.167337	220	0	1.92122e-10	5.19738e-10
Sample_type	Bacillaceae	B_Manure_6	-0.220278	0.0328338	220	0	1.9924e-10	5.38269e-10
Sample_type	Veillonellaceae	D_Manure_24	-0.289729	0.0432436	220	0	2.02173e-10	5.45461e-10
Sample_type	Methanosarcinaceae	C_Soil_12	-0.657172	0.0981176	220	0	2.1435e-10	5.77537e-10
Sample_type	Rhodanobacteraceae	C_Manure_12	0.285155	0.0426319	220	0	2.23681e-10	6.01872e-10
Sample_type	Piscirickettsiaceae	B_Manure_6	0.177716	0.0265929	220	0	2.3568e-10	6.33311e-10
Sample_type	Puniceicoccaceae	B_Manure_6	-0.484839	0.0727328	220	0	2.55745e-10	6.86311e-10
Sample_type	Prevotellaceae	D_Manure_24	-0.358064	0.0539303	220	0	2.88023e-10	7.71903e-10
Sample_type	Melioribacteraceae	C_Soil_12	-0.527132	0.0795208	220	0	3.12145e-10	8.35435e-10
Sample_type	Alteromonadaceae	C_Soil_12	-0.278571	0.042063	220	0	3.25986e-10	8.7132e-10
Sample_type	Sterolibacteriaceae	B_Manure_6	0.356573	0.0538807	220	0	3.33577e-10	8.90425e-10
Sample_type	Puniceicoccaceae	D_Manure_24	-0.505604	0.07661	220	0	3.58709e-10	9.5624e-10
Sample_type	Gottschalkiaceae	C_Manure_12	-0.40512	0.0616653	220	0	4.23126e-10	1.12647e-09
Sample_type	Erwiniaceae	C_Soil_12	-0.104577	0.0159114	220	0	4.29516e-10	1.14197e-09
Sample_type	Methylococcaceae	C_Manure_12	0.36445	0.0554607	220	0	4.3056e-10	1.14323e-09
Sample_type	Chromatiaceae	D_Manure_24	0.436603	0.0665201	220	0	4.45921e-10	1.18246e-09
Sample_type	Puniceicoccaceae	C_Manure_12	-0.492446	0.0751396	220	0	4.6955e-10	1.24347e-09
Sample_type	Tannerellaceae	B_Manure_6	-0.334677	0.0510914	220	0	4.72726e-10	1.25024e-09
Sample_type	Verrucomicrobiaceae	D_Manure_24	0.351601	0.0537685	220	0	5.00814e-10	1.32278e-09
Sample_type	Chitinophagaceae	B_Soil_6	0.249763	0.0381883	220	0	5.13594e-10	1.35475e-09
Sample_type	Methanosarcinaceae	B_Soil_6	-0.628023	0.0962559	220	0	5.59306e-10	1.4734e-09
Sample_type	Alteromonadaceae	B_Soil_6	-0.268715	0.0412637	220	0	5.99561e-10	1.57738e-09
Sample_type	Nitrosomonadaceae	D_Manure_24	0.271936	0.041919	220	0	6.78199e-10	1.78193e-09
Sample_type	Alcaligenaceae	C_Manure_12	0.25332	0.0391038	220	0	7.16764e-10	1.8808e-09
Sample_type	Muribaculaceae	C_Manure_12	-0.348519	0.0543101	220	0	9.78812e-10	2.56507e-09
Sample_type	Alicyclobacillaceae	C_Soil_12	0.24141	0.0377327	220	0	1.11157e-09	2.9092e-09
Sample_type	Waddliaceae	B_Soil_6	-0.510038	0.0798102	220	0	1.15584e-09	3.02113e-09
Sample_type	Ectothiorhodospiraceae	B_Manure_6	0.273805	0.0428725	220	0	1.18716e-09	3.09896e-09
Sample_type	Haliscomenobacteraceae	C_Soil_12	-0.209767	0.0328769	220	0	1.21901e-09	3.17796e-09
Sample_type	Acidaminococcaceae	C_Manure_12	-0.335308	0.0528312	220	0	1.43607e-09	3.73899e-09
Sample_type	Eubacteriaceae	D_Manure_24	-0.35737	0.0563586	220	0	1.47158e-09	3.8265e-09
Sample_type	Cellvibrionaceae	B_Soil_6	-0.228629	0.036102	220	0	1.57018e-09	4.07759e-09
Sample_type	Dietziaceae	B_Manure_6	0.373806	0.0590821	220	0	1.61379e-09	4.18543e-09
Sample_type	Cellvibrionaceae	B_Manure_6	0.233808	0.037077	220	0	1.81171e-09	4.6927e-09
Sample_type	Sinobacteraceae	B_Manure_6	0.272278	0.0433199	220	0	2.05149e-09	5.30695e-09
Sample_type	Thermoanaerobacterales_Family_III._Incertae_Sedis	B_Manure_6	-0.257101	0.0410177	220	0	2.23311e-09	5.76935e-09
Sample_type	Cytophagaceae	C_Soil_12	-0.188601	0.0302245	220	0	2.59548e-09	6.69694e-09
Sample_type	Heliobacteriaceae	B_Soil_6	-0.268434	0.0430289	220	0	2.6339e-09	6.78735e-09
Sample_type	Sterolibacteriaceae	C_Manure_12	0.347577	0.055753	220	0	2.67536e-09	6.88537e-09
Sample_type	Christensenellaceae	D_Manure_24	-0.316835	0.0508655	220	0	2.72031e-09	6.9921e-09
Sample_type	Akkermansiaceae	B_Soil_6	0.253053	0.0406138	220	0	2.72696e-09	7.00024e-09
Sample_type	Planococcaceae	B_Manure_6	-0.210643	0.0339049	220	0	3.01923e-09	7.74064e-09
Sample_type	Lactobacillaceae	C_Manure_12	-0.256733	0.0415352	220	0	3.46746e-09	8.87847e-09
Sample_type	Methanosaetaceae	C_Manure_12	1.01339	0.163862	220	0	3.49985e-09	8.94999e-09
Sample_type	Clostridiales_Family_XIII._Incertae_Sedis	C_Manure_12	-0.326901	0.052889	220	0	3.52154e-09	8.99402e-09
Sample_type	Enterococcaceae	B_Manure_6	-0.316911	0.0512624	220	0	3.55094e-09	9.05761e-09
Sample_type	Neisseriaceae	C_Soil_12	0.24468	0.0395873	220	0	3.58245e-09	9.12639e-09
Sample_type	Coleofasciculaceae	C_Soil_12	0.288168	0.0468572	220	0	4.15453e-09	1.05704e-08
Sample_type	Bacteroidaceae	B_Manure_6	-0.333353	0.0543901	220	0	4.67553e-09	1.18809e-08
Sample_type	Candidatus_Nanopelagicaceae	B_Manure_6	-0.196351	0.0320741	220	0	4.85741e-09	1.23275e-08
Sample_type	Cellvibrionaceae	C_Soil_12	-0.2251	0.0368058	220	0	4.99648e-09	1.26645e-08
Sample_type	Streptococcaceae	C_Manure_12	-0.267268	0.0440379	220	0	6.2723e-09	1.58782e-08
Sample_type	Merismopediaceae	B_Soil_6	-0.323216	0.0532477	220	0	6.37975e-09	1.61299e-08
Sample_type	Dietziaceae	D_Manure_24	0.374304	0.0622768	220	0	8.47815e-09	2.14084e-08
Sample_type	Halomonadaceae	B_Manure_6	0.222955	0.0370778	220	0	8.59513e-09	2.16766e-08
Sample_type	Verrucomicrobiaceae	C_Manure_12	0.316684	0.0527	220	0	8.68924e-09	2.18864e-08
Sample_type	Peptoniphilaceae	B_Manure_6	-0.257444	0.0428699	220	0	9.01367e-09	2.26752e-08
Sample_type	Methanosaetaceae	B_Manure_6	0.948902	0.158357	220	0	9.65346e-09	2.42543e-08
Sample_type	Polydnaviridae	B_Soil_6	-0.270578	0.0451901	220	0	1.00065e-08	2.51099e-08
Sample_type	Rhodanobacteraceae	D_Manure_24	0.260018	0.0435168	220	0	1.04259e-08	2.61297e-08
Sample_type	Alicyclobacillaceae	B_Manure_6	-0.226941	0.0380266	220	0	1.08813e-08	2.72371e-08
Sample_type	Methanococcaceae	B_Manure_6	-0.235087	0.0393971	220	0	1.09489e-08	2.73722e-08
Sample_type	Gottschalkiaceae	D_Manure_24	-0.373746	0.0629041	220	0	1.21899e-08	3.0437e-08
Sample_type	Ignavibacteriaceae	C_Soil_12	-0.376035	0.0633051	220	0	1.24304e-08	3.09988e-08
Sample_type	Chthonomonadaceae	C_Soil_12	0.306554	0.0517843	220	0	1.39305e-08	3.46967e-08
Sample_type	Herpesviridae	C_Soil_12	0.184746	0.0312141	220	0	1.41023e-08	3.50812e-08
Sample_type	Immundisolibacteraceae	B_Manure_6	0.276037	0.0472419	220	0	2.07802e-08	5.16295e-08
Sample_type	Salinivirgaceae	C_Manure_12	0.308105	0.0528487	220	0	2.17882e-08	5.4067e-08
Sample_type	Brachyspiraceae	B_Manure_6	-0.259481	0.0445038	220	0	2.20542e-08	5.46597e-08
Sample_type	Pseudomonadaceae	C_Manure_12	0.271167	0.0465528	220	0	2.25071e-08	5.57135e-08
Sample_type	Polydnaviridae	C_Soil_12	-0.268398	0.0460654	220	0	2.29238e-08	5.6675e-08
Sample_type	Methanopyraceae	B_Soil_6	0.34767	0.0598094	220	0	2.40837e-08	5.94695e-08
Sample_type	Paenibacillaceae	D_Manure_24	-0.171051	0.0294422	220	0	2.42116e-08	5.97121e-08
Sample_type	Barnesiellaceae	B_Manure_6	-0.297993	0.051335	220	0	2.50945e-08	6.18137e-08
Sample_type	Dehalococcoidaceae	D_Manure_24	0.391619	0.0676604	220	0	2.69962e-08	6.64165e-08
Sample_type	Acaryochloridaceae	C_Soil_12	-0.251039	0.0434615	220	0	2.71346e-08	6.66754e-08
Sample_type	Erysipelotrichaceae	D_Manure_24	-0.349926	0.0608838	220	0	3.31362e-08	8.13232e-08
Sample_type	Melioribacteraceae	B_Soil_6	-0.448465	0.0780201	220	0	3.36452e-08	8.24717e-08
Sample_type	Mycoplasmataceae	B_Manure_6	-0.236912	0.041279	220	0	3.52739e-08	8.63588e-08
Sample_type	Alcaligenaceae	D_Manure_24	0.228862	0.0399193	220	0	3.61438e-08	8.83809e-08
Sample_type	Marseilleviridae	D_Manure_24	-0.333563	0.0583304	220	0	3.84439e-08	9.3891e-08
Sample_type	Coxiellaceae	B_Soil_6	-0.512116	0.089535	220	0	3.92221e-08	9.56752e-08
Sample_type	Intrasporangiaceae	C_Manure_12	0.356836	0.0624243	220	0	3.95863e-08	9.64465e-08
Sample_type	Synechococcaceae	B_Soil_6	0.138168	0.0241981	220	0	4.08321e-08	9.93615e-08
Sample_type	Pseudomonadaceae	D_Manure_24	0.270947	0.0475275	220	0	4.21251e-08	1.02384e-07
Sample_type	Dietziaceae	C_Manure_12	0.347732	0.0610647	220	0	4.3374e-08	1.05292e-07
Sample_type	Planococcaceae	C_Manure_12	-0.199477	0.0350422	220	0	4.44222e-08	1.07706e-07
Sample_type	Dehalococcoidaceae	B_Soil_6	-0.355839	0.0626075	220	0	4.69817e-08	1.13775e-07
Sample_type	Synergistaceae	D_Manure_24	0.397772	0.0702054	220	0	5.05115e-08	1.22176e-07
Sample_type	Sinobacteraceae	C_Manure_12	0.253741	0.0447863	220	0	5.0907e-08	1.22985e-07
Sample_type	Leptotrichiaceae	B_Manure_6	-0.257318	0.0455095	220	0	5.42802e-08	1.30976e-07
Sample_type	Erysipelotrichaceae	C_Manure_12	-0.336813	0.0596808	220	0	5.63152e-08	1.35724e-07
Sample_type	Hyellaceae	C_Soil_12	-0.323977	0.0574172	220	0	5.74383e-08	1.38265e-07
Sample_type	Intrasporangiaceae	D_Manure_24	0.359385	0.0637242	220	0	5.78893e-08	1.39184e-07
Sample_type	Herpesviridae	B_Soil_6	0.17181	0.0306284	220	0	6.7818e-08	1.6286e-07
Sample_type	Coxiellaceae	C_Soil_12	-0.511066	0.0912581	220	0	7.13172e-08	1.71059e-07
Sample_type	Ectothiorhodospiraceae	C_Manure_12	0.248263	0.0443553	220	0	7.18147e-08	1.72047e-07
Sample_type	Akkermansiaceae	B_Manure_6	-0.232632	0.0417172	220	0	7.93998e-08	1.89992e-07
Sample_type	Caulobacteraceae	B_Manure_6	0.264753	0.0476109	220	0	8.65006e-08	2.06737e-07
Sample_type	Coleofasciculaceae	B_Soil_6	0.255345	0.0459739	220	0	8.84004e-08	2.11027e-07
Sample_type	Verrucomicrobiaceae	B_Manure_6	0.282919	0.0509964	220	0	9.16007e-08	2.18407e-07
Sample_type	Burkholderiaceae	B_Manure_6	0.17319	0.0312679	220	0	9.60483e-08	2.28741e-07
Sample_type	Polyangiaceae	C_Manure_12	0.20832	0.0376353	220	0	9.73649e-08	2.31602e-07
Sample_type	Thiobacillaceae	B_Manure_6	0.356703	0.0644598	220	0	9.87416e-08	2.34599e-07
Sample_type	Streptococcaceae	D_Manure_24	-0.24821	0.044905	220	0	9.90004e-08	2.34936e-07
Sample_type	Acidaminococcaceae	D_Manure_24	-0.29712	0.0539125	220	0	1.08123e-07	2.56281e-07
Sample_type	Methylococcaceae	D_Manure_24	0.312021	0.0566193	220	0	1.0985e-07	2.60069e-07
Sample_type	Lactobacillaceae	D_Manure_24	-0.233153	0.0423649	220	0	1.11619e-07	2.63946e-07
Sample_type	Hyphomicrobiaceae	B_Manure_6	0.304018	0.0553535	220	0	1.21171e-07	2.86197e-07
Sample_type	Desulfurococcaceae	C_Soil_12	-0.245489	0.0447383	220	0	1.23312e-07	2.90912e-07
Sample_type	Actinomycetaceae	C_Manure_12	-0.121218	0.0221093	220	0	1.25976e-07	2.96847e-07
Sample_type	Anaeromyxobacteraceae	C_Manure_12	0.225524	0.0412249	220	0	1.34078e-07	3.1557e-07
Sample_type	Muribaculaceae	D_Manure_24	-0.302825	0.0554243	220	0	1.36489e-07	3.20869e-07
Sample_type	Saccharospirillaceae	B_Manure_6	0.133515	0.0244361	220	0	1.4018e-07	3.29161e-07
Sample_type	Sporomusaceae	B_Manure_6	-0.186857	0.0342259	220	0	1.41412e-07	3.31667e-07
Sample_type	Spiroplasmataceae	B_Manure_6	-0.255432	0.0467937	220	0	1.41988e-07	3.32629e-07
Sample_type	Intrasporangiaceae	B_Manure_6	0.329261	0.0603254	220	0	1.43738e-07	3.36336e-07
Sample_type	Thermococcaceae	C_Soil_12	-0.167187	0.0307599	220	0	1.60128e-07	3.74253e-07
Sample_type	Clostridiaceae	C_Manure_12	-0.249622	0.0461479	220	0	1.79384e-07	4.1877e-07
Sample_type	Listeriaceae	B_Manure_6	-0.339764	0.0628329	220	0	1.82082e-07	4.24576e-07
Sample_type	Symbiobacteriaceae	B_Manure_6	-0.203774	0.0378409	220	0	2.03315e-07	4.73537e-07
Sample_type	Haliscomenobacteraceae	D_Manure_24	0.187076	0.0348797	220	0	2.22426e-07	5.17448e-07
Sample_type	Hapalosiphonaceae	C_Soil_12	-0.158198	0.0295239	220	0	2.32834e-07	5.41036e-07
Sample_type	Desulfobacteraceae	D_Manure_24	0.254009	0.0474597	220	0	2.34992e-07	5.45421e-07
Sample_type	Leuconostocaceae	C_Manure_12	-0.240447	0.0451774	220	0	2.7111e-07	6.28525e-07
Sample_type	Heliobacteriaceae	B_Manure_6	-0.235254	0.0442046	220	0	2.76743e-07	6.40845e-07
Sample_type	Cellulomonadaceae	B_Manure_6	0.206204	0.0387558	220	0	2.78806e-07	6.4488e-07
Sample_type	Alcanivoracaceae	D_Manure_24	0.173931	0.0328861	220	0	3.22962e-07	7.46154e-07
Sample_type	Thermoanaerobacterales_Family_IV._Incertae_Sedis	B_Manure_6	-0.366829	0.0694637	220	0	3.37329e-07	7.78451e-07
Sample_type	Sporolactobacillaceae	C_Manure_12	-0.184355	0.0349272	220	0	3.38539e-07	7.80347e-07
Sample_type	Comamonadaceae	C_Manure_12	0.32383	0.0613575	220	0	3.39068e-07	7.80671e-07
Sample_type	Sinobacteraceae	D_Manure_24	0.241176	0.0457079	220	0	3.41713e-07	7.85863e-07
Sample_type	Hydrogenothermaceae	B_Manure_6	-0.204437	0.0387607	220	0	3.46549e-07	7.96073e-07
Sample_type	Hahellaceae	B_Manure_6	0.135154	0.0256881	220	0	3.67972e-07	8.44319e-07
Sample_type	Spirochaetaceae	C_Manure_12	0.349049	0.0663728	220	0	3.71896e-07	8.52351e-07
Sample_type	Sanguibacteraceae	B_Manure_6	0.199135	0.0379211	220	0	3.88276e-07	8.88878e-07
Sample_type	Merismopediaceae	C_Soil_12	-0.284941	0.0542742	220	0	3.89198e-07	8.89974e-07
Sample_type	Acidithiobacillaceae	B_Manure_6	0.167347	0.0320213	220	0	4.37898e-07	1.0002e-06
Sample_type	Chromobacteriaceae	B_Manure_6	0.159475	0.0305453	220	0	4.48566e-07	1.0234e-06
Sample_type	Alteromonadaceae	B_Manure_6	0.22092	0.042395	220	0	4.70281e-07	1.07173e-06
Sample_type	Oceanospirillaceae	B_Manure_6	0.182564	0.0350442	220	0	4.75041e-07	1.08135e-06
Sample_type	Clostridiales_Family_XIII._Incertae_Sedis	D_Manure_24	-0.280919	0.0539716	220	0	4.78227e-07	1.08737e-06
Sample_type	Clostridiaceae	D_Manure_24	-0.24483	0.0470828	220	0	4.88135e-07	1.10865e-06
Sample_type	Salinisphaeraceae	C_Manure_12	0.21985	0.042296	220	0	4.97492e-07	1.12862e-06
Sample_type	Cytophagaceae	B_Soil_6	-0.154055	0.0296557	220	0	5.06794e-07	1.14843e-06
Sample_type	Peptostreptococcaceae	B_Manure_6	-0.336089	0.0649241	220	0	5.54251e-07	1.25455e-06
Sample_type	Salinisphaeraceae	D_Manure_24	0.223388	0.0431766	220	0	5.55937e-07	1.25696e-06
Sample_type	Anaeromyxobacteraceae	D_Manure_24	0.217712	0.0420868	220	0	5.59809e-07	1.26429e-06
Sample_type	Cyclobacteriaceae	D_Manure_24	0.233874	0.0453632	220	0	6.04176e-07	1.36296e-06
Sample_type	Alcanivoracaceae	C_Manure_12	0.166091	0.0322139	220	0	6.0919e-07	1.37273e-06
Sample_type	Coprothermobacteraceae	C_Soil_12	-0.353127	0.0686119	220	0	6.35595e-07	1.43062e-06
Sample_type	Piscirickettsiaceae	D_Manure_24	0.144332	0.0280837	220	0	6.58527e-07	1.48058e-06
Sample_type	Cellulomonadaceae	C_Manure_12	0.206017	0.0401035	220	0	6.64984e-07	1.49343e-06
Sample_type	Methanothermaceae	B_Manure_6	-0.264748	0.0515893	220	0	6.80045e-07	1.52413e-06
Sample_type	Reoviridae	B_Soil_6	-0.247861	0.0483097	220	0	6.80173e-07	1.52413e-06
Sample_type	Halothiobacillaceae	C_Manure_12	0.196555	0.0383959	220	0	7.18663e-07	1.60859e-06
Sample_type	Nitrosopumilaceae	B_Soil_6	0.271384	0.0530082	220	0	7.21567e-07	1.61329e-06
Sample_type	Thiobacillaceae	C_Manure_12	0.340843	0.0666839	220	0	7.50305e-07	1.67568e-06
Sample_type	Dehalococcoidaceae	C_Manure_12	0.33886	0.0663686	220	0	7.66208e-07	1.7093e-06
Sample_type	Marseilleviridae	C_Manure_12	-0.291727	0.0571774	220	0	7.77933e-07	1.73353e-06
Sample_type	Salinivirgaceae	B_Manure_6	0.259747	0.0512949	220	0	9.36283e-07	2.08409e-06
Sample_type	Reoviridae	C_Soil_12	-0.249229	0.0492447	220	0	9.41002e-07	2.09227e-06
Sample_type	Tannerellaceae	C_Manure_12	-0.266898	0.0528325	220	0	9.7736e-07	2.17071e-06
Sample_type	Staphylococcaceae	B_Manure_6	-0.279372	0.055348	220	0	1.00563e-06	2.23104e-06
Sample_type	Hominidae	B_Manure_6	-0.169335	0.0336462	220	0	1.07797e-06	2.38889e-06
Sample_type	Chroococcaceae	B_Manure_6	-0.156068	0.0311037	220	0	1.15838e-06	2.56426e-06
Sample_type	Hapalosiphonaceae	B_Soil_6	-0.144771	0.0289657	220	0	1.27417e-06	2.81748e-06
Sample_type	Candidatus_Nanopelagicaceae	C_Manure_12	-0.165036	0.0331413	220	0	1.37221e-06	3.03093e-06
Sample_type	Synergistaceae	C_Manure_12	0.342226	0.0687964	220	0	1.41115e-06	3.11352e-06
Sample_type	Beutenbergiaceae	C_Manure_12	0.185498	0.0373074	220	0	1.42525e-06	3.14118e-06
Sample_type	Hyphomicrobiaceae	C_Manure_12	0.284219	0.0572733	220	0	1.49556e-06	3.29252e-06
Sample_type	Spirochaetaceae	D_Manure_24	0.335838	0.0677244	220	0	1.50805e-06	3.3164e-06
Sample_type	Sandaracinaceae	B_Manure_6	0.217329	0.0438385	220	0	1.53264e-06	3.36678e-06
Sample_type	Polyangiaceae	D_Manure_24	0.190395	0.0384207	220	0	1.53596e-06	3.3704e-06
Sample_type	Acidithiobacillaceae	C_Manure_12	0.164138	0.0331286	220	0	1.54908e-06	3.39547e-06
Sample_type	Thermomonosporaceae	C_Manure_12	0.176168	0.0355674	220	0	1.56029e-06	3.41633e-06
Sample_type	Melioribacteraceae	D_Manure_24	0.417325	0.0844253	220	0	1.61442e-06	3.53098e-06
Sample_type	Bacillaceae	C_Manure_12	-0.167634	0.0339176	220	0	1.6264e-06	3.55333e-06
Sample_type	Wenzhouxiangellaceae	D_Manure_24	0.331017	0.0670868	220	0	1.68438e-06	3.676e-06
Sample_type	Sphingomonadaceae	B_Manure_6	0.196418	0.0398782	220	0	1.77579e-06	3.8713e-06
Sample_type	Desulfobacteraceae	C_Manure_12	0.228848	0.0465302	220	0	1.813e-06	3.94813e-06
Sample_type	Salinisphaeraceae	B_Manure_6	0.201141	0.0408999	220	0	1.83179e-06	3.98474e-06
Sample_type	Phycisphaeraceae	D_Manure_24	0.218303	0.0444762	220	0	1.90475e-06	4.13896e-06
Sample_type	Micromonosporaceae	C_Manure_12	0.164518	0.0335178	220	0	1.91297e-06	4.15234e-06
Sample_type	Anaeromyxobacteraceae	B_Manure_6	0.195334	0.0398593	220	0	1.98563e-06	4.30542e-06
Sample_type	Desulfurobacteriaceae	B_Manure_6	-0.272581	0.0556685	220	0	2.02236e-06	4.38032e-06
Sample_type	Nautiliaceae	B_Manure_6	-0.239273	0.0488903	220	0	2.03322e-06	4.39911e-06
Sample_type	Burkholderiaceae	C_Manure_12	0.158223	0.0323539	220	0	2.0736e-06	4.48166e-06
Sample_type	Immundisolibacteraceae	C_Manure_12	0.237993	0.0488616	220	0	2.2639e-06	4.88768e-06
Sample_type	Polyangiaceae	B_Manure_6	0.176807	0.0363907	220	0	2.39872e-06	5.17321e-06
Sample_type	Anaplasmataceae	B_Manure_6	-0.171543	0.0353296	220	0	2.42337e-06	5.22075e-06
Sample_type	Oxalobacteraceae	B_Manure_6	0.171073	0.0352539	220	0	2.46501e-06	5.30478e-06
Sample_type	Sandaracinaceae	C_Manure_12	0.21991	0.0453327	220	0	2.47716e-06	5.32522e-06
Sample_type	Moraxellaceae	B_Manure_6	0.366476	0.0756869	220	0	2.58847e-06	5.55858e-06
Sample_type	Enterococcaceae	C_Manure_12	-0.255905	0.0529979	220	0	2.73619e-06	5.86953e-06
Sample_type	Cellulomonadaceae	D_Manure_24	0.197544	0.0409485	220	0	2.79265e-06	5.98424e-06
Sample_type	Borreliaceae	B_Manure_6	-0.196293	0.0407654	220	0	2.91291e-06	6.22919e-06
Sample_type	Candidatus_Brocadiaceae	B_Soil_6	-0.277541	0.0576509	220	0	2.91316e-06	6.22919e-06
Sample_type	Isosphaeraceae	D_Manure_24	0.189157	0.0394733	220	0	3.21984e-06	6.87767e-06
Sample_type	Gallionellaceae	B_Manure_6	0.176158	0.0367962	220	0	3.29811e-06	7.03738e-06
Sample_type	Beutenbergiaceae	D_Manure_24	0.18225	0.0380826	220	0	3.30809e-06	7.05117e-06
Sample_type	Acidiferrobacteraceae	B_Manure_6	0.204085	0.042677	220	0	3.38371e-06	7.20472e-06
Sample_type	Methylobacteriaceae	C_Manure_12	0.172914	0.0361694	220	0	3.39944e-06	7.23055e-06
Sample_type	Beutenbergiaceae	B_Manure_6	0.172373	0.036069	220	0	3.42357e-06	7.27418e-06
Sample_type	Methylobacteriaceae	B_Manure_6	0.166852	0.0349627	220	0	3.53689e-06	7.50703e-06
Sample_type	Rhodocyclaceae	C_Manure_12	0.243879	0.0511203	220	0	3.54228e-06	7.51052e-06
Sample_type	Kofleriaceae	C_Manure_12	0.181251	0.0380039	220	0	3.5716e-06	7.56473e-06
Sample_type	Fervidobacteriaceae	B_Manure_6	-0.188933	0.0397558	220	0	3.85618e-06	8.15887e-06
Sample_type	Cyanobacteriaceae	B_Manure_6	-0.184937	0.0389236	220	0	3.87275e-06	8.18531e-06
Sample_type	Caldilineaceae	C_Manure_12	0.208031	0.0438231	220	0	3.94254e-06	8.32405e-06
Sample_type	Fusobacteriaceae	B_Manure_6	-0.228236	0.0480872	220	0	4.00355e-06	8.4419e-06
Sample_type	Isosphaeraceae	C_Manure_12	0.183414	0.0386674	220	0	4.00675e-06	8.4419e-06
Sample_type	Rickettsiaceae	B_Manure_6	-0.169352	0.0357129	220	0	4.03505e-06	8.49261e-06
Sample_type	Leuconostocaceae	D_Manure_24	-0.218182	0.0460609	220	0	4.06591e-06	8.54863e-06
Sample_type	Halothiobacillaceae	D_Manure_24	0.185418	0.0391724	220	0	4.15973e-06	8.73674e-06
Sample_type	Acidilobaceae	B_Soil_6	0.294106	0.0624024	220	0	4.42722e-06	9.28884e-06
Sample_type	Chthonomonadaceae	B_Soil_6	0.239579	0.0508057	220	0	4.53139e-06	9.49748e-06
Sample_type	Methanoregulaceae	C_Manure_12	0.31092	0.0659634	220	0	4.56697e-06	9.56209e-06
Sample_type	Micromonosporaceae	B_Manure_6	0.152393	0.0323954	220	0	4.78074e-06	9.99925e-06
Sample_type	Nostocaceae	B_Manure_6	-0.143202	0.030497	220	0	4.95162e-06	1.03459e-05
Sample_type	Vicinamibacteraceae	C_Manure_12	0.245648	0.0525	220	0	5.34704e-06	1.11605e-05
Sample_type	Erythrobacteraceae	B_Manure_6	0.207726	0.0444237	220	0	5.41971e-06	1.13004e-05
Sample_type	Caulobacteraceae	C_Manure_12	0.230215	0.0492454	220	0	5.42907e-06	1.13082e-05
Sample_type	Hahellaceae	D_Manure_24	0.126437	0.0271332	220	0	5.75227e-06	1.1969e-05
Sample_type	Bacteroidaceae	C_Manure_12	-0.261935	0.0562745	220	0	5.9057e-06	1.22755e-05
Sample_type	Pelagibacteraceae	B_Manure_6	-0.226152	0.048597	220	0	5.93134e-06	1.23069e-05
Sample_type	Syntrophomonadaceae	D_Manure_24	0.32238	0.0692701	220	0	5.93304e-06	1.23069e-05
Sample_type	Clostridiales_Family_XVII._Incertae_Sedis	B_Manure_6	-0.183045	0.039347	220	0	5.99754e-06	1.24279e-05
Sample_type	Herpesviridae	B_Manure_6	-0.145649	0.0314406	220	0	6.53044e-06	1.35182e-05
Sample_type	Planctomycetaceae	D_Manure_24	0.17148	0.0370694	220	0	6.68547e-06	1.38249e-05
Sample_type	Haliscomenobacteraceae	C_Manure_12	0.158166	0.0342067	220	0	6.74048e-06	1.39243e-05
Sample_type	Acidiferrobacteraceae	C_Manure_12	0.203755	0.044155	220	0	7.06299e-06	1.45756e-05
Sample_type	Sterolibacteriaceae	D_Manure_24	0.261871	0.0569308	220	0	7.51483e-06	1.54921e-05
Sample_type	Chelatococcaceae	B_Manure_6	0.203435	0.0442833	220	0	7.73174e-06	1.59229e-05
Sample_type	Jiangellaceae	C_Manure_12	0.16847	0.0367475	220	0	8.02501e-06	1.651e-05
Sample_type	Immundisolibacteraceae	D_Manure_24	0.228368	0.0498827	220	0	8.24494e-06	1.69451e-05
Sample_type	Synergistaceae	B_Manure_6	0.304198	0.0665551	220	0	8.55731e-06	1.75691e-05
Sample_type	Halanaerobiaceae	B_Manure_6	-0.191493	0.0419528	220	0	8.76045e-06	1.79679e-05
Sample_type	Desulfurococcaceae	B_Manure_6	-0.205391	0.045046	220	0	8.93633e-06	1.83099e-05
Sample_type	Cardiobacteriaceae	D_Manure_24	0.127356	0.0279982	220	0	9.3253e-06	1.90874e-05
Sample_type	Marinifilaceae	D_Manure_24	0.217217	0.0477677	220	0	9.38313e-06	1.91863e-05
Sample_type	Actinopolysporaceae	D_Manure_24	0.20831	0.0458063	220	0	9.39294e-06	1.91868e-05
Sample_type	Ectothiorhodospiraceae	D_Manure_24	0.20589	0.0452921	220	0	9.49251e-06	1.93705e-05
Sample_type	Aquificaceae	B_Manure_6	-0.183995	0.0406188	220	0	1.01747e-05	2.07416e-05
Sample_type	Acidithiobacillaceae	D_Manure_24	0.15316	0.0338287	220	0	1.02687e-05	2.0912e-05
Sample_type	Sulfolobaceae	B_Manure_6	-0.167426	0.036994	220	0	1.03939e-05	2.11455e-05
Sample_type	Sandaracinaceae	D_Manure_24	0.208827	0.0462746	220	0	1.09244e-05	2.22023e-05
Sample_type	Piscirickettsiaceae	C_Manure_12	0.124005	0.027511	220	0	1.12313e-05	2.28029e-05
Sample_type	Listeriaceae	C_Manure_12	-0.292245	0.0648998	220	0	1.13528e-05	2.30264e-05
Sample_type	Rhodobacteraceae	B_Manure_6	0.161748	0.0359095	220	0	1.13812e-05	2.30607e-05
Sample_type	Chromobacteriaceae	C_Manure_12	0.142194	0.0316001	220	0	1.15704e-05	2.34204e-05
Sample_type	Promicromonosporaceae	C_Manure_12	0.166302	0.0369603	220	0	1.15941e-05	2.34449e-05
Sample_type	Cardiobacteriaceae	B_Manure_6	0.11928	0.0265402	220	0	1.18329e-05	2.39037e-05
Sample_type	Siphoviridae	B_Soil_6	-0.180369	0.0402965	220	0	1.28748e-05	2.59822e-05
Sample_type	Methanothermaceae	C_Manure_12	-0.238003	0.053291	220	0	1.32925e-05	2.67984e-05
Sample_type	Sanguibacteraceae	D_Manure_24	0.178574	0.0400548	220	0	1.37841e-05	2.77617e-05
Sample_type	Chroococcidiopsidaceae	C_Soil_12	-0.194161	0.0435827	220	0	1.39184e-05	2.8004e-05
Sample_type	Scytonemataceae	B_Manure_6	-0.135534	0.0304216	220	0	1.39941e-05	2.81282e-05
Sample_type	Enterococcaceae	D_Manure_24	-0.24021	0.0540733	220	0	1.47125e-05	2.95426e-05
Sample_type	Phycisphaeraceae	B_Manure_6	0.186376	0.042129	220	0	1.59788e-05	3.20532e-05
Sample_type	Cyclobacteriaceae	C_Manure_12	0.196379	0.0444791	220	0	1.65412e-05	3.31484e-05
Sample_type	Enterobacteriaceae	B_Manure_6	-0.126349	0.028692	220	0	1.72942e-05	3.46229e-05
Sample_type	Chroococcidiopsidaceae	B_Manure_6	-0.193232	0.0438878	220	0	1.73345e-05	3.4669e-05
Sample_type	Enterobacteriaceae	C_Manure_12	-0.130418	0.02965	220	0	1.75958e-05	3.51566e-05
Sample_type	Rhodocyclaceae	B_Manure_6	0.217405	0.0494375	220	0	1.78376e-05	3.56043e-05
Sample_type	Hyphomicrobiaceae	D_Manure_24	0.256988	0.0584837	220	0	1.80877e-05	3.60677e-05
Sample_type	Micromonosporaceae	D_Manure_24	0.149982	0.0342255	220	0	1.90122e-05	3.78736e-05
Sample_type	Scytonemataceae	C_Soil_12	-0.132093	0.0301934	220	0	1.96389e-05	3.90834e-05
Sample_type	Actinomycetaceae	D_Manure_24	-0.0986268	0.0225692	220	0	1.99562e-05	3.96754e-05
Sample_type	Alteromonadaceae	C_Manure_12	0.191681	0.0438627	220	0	2.00182e-05	3.97594e-05
Sample_type	Alicyclobacillaceae	B_Soil_6	0.161679	0.0370173	220	0	2.02295e-05	4.01395e-05
Sample_type	Sporolactobacillaceae	D_Manure_24	-0.155012	0.0356351	220	0	2.16511e-05	4.29179e-05
Sample_type	Cardiobacteriaceae	C_Soil_12	0.11457	0.0263361	220	0	2.17235e-05	4.30189e-05
Sample_type	Microbacteriaceae	B_Manure_6	0.125526	0.0288608	220	0	2.1862e-05	4.32506e-05
Sample_type	Thermococcaceae	B_Manure_6	-0.134653	0.0309959	220	0	2.23117e-05	4.40969e-05
Sample_type	Desulfovibrionaceae	C_Soil_12	0.153056	0.035411	220	0	2.44272e-05	4.82305e-05
Sample_type	Streptomycetaceae	C_Manure_12	0.13028	0.0301615	220	0	2.47211e-05	4.87629e-05
Sample_type	Phycisphaeraceae	C_Manure_12	0.18802	0.0435685	220	0	2.50798e-05	4.94219e-05
Sample_type	Planctomycetaceae	C_Manure_12	0.156137	0.0363223	220	0	2.68586e-05	5.28754e-05
Sample_type	Kineosporiaceae	C_Manure_12	0.232587	0.0541334	220	0	2.71284e-05	5.33543e-05
Sample_type	Hungateiclostridiaceae	B_Manure_6	-0.225677	0.0525432	220	0	2.73468e-05	5.37052e-05
Sample_type	Thermomonosporaceae	B_Manure_6	0.147645	0.0343754	220	0	2.73603e-05	5.37052e-05
Sample_type	Microbulbiferaceae	B_Manure_6	0.121185	0.0282612	220	0	2.81655e-05	5.52319e-05
Sample_type	Frankiaceae	C_Manure_12	0.135599	0.03164	220	0	2.83935e-05	5.56246e-05
Sample_type	Cyclobacteriaceae	B_Manure_6	0.18437	0.043063	220	0	2.89556e-05	5.66707e-05
Sample_type	Barnesiellaceae	C_Manure_12	-0.226804	0.0530851	220	0	2.98493e-05	5.83629e-05
Sample_type	Leptotrichiaceae	C_Manure_12	-0.200661	0.0469883	220	0	3.01621e-05	5.89173e-05
Sample_type	Beijerinckiaceae	C_Manure_12	0.161891	0.0379344	220	0	3.05991e-05	5.96549e-05
Sample_type	Promicromonosporaceae	B_Manure_6	0.152478	0.0357255	220	0	3.05863e-05	5.96549e-05
Sample_type	Acidiferrobacteraceae	D_Manure_24	0.192394	0.0450892	220	0	3.06461e-05	5.96885e-05
Sample_type	Phyllobacteriaceae	B_Manure_6	0.161913	0.0379595	220	0	3.09265e-05	6.01763e-05
Sample_type	Francisellaceae	B_Manure_6	-0.156187	0.0366343	220	0	3.10585e-05	6.03165e-05
Sample_type	Thermomonosporaceae	D_Manure_24	0.154859	0.0363188	220	0	3.10338e-05	6.03165e-05
Sample_type	Bdellovibrionaceae	B_Manure_6	-0.115101	0.0269966	220	0	3.11665e-05	6.04678e-05
Sample_type	Holosporaceae	B_Manure_6	-0.18953	0.0447078	220	0	3.42826e-05	6.64494e-05
Sample_type	Pseudonocardiaceae	C_Manure_12	0.125619	0.0296585	220	0	3.48929e-05	6.75672e-05
Sample_type	Thermoproteaceae	B_Manure_6	-0.151368	0.0357791	220	0	3.54221e-05	6.85259e-05
Sample_type	Halobacteriovoraceae	B_Manure_6	-0.168091	0.039759	220	0	3.60831e-05	6.97375e-05
Sample_type	Archangiaceae	C_Manure_12	0.143122	0.0339638	220	0	3.80574e-05	7.34825e-05
Sample_type	Chlorobiaceae	B_Soil_6	-0.136445	0.0324367	220	0	3.92385e-05	7.56904e-05
Sample_type	Thermoanaerobacterales_Family_III._Incertae_Sedis	C_Manure_12	-0.178096	0.042375	220	0	3.97095e-05	7.65254e-05
Sample_type	Methylobacteriaceae	D_Manure_24	0.155225	0.0369304	220	0	3.97547e-05	7.65393e-05
Sample_type	Vicinamibacteraceae	B_Manure_6	0.212725	0.0507748	220	0	4.22335e-05	8.12338e-05
Sample_type	Mariprofundaceae	B_Soil_6	-0.118391	0.0282701	220	0	4.23328e-05	8.1347e-05
Sample_type	Trueperaceae	D_Manure_24	0.198867	0.0475366	220	0	4.29003e-05	8.23587e-05
Sample_type	Ferroplasmaceae	B_Manure_6	-0.229708	0.0550067	220	0	4.42912e-05	8.49453e-05
Sample_type	Vicinamibacteraceae	D_Manure_24	0.223805	0.0535855	220	0	4.43321e-05	8.49453e-05
Sample_type	Deferribacteraceae	B_Manure_6	-0.157823	0.0378862	220	0	4.62622e-05	8.8559e-05
Sample_type	Isosphaeraceae	B_Manure_6	0.155475	0.0373896	220	0	4.77547e-05	9.13292e-05
Sample_type	Methanoregulaceae	D_Manure_24	0.278616	0.0673417	220	0	5.17503e-05	9.88766e-05
Sample_type	Bacteroidaceae	D_Manure_24	-0.237475	0.0574399	220	0	5.22936e-05	9.98197e-05
Sample_type	Candidatus_Brocadiaceae	C_Soil_12	-0.241692	0.0587682	220	0	5.71217e-05	0.000108932
Sample_type	Halomonadaceae	C_Manure_12	0.157492	0.0383315	220	0	5.79831e-05	0.00011047
Sample_type	Catenulisporaceae	C_Manure_12	0.171534	0.0418495	220	0	6.03902e-05	0.000114947
Sample_type	Hyphomonadaceae	B_Manure_6	0.211044	0.0515428	220	0	6.16241e-05	0.000117185
Sample_type	Halomonadaceae	D_Manure_24	0.159952	0.0391003	220	0	6.21181e-05	0.000118013
Sample_type	Chelatococcaceae	D_Manure_24	0.191239	0.0467752	220	0	6.29717e-05	0.000119521
Sample_type	Saccharospirillaceae	D_Manure_24	0.105463	0.0258003	220	0	6.33101e-05	0.00012005
Sample_type	Odoribacteraceae	B_Manure_6	-0.19683	0.0481694	220	0	6.3492e-05	0.000120282
Sample_type	Symbiobacteriaceae	C_Manure_12	-0.159749	0.0391328	220	0	6.45015e-05	0.000122079
Sample_type	Tannerellaceae	D_Manure_24	-0.219898	0.0539033	220	0	6.4847e-05	0.000122617
Sample_type	Methanococcaceae	C_Manure_12	-0.165958	0.040693	220	0	6.54923e-05	0.000123605
Sample_type	Promicromonosporaceae	D_Manure_24	0.153915	0.0377358	220	0	6.5483e-05	0.000123605
Sample_type	Desulfurellaceae	B_Manure_6	-0.157612	0.0386476	220	0	6.56773e-05	0.000123838
Sample_type	Opitutaceae	D_Manure_24	0.154918	0.0379988	220	0	6.57866e-05	0.000123928
Sample_type	Brachyspiraceae	C_Manure_12	-0.187358	0.0459673	220	0	6.60542e-05	0.000124315
Sample_type	Methylocystaceae	B_Manure_6	0.184673	0.0453195	220	0	6.6722e-05	0.000125455
Sample_type	Thiobacillaceae	D_Manure_24	0.277279	0.0680875	220	0	6.71543e-05	0.00012615
Sample_type	Actinopolysporaceae	B_Manure_6	0.176423	0.0433836	220	0	6.87633e-05	0.000129052
Sample_type	Rivulariaceae	B_Manure_6	-0.115684	0.0284565	220	0	6.91773e-05	0.000129708
Sample_type	Sphingomonadaceae	C_Manure_12	0.166937	0.0412338	220	0	7.3855e-05	0.000138349
Sample_type	Desulfurococcaceae	C_Manure_12	-0.187823	0.0464537	220	0	7.49164e-05	0.000140207
Sample_type	Herpesviridae	C_Manure_12	-0.131124	0.0324342	220	0	7.52503e-05	0.000140701
Sample_type	Polyomaviridae	D_Manure_24	0.229676	0.0570612	220	0	8.10698e-05	0.000151441
Sample_type	Alteromonadaceae	D_Manure_24	0.180166	0.0447887	220	0	8.17307e-05	0.000152534
Sample_type	Methanococcaceae	D_Manure_24	-0.166865	0.0414995	220	0	8.19692e-05	0.000152837
Sample_type	Cellvibrionaceae	D_Manure_24	0.157338	0.0391834	220	0	8.3821e-05	0.000156111
Sample_type	Microbacteriaceae	C_Manure_12	0.119901	0.0298542	220	0	8.38804e-05	0.000156111
Sample_type	Cytophagaceae	D_Manure_24	0.12819	0.032052	220	0	8.90225e-05	0.000165527
Sample_type	Staphylococcaceae	C_Manure_12	-0.228589	0.0572162	220	0	9.06682e-05	0.000168432
Sample_type	Idiomarinaceae	B_Manure_6	0.141547	0.0355436	220	0	9.55689e-05	0.000177372
Sample_type	Gemmataceae	D_Manure_24	0.164505	0.0414139	220	0	9.94702e-05	0.000184442
Sample_type	Desulfohalobiaceae	D_Manure_24	0.190398	0.0479815	220	0	0.000100569	0.000186308
Sample_type	Kofleriaceae	B_Manure_6	0.145781	0.0367435	220	0	0.000101491	0.000187842
Sample_type	Halobacteroidaceae	B_Manure_6	-0.236501	0.0596686	220	0	0.000102839	0.000190162
Sample_type	Gemmataceae	C_Manure_12	0.160745	0.0405639	220	0	0.000103287	0.000190814
Sample_type	Cellvibrionaceae	C_Manure_12	0.151877	0.0383767	220	0	0.000105163	0.000194102
Sample_type	Haliscomenobacteraceae	B_Manure_6	0.13088	0.0331263	220	0	0.000108077	0.000199297
Sample_type	Polyomaviridae	B_Manure_6	0.212979	0.0540141	220	0	0.00011187	0.000206104
Sample_type	Symbiobacteriaceae	D_Manure_24	-0.157356	0.0399418	220	0	0.000112643	0.000207337
Sample_type	Acidobacteriaceae	B_Manure_6	-0.138429	0.0351359	220	0	0.000112889	0.000207601
Sample_type	Bacillaceae	D_Manure_24	-0.136206	0.0345884	220	0	0.000113168	0.000207922
Sample_type	Bartonellaceae	B_Manure_6	-0.104274	0.0265082	220	0	0.000115636	0.000212264
Sample_type	Hyphomonadaceae	C_Manure_12	0.20955	0.0532927	220	0	0.000116278	0.000213247
Sample_type	Opitutaceae	C_Manure_12	0.146198	0.0372309	220	0	0.000118513	0.00021695
Sample_type	Sphingobacteriaceae	D_Manure_24	0.14925	0.0380095	220	0	0.000118451	0.00021695
Sample_type	Poxviridae	B_Manure_6	-0.168392	0.0429898	220	0	0.000123049	0.000225048
Sample_type	Pasteurellaceae	B_Manure_6	-0.0925855	0.0236456	220	0	0.00012384	0.00022629
Sample_type	Chroococcidiopsidaceae	C_Manure_12	-0.177266	0.045308	220	0	0.000124529	0.000227341
Sample_type	Pyrodictiaceae	C_Manure_12	-0.253391	0.0648668	220	0	0.000128072	0.000233598
Sample_type	Phyllobacteriaceae	C_Manure_12	0.15289	0.0392628	220	0	0.000134704	0.000245471
Sample_type	Chitinophagaceae	D_Manure_24	0.160276	0.0411819	220	0	0.000134899	0.000245604
Sample_type	Frankiaceae	B_Manure_6	0.119046	0.0305854	220	0	0.000135697	0.000246834
Sample_type	Polydnaviridae	C_Manure_12	-0.186608	0.0479837	220	0	0.000137413	0.000249728
Sample_type	Egibacteraceae	D_Manure_24	0.175157	0.0451439	220	0	0.000140728	0.000255522
Sample_type	Enterobacteriaceae	D_Manure_24	-0.117245	0.0302346	220	0	0.000142137	0.000257847
Sample_type	Sphaerobacteraceae	B_Manure_6	-0.127503	0.0328821	220	0	0.00014355	0.000260175
Sample_type	Kofleriaceae	D_Manure_24	0.150166	0.0387996	220	0	0.000147241	0.000266626
Sample_type	Jonesiaceae	C_Soil_12	-0.197896	0.0511604	220	0	0.000148768	0.000269148
Sample_type	Polyomaviridae	C_Manure_12	0.215851	0.0558882	220	0	0.00015234	0.000275362
Sample_type	Thermoanaerobacterales_Family_IV._Incertae_Sedis	C_Manure_12	-0.277081	0.0718231	220	0	0.000154527	0.000279065
Sample_type	Jiangellaceae	D_Manure_24	0.144548	0.0375069	220	0	0.000156572	0.000282503
Sample_type	Comamonadaceae	D_Manure_24	0.241271	0.0626471	220	0	0.000158026	0.000284617
Sample_type	Sanguibacteraceae	C_Manure_12	0.151136	0.0392338	220	0	0.000157922	0.000284617
Sample_type	Microbacteriaceae	D_Manure_24	0.117162	0.0304786	220	0	0.000162775	0.000292907
Sample_type	Leptotrichiaceae	D_Manure_24	-0.183638	0.0479061	220	0	0.000169065	0.000303954
Sample_type	Nitrosopumilaceae	C_Soil_12	0.20702	0.054032	220	0	0.000170894	0.000306967
Sample_type	Myoviridae	B_Manure_6	-0.116262	0.0303498	220	0	0.00017137	0.000307547
Sample_type	Caulobacteraceae	D_Manure_24	0.192103	0.0502732	220	0	0.000177526	0.000318311
Sample_type	Syntrophobacteraceae	D_Manure_24	0.228553	0.0598205	220	0	0.000177767	0.00031846
Sample_type	Hahellaceae	C_Manure_12	0.101528	0.0265806	220	0	0.000178252	0.000319043
Sample_type	Melioribacteraceae	C_Manure_12	0.315911	0.0827729	220	0	0.000180249	0.000322332
Sample_type	Chelatococcaceae	C_Manure_12	0.174689	0.0458123	220	0	0.000183068	0.000327081
Sample_type	Burkholderiaceae	D_Manure_24	0.12588	0.0330365	220	0	0.000184889	0.000330042
Sample_type	Sutterellaceae	B_Manure_6	-0.155977	0.0410116	220	0	0.000190157	0.000339144
Sample_type	Peptoniphilaceae	C_Manure_12	-0.168403	0.0443196	220	0	0.000192491	0.000343003
Sample_type	Kineosporiaceae	D_Manure_24	0.208993	0.0552387	220	0	0.000204331	0.000363778
Sample_type	Dermocarpellaceae	B_Manure_6	-0.144638	0.0382339	220	0	0.000205033	0.000364705
Sample_type	Siphoviridae	C_Soil_12	-0.15527	0.0410773	220	0	0.000208034	0.000369716
Sample_type	Brachyspiraceae	D_Manure_24	-0.176922	0.0468797	220	0	0.000211247	0.000375095
Sample_type	Jiangellaceae	B_Manure_6	0.13405	0.0355356	220	0	0.000213527	0.000378808
Sample_type	Chroococcidiopsidaceae	B_Soil_6	-0.161226	0.0427588	220	0	0.000214173	0.000379619
Sample_type	Dehalococcoidaceae	B_Manure_6	0.241511	0.064289	220	0	0.000226563	0.000401226
Sample_type	Rhabdoviridae	C_Soil_12	-0.195826	0.0521446	220	0	0.000226953	0.000401563
Sample_type	Wenzhouxiangellaceae	B_Manure_6	0.239118	0.0636738	220	0	0.000227533	0.000402236
Sample_type	Gallionellaceae	C_Manure_12	0.14282	0.0380561	220	0	0.000229261	0.000404934
Sample_type	Bradyrhizobiaceae	B_Manure_6	0.132846	0.0354449	220	0	0.000233924	0.000412806
Sample_type	Methanocaldococcaceae	B_Manure_6	-0.22225	0.0593239	220	0	0.000234845	0.000414068
Sample_type	Erythrobacteraceae	C_Manure_12	0.17209	0.0459378	220	0	0.000235425	0.000414728
Sample_type	Caldilineaceae	B_Manure_6	0.158692	0.0423661	220	0	0.000235828	0.000415074
Sample_type	Listeriaceae	D_Manure_24	-0.247576	0.0661756	220	0	0.00023859	0.000419568
Sample_type	Pelagibacteraceae	C_Manure_12	-0.187677	0.05019	220	0	0.000240462	0.000422489
Sample_type	Oxalobacteraceae	C_Manure_12	0.136369	0.0364711	220	0	0.000241479	0.000423906
Sample_type	Pseudanabaenaceae	B_Manure_6	-0.127196	0.0340561	220	0	0.000245501	0.000430591
Sample_type	Rhabdoviridae	B_Soil_6	-0.191047	0.0511646	220	0	0.000245893	0.000430902
Sample_type	Bradyrhizobiaceae	C_Manure_12	0.136894	0.0366737	220	0	0.000247329	0.000433041
Sample_type	Saccharospirillaceae	C_Manure_12	0.0940581	0.0252757	220	0	0.000258482	0.000452175
Sample_type	Hymenobacteraceae	B_Soil_6	-0.11197	0.0300946	220	0	0.000258841	0.000452409
Sample_type	Mycoplasmataceae	C_Manure_12	-0.158541	0.0426533	220	0	0.000261905	0.000457366
Sample_type	Polydnaviridae	B_Manure_6	-0.172311	0.0464093	220	0	0.000266902	0.000465689
Sample_type	Marinifilaceae	C_Manure_12	0.173642	0.046827	220	0	0.000270476	0.000471516
Sample_type	Aeromonadaceae	C_Soil_12	0.104216	0.0281298	220	0	0.000274679	0.000478428
Sample_type	Methylocystaceae	C_Manure_12	0.17354	0.0468802	220	0	0.000277615	0.000483122
Sample_type	Halorubraceae	C_Manure_12	0.11002	0.0297408	220	0	0.000279617	0.000486185
Sample_type	Clostridiales_Family_XVII._Incertae_Sedis	C_Manure_12	-0.149061	0.0406919	220	0	0.0003193	0.000554705
Sample_type	Akkermansiaceae	C_Manure_12	-0.157619	0.0431266	220	0	0.000328896	0.000570882
Sample_type	Erythrobacteraceae	D_Manure_24	0.171147	0.0468911	220	0	0.000335289	0.000581476
Sample_type	Desulfobacteraceae	B_Manure_6	0.16419	0.0450432	220	0	0.000340918	0.000590729
Sample_type	Desulfuromonadaceae	D_Manure_24	0.169912	0.0466811	220	0	0.000347052	0.00060084
Sample_type	Trueperaceae	C_Manure_12	0.169562	0.0465886	220	0	0.000347756	0.000601541
Sample_type	Streptomycetaceae	D_Manure_24	0.111916	0.0307984	220	0	0.000355535	0.000614467
Sample_type	Endomicrobiaceae	B_Manure_6	-0.186473	0.0513252	220	0	0.000356645	0.000615856
Sample_type	Mycoplasmataceae	D_Manure_24	-0.158045	0.0435139	220	0	0.000357086	0.000616088
Sample_type	Cardiobacteriaceae	C_Manure_12	0.0996354	0.0274359	220	0	0.000357896	0.000616957
Sample_type	Spiroplasmataceae	C_Manure_12	-0.175299	0.0483535	220	0	0.000366062	0.000630492
Sample_type	Phyllobacteriaceae	D_Manure_24	0.145067	0.0400835	220	0	0.000374923	0.000645202
Sample_type	Flavobacteriaceae	B_Manure_6	0.143834	0.0397441	220	0	0.000376151	0.000646761
Sample_type	Rhodobiaceae	B_Manure_6	0.137995	0.0383469	220	0	0.000404148	0.000694305
Sample_type	Flavobacteriaceae	D_Manure_24	0.150662	0.0419519	220	0	0.000414826	0.000712017
Sample_type	Streptomycetaceae	B_Manure_6	0.104694	0.0291518	220	0	0.000415166	0.000712017
Sample_type	Halobacteriovoraceae	C_Manure_12	-0.14752	0.041099	220	0	0.000417616	0.000715608
Sample_type	Frankiaceae	D_Manure_24	0.115913	0.0323053	220	0	0.000419412	0.000718073
Sample_type	Candidatus_Nanopelagicaceae	D_Manure_24	-0.121156	0.0338054	220	0	0.000424695	0.000726499
Sample_type	Desulfohalobiaceae	C_Soil_12	0.162041	0.0452351	220	0	0.00042848	0.000732352
Sample_type	Planococcaceae	D_Manure_24	-0.127963	0.0357474	220	0	0.000431772	0.000737351
Sample_type	Planctomycetaceae	B_Manure_6	0.125688	0.0351352	220	0	0.000436293	0.000744439
Sample_type	Pithoviridae	B_Soil_6	-0.196189	0.0549013	220	0	0.000441716	0.000753052
Sample_type	Crocinitomicaceae	D_Manure_24	0.167885	0.046998	220	0	0.000443423	0.000755322
Sample_type	Sphingomonadaceae	D_Manure_24	0.150292	0.0420864	220	0	0.000445749	0.000758641
Sample_type	Beijerinckiaceae	B_Manure_6	0.130652	0.0366621	220	0	0.000458478	0.000779645
Sample_type	Leptospiraceae	B_Manure_6	-0.0963783	0.0272397	220	0	0.000501328	0.000851792
Sample_type	Alicyclobacillaceae	D_Manure_24	-0.14193	0.0401321	220	0	0.000503665	0.000855039
Sample_type	Haliscomenobacteraceae	B_Soil_6	-0.113973	0.0322575	220	0	0.00051068	0.000866217
Sample_type	Hyphomonadaceae	D_Manure_24	0.192152	0.0543948	220	0	0.000511248	0.00086645
Sample_type	Sporomusaceae	C_Manure_12	-0.124786	0.035346	220	0	0.000514697	0.00087156
Sample_type	Coleofasciculaceae	B_Manure_6	-0.166496	0.0472118	220	0	0.000522005	0.000882921
Sample_type	Prochlorotrichaceae	C_Soil_12	0.174853	0.0495847	220	0	0.000522285	0.000882921
Sample_type	Leptolyngbyaceae	B_Manure_6	-0.090035	0.0255311	220	0	0.000523069	0.000883503
Sample_type	Chroococcidiopsidaceae	D_Manure_24	-0.162563	0.0461622	220	0	0.000528628	0.000892143
Sample_type	Pithoviridae	C_Soil_12	-0.197023	0.0559514	220	0	0.000531985	0.000897055
Sample_type	Methanothermaceae	D_Manure_24	-0.190183	0.0543331	220	0	0.000571748	0.000963297
Sample_type	Kineosporiaceae	B_Manure_6	0.182986	0.0523676	220	0	0.000586713	0.000987682
Sample_type	Campylobacteraceae	B_Manure_6	0.179213	0.0514377	220	0	0.000608095	0.00102282
Sample_type	Pasteurellaceae	C_Manure_12	-0.0849206	0.0244235	220	0	0.000621514	0.00104452
Sample_type	Spiroplasmataceae	D_Manure_24	-0.171292	0.0493302	220	0	0.000631513	0.00106044
Sample_type	Nocardioidaceae	B_Manure_6	0.131245	0.0378348	220	0	0.000640954	0.00107539
Sample_type	Thermoanaerobacterales_Family_IV._Incertae_Sedis	D_Manure_24	-0.254076	0.0733077	220	0	0.000646993	0.00108462
Sample_type	Nocardioidaceae	C_Manure_12	0.135516	0.0391388	220	0	0.000655138	0.00109736
Sample_type	Cuniculiplasmataceae	D_Manure_24	0.25531	0.0738971	220	0	0.000669077	0.00111977
Sample_type	Pseudonocardiaceae	B_Manure_6	0.0990005	0.0286627	220	0	0.00067575	0.00113
Sample_type	Chlorobiaceae	D_Manure_24	0.12122	0.0351221	220	0	0.000679546	0.0011354
Sample_type	Melioribacteraceae	B_Manure_6	0.275244	0.0801293	220	0	0.000721203	0.001204
Sample_type	Syntrophomonadaceae	C_Manure_12	0.232914	0.067853	220	0	0.000727407	0.00121335
Sample_type	Desulfohalobiaceae	C_Manure_12	0.161302	0.0470594	220	0	0.000738576	0.00123096
Sample_type	Enterobacteriaceae	B_Soil_6	-0.0957418	0.0279475	220	0	0.000743633	0.00123836
Sample_type	Thermoanaerobacterales_Family_III._Incertae_Sedis	D_Manure_24	-0.147926	0.0432228	220	0	0.000751854	0.00125102
Sample_type	Hydrogenothermaceae	C_Manure_12	-0.136927	0.040029	220	0	0.000756899	0.00125837
Sample_type	Aeromonadaceae	B_Soil_6	0.0944011	0.0275963	220	0	0.000758964	0.00126076
Sample_type	Archangiaceae	D_Manure_24	0.118284	0.0346756	220	0	0.000783126	0.00129982
Sample_type	Gemmataceae	B_Manure_6	0.133736	0.0392172	220	0	0.000787057	0.00130527
Sample_type	Acidimicrobiaceae	D_Manure_24	0.204048	0.059942	220	0	0.000802047	0.00132903
Sample_type	Siphoviridae	B_Manure_6	-0.140697	0.041394	220	0	0.000818846	0.00135575
Sample_type	Vulgatibacteraceae	C_Manure_12	0.135792	0.0399647	220	0	0.000820214	0.0013569
Sample_type	Chrysiogenaceae	C_Soil_12	0.134352	0.0396101	220	0	0.000837758	0.00138478
Sample_type	Cardiobacteriaceae	B_Soil_6	0.0873631	0.0258373	220	0	0.000868799	0.00143491
Sample_type	Pyrodictiaceae	B_Manure_6	-0.212356	0.0628193	220	0	0.000871273	0.00143781
Sample_type	Archaeoglobaceae	B_Manure_6	-0.116813	0.0345573	220	0	0.000872385	0.00143847
Sample_type	Desulfomicrobiaceae	C_Soil_12	0.221825	0.0656618	220	0	0.0008779	0.00144638
Sample_type	Rhodobacteraceae	D_Manure_24	0.127725	0.0379234	220	0	0.000909236	0.00149678
Sample_type	Peptoniphilaceae	D_Manure_24	-0.152003	0.0452239	220	0	0.000930032	0.00152976
Sample_type	Hymenobacteraceae	C_Soil_12	-0.103078	0.030674	220	0	0.000933531	0.00153386
Sample_type	Peptostreptococcaceae	C_Manure_12	-0.225256	0.0670432	220	0	0.000934392	0.00153386
Sample_type	Rhodospirillaceae	C_Manure_12	0.111758	0.0332625	220	0	0.000934815	0.00153386
Sample_type	Heliobacteriaceae	C_Manure_12	-0.153488	0.0457183	220	0	0.000943175	0.00154631
Sample_type	Alicyclobacillaceae	C_Manure_12	-0.131969	0.0393193	220	0	0.000945635	0.00154908
Sample_type	Pseudonocardiaceae	D_Manure_24	0.101643	0.0302858	220	0	0.00094692	0.00154993
Sample_type	Spirochaetaceae	B_Manure_6	0.214615	0.0642142	220	0	0.000993646	0.00162508
Sample_type	Chromobacteriaceae	D_Manure_24	0.107653	0.0322641	220	0	0.0010118	0.00165343
Sample_type	Rhodobacteraceae	C_Manure_12	0.123283	0.0371447	220	0	0.00107508	0.00175541
Sample_type	Cyanobacteriaceae	C_Manure_12	-0.133413	0.0402241	220	0	0.00108186	0.00176505
Sample_type	Prochloraceae	B_Manure_6	-0.123025	0.0370987	220	0	0.00108529	0.0017692
Sample_type	Desulfarculaceae	D_Manure_24	0.182288	0.0549882	220	0	0.00108879	0.00177348
Sample_type	Nautiliaceae	C_Manure_12	-0.167039	0.0504677	220	0	0.00110619	0.00180036
Sample_type	Bradyrhizobiaceae	D_Manure_24	0.12387	0.0374477	220	0	0.00111582	0.00181456
Sample_type	Streptosporangiaceae	C_Manure_12	0.111237	0.033656	220	0	0.00112693	0.00183115
Sample_type	Chitinophagaceae	C_Soil_12	0.128516	0.0389162	220	0	0.00113751	0.00184684
Sample_type	Heliobacteriaceae	C_Soil_12	-0.144753	0.0438612	220	0	0.00114591	0.00185899
Sample_type	Conexibacteraceae	B_Manure_6	0.175467	0.0533161	220	0	0.00118184	0.00191573
Sample_type	Jonesiaceae	B_Soil_6	-0.165029	0.0501871	220	0	0.00119292	0.00193212
Sample_type	Dermabacteraceae	D_Manure_24	0.106562	0.0324207	220	0	0.00119527	0.00193437
Sample_type	Thermoanaerobacteraceae	B_Manure_6	-0.139235	0.0424512	220	0	0.00122657	0.00198344
Sample_type	Rhodothermaceae	D_Manure_24	0.114488	0.0349942	220	0	0.00125938	0.00203486
Sample_type	Calditrichaceae	D_Manure_24	0.11811	0.0361504	220	0	0.00127801	0.00206329
Sample_type	Aquificaceae	C_Manure_12	-0.136738	0.041915	220	0	0.00129882	0.00209521
Sample_type	Nostocaceae	C_Manure_12	-0.102557	0.0314905	220	0	0.00132341	0.00213316
Sample_type	Thioalkalispiraceae	B_Manure_6	0.156516	0.0481256	220	0	0.00134633	0.00216837
Sample_type	Caldilineaceae	D_Manure_24	0.145375	0.0447439	220	0	0.00135907	0.00218713
Sample_type	Archangiaceae	B_Manure_6	0.106424	0.0328365	220	0	0.00139735	0.00224694
Sample_type	Catenulisporaceae	D_Manure_24	0.138085	0.0426963	220	0	0.00142687	0.00229257
Sample_type	Halorubraceae	D_Manure_24	0.0980202	0.0303615	220	0	0.00145494	0.0023358
Sample_type	Anaplasmataceae	C_Manure_12	-0.117752	0.0364878	220	0	0.0014601	0.00234223
Sample_type	Peptostreptococcaceae	D_Manure_24	-0.220538	0.0683594	220	0	0.00146485	0.00234797
Sample_type	Ferroplasmaceae	C_Manure_12	-0.182763	0.0567753	220	0	0.00149895	0.00239879
Sample_type	Pelagibacteraceae	D_Manure_24	-0.164744	0.0511796	220	0	0.00149846	0.00239879
Sample_type	Oceanospirillaceae	D_Manure_24	0.119085	0.0370076	220	0	0.00150845	0.00241209
Sample_type	Oxalobacteraceae	D_Manure_24	0.119685	0.0372302	220	0	0.00152309	0.00243355
Sample_type	Conexibacteraceae	D_Manure_24	0.180655	0.056313	220	0	0.00155744	0.00248055
Sample_type	Hominidae	C_Manure_12	-0.111397	0.0347276	220	0	0.00155687	0.00248055
Sample_type	Sutterellaceae	C_Manure_12	-0.136097	0.0424143	220	0	0.00155398	0.00248055
Sample_type	Syntrophobacteraceae	C_Manure_12	0.187968	0.0585869	220	0	0.00155609	0.00248055
Sample_type	Chroococcaceae	C_Manure_12	-0.102932	0.0321123	220	0	0.0015697	0.0024981
Sample_type	Desulfuromonadaceae	C_Manure_12	0.146342	0.0457356	220	0	0.0015998	0.00254287
Sample_type	Elusimicrobiaceae	B_Manure_6	-0.179374	0.0560527	220	0	0.00160036	0.00254287
Sample_type	Ackermannviridae	B_Soil_6	-0.257255	0.0806836	220	0	0.00166275	0.00263991
Sample_type	Dermatophilaceae	C_Manure_12	-0.102186	0.0320554	220	0	0.00166425	0.00264021
Sample_type	Desulfarculaceae	C_Manure_12	0.171615	0.0538525	220	0	0.00167128	0.00264927
Sample_type	Beijerinckiaceae	D_Manure_24	0.12318	0.0387335	220	0	0.00170768	0.00270483
Sample_type	Thermoproteaceae	D_Manure_24	-0.118868	0.0376338	220	0	0.00182547	0.00288912
Sample_type	Sphingobacteriaceae	B_Manure_6	0.113572	0.0360678	220	0	0.00189346	0.00299438
Sample_type	Aeromonadaceae	B_Manure_6	0.0892219	0.0283449	220	0	0.00190029	0.00300282
Sample_type	Chitinophagaceae	C_Manure_12	0.127064	0.0404297	220	0	0.00192642	0.00304171
Sample_type	Akkermansiaceae	D_Manure_24	-0.137866	0.0440098	220	0	0.00199152	0.00314204
Sample_type	Bogoriellaceae	B_Manure_6	0.130579	0.0418718	220	0	0.00208699	0.0032875
Sample_type	Staphylococcaceae	D_Manure_24	-0.181969	0.0583611	220	0	0.00208614	0.0032875
Sample_type	Dermatophilaceae	B_Manure_6	-0.0962109	0.0309959	220	0	0.00218764	0.00344335
Sample_type	Nitrospiraceae	D_Manure_24	0.118685	0.038268	220	0	0.00220185	0.00346301
Sample_type	Crocinitomicaceae	C_Manure_12	0.142675	0.0460706	220	0	0.00223777	0.00351669
Sample_type	Desulfobacteraceae	B_Soil_6	-0.135813	0.0438574	220	0	0.00223949	0.00351669
Sample_type	Mimiviridae	B_Manure_6	-0.181664	0.0588296	220	0	0.00230006	0.00360618
Sample_type	Opitutaceae	B_Manure_6	0.111225	0.0360113	220	0	0.00229899	0.00360618
Sample_type	Barnesiellaceae	D_Manure_24	-0.167202	0.0541617	220	0	0.00230538	0.0036117
Sample_type	Desulfurobacteriaceae	C_Manure_12	-0.177154	0.0574151	220	0	0.00231929	0.00363066
Sample_type	Methanoregulaceae	B_Manure_6	0.196622	0.0637778	220	0	0.00234162	0.00366276
Sample_type	Microcystaceae	D_Manure_24	0.115798	0.037743	220	0	0.00245118	0.00383115
Sample_type	Candidatus_Midichloriaceae	D_Manure_24	0.333524	0.10887	220	0	0.0024873	0.00388459
Sample_type	Bogoriellaceae	C_Manure_12	0.132527	0.0433248	220	0	0.00252549	0.00394118
Sample_type	Sutterellaceae	D_Manure_24	-0.132033	0.0432965	220	0	0.0026029	0.00405883
Sample_type	Anaerolineaceae	D_Manure_24	0.167888	0.0551046	220	0	0.00262582	0.0040914
Sample_type	Nocardiopsaceae	C_Manure_12	0.122288	0.0401676	220	0	0.00264586	0.00411943
Sample_type	Francisellaceae	C_Manure_12	-0.115067	0.0378221	220	0	0.00266064	0.00413924
Sample_type	Methanomicrobiaceae	C_Soil_12	0.206675	0.0679911	220	0	0.00268827	0.00417898
Sample_type	Calditrichaceae	C_Manure_12	0.107438	0.0354242	220	0	0.00274394	0.00426223
Sample_type	Sphingobacteriaceae	C_Manure_12	0.112904	0.0372626	220	0	0.00277035	0.00429992
Sample_type	Syntrophaceae	D_Manure_24	0.219498	0.0727793	220	0	0.00289487	0.00448973
Sample_type	Adenoviridae	B_Manure_6	-0.207003	0.0686718	220	0	0.0029092	0.00450728
Sample_type	Flavobacteriaceae	C_Manure_12	0.123909	0.0411026	220	0	0.00291067	0.00450728
Sample_type	Methylocystaceae	D_Manure_24	0.144039	0.0478648	220	0	0.00295863	0.00457802
Sample_type	Candidatus_Nitrosocaldaceae	C_Manure_12	-0.433251	0.144046	220	0	0.00297541	0.00460044
Sample_type	Marinifilaceae	B_Manure_6	0.13601	0.0453226	220	0	0.00303731	0.00469255
Sample_type	Bdellovibrionaceae	C_Manure_12	-0.0836853	0.0279069	220	0	0.00305773	0.00472045
Sample_type	Fervidobacteriaceae	C_Manure_12	-0.122663	0.0410528	220	0	0.00316024	0.00487497
Sample_type	Thermodesulfobacteriaceae	B_Manure_6	-0.109462	0.0366608	220	0	0.00318577	0.00491058
Sample_type	Caldisphaeraceae	C_Manure_12	-0.231961	0.0777141	220	0	0.00319015	0.00491356
Sample_type	Petrotogaceae	B_Manure_6	-0.164332	0.055145	220	0	0.00324128	0.00498849
Sample_type	Caldisericaceae	B_Manure_6	-0.152724	0.0512793	220	0	0.0032582	0.0050107
Sample_type	Wenzhouxiangellaceae	C_Manure_12	0.195674	0.0657891	220	0	0.00329896	0.00506951
Sample_type	Oceanospirillaceae	C_Manure_12	0.107737	0.0362508	220	0	0.00332593	0.00510704
Sample_type	Cytophagaceae	C_Manure_12	0.0932955	0.031439	220	0	0.00336718	0.00516644
Sample_type	Nocardioidaceae	D_Manure_24	0.118394	0.0399528	220	0	0.00341253	0.00523203
Sample_type	Sulfolobaceae	C_Manure_12	-0.112668	0.0382073	220	0	0.00357135	0.00547134
Sample_type	Cohaesibacteraceae	B_Manure_6	0.0918221	0.0311657	220	0	0.00360167	0.00551359
Sample_type	Rhodospirillaceae	B_Manure_6	0.0946679	0.0321555	220	0	0.00362671	0.00554771
Sample_type	Fusobacteriaceae	D_Manure_24	-0.14901	0.0507107	220	0	0.00369112	0.00564193
Sample_type	Fusobacteriaceae	C_Manure_12	-0.145333	0.0497009	220	0	0.00385975	0.00589521
Sample_type	Cyanobacteriaceae	D_Manure_24	-0.119889	0.0410382	220	0	0.00388359	0.00592712
Sample_type	Actinopolysporaceae	C_Manure_12	0.131079	0.0448715	220	0	0.00388907	0.00593098
Sample_type	Hominidae	D_Manure_24	-0.103239	0.0353956	220	0	0.00393636	0.00599855
Sample_type	Trueperaceae	B_Manure_6	0.130739	0.0450781	220	0	0.00414858	0.00631716
Sample_type	Granulosicoccaceae	B_Soil_6	-0.0951538	0.0328174	220	0	0.00416162	0.00633221
Sample_type	Halieaceae	D_Manure_24	0.169111	0.0585628	220	0	0.00430183	0.0065406
Sample_type	Dictyoglomaceae	B_Manure_6	-0.151907	0.0527841	220	0	0.00443952	0.00673976
Sample_type	Thermotogaceae	B_Manure_6	-0.105333	0.0365985	220	0	0.00443853	0.00673976
Sample_type	Hungateiclostridiaceae	C_Manure_12	-0.156366	0.0543474	220	0	0.00445114	0.00675229
Sample_type	Rubrobacteraceae	B_Manure_6	-0.101408	0.0352859	220	0	0.00449576	0.00681484
Sample_type	Streptosporangiaceae	D_Manure_24	0.0986432	0.0343663	220	0	0.0045445	0.00688354
Sample_type	Bogoriellaceae	D_Manure_24	0.12662	0.044224	220	0	0.00463925	0.00702176
Sample_type	Siphoviridae	C_Manure_12	-0.122527	0.0428164	220	0	0.00466781	0.00705967
Sample_type	Prochlorotrichaceae	B_Soil_6	0.139116	0.0486601	220	0	0.00470144	0.00710519
Sample_type	Rhodospirillaceae	D_Manure_24	0.0969526	0.0339618	220	0	0.0047626	0.00719221
Sample_type	Cohaesibacteraceae	C_Manure_12	0.0918201	0.0322218	220	0	0.00483678	0.00729875
Sample_type	Conexibacteraceae	C_Manure_12	0.157054	0.0551563	220	0	0.00487098	0.00734484
Sample_type	Nocardiopsaceae	D_Manure_24	0.11662	0.0410054	220	0	0.00491826	0.00741058
Sample_type	Desulfomicrobiaceae	B_Soil_6	0.182723	0.06442	220	0	0.00503541	0.00758141
Sample_type	Xanthobacteraceae	C_Manure_12	0.128256	0.0452357	220	0	0.00505125	0.00759956
Sample_type	Hahellaceae	C_Soil_12	0.072173	0.0255013	220	0	0.00512944	0.00771142
Sample_type	Sphaerobacteraceae	C_Manure_12	-0.0962484	0.0340212	220	0	0.00514799	0.00773353
Sample_type	Spongiibacteraceae	C_Soil_12	-0.258373	0.0914334	220	0	0.0051648	0.00775298
Sample_type	Holosporaceae	C_Manure_12	-0.130333	0.0461077	220	0	0.00517693	0.0077636
Sample_type	Parachlamydiaceae	B_Manure_6	-0.117083	0.0414216	220	0	0.00517959	0.0077636
Sample_type	Chlorobiaceae	C_Manure_12	0.0972853	0.0344263	220	0	0.00519246	0.00777708
Sample_type	Dermacoccaceae	C_Manure_12	0.0932851	0.0330463	220	0	0.00524268	0.00784645
Sample_type	Halobacteriovoraceae	D_Manure_24	-0.118296	0.0419407	220	0	0.00527832	0.00789391
Sample_type	Desulfobulbaceae	D_Manure_24	0.0925553	0.0329046	220	0	0.00539958	0.00806926
Sample_type	Ferrimonadaceae	C_Manure_12	-0.0976385	0.0347282	220	0	0.00542109	0.00809538
Sample_type	Chitinophagaceae	B_Manure_6	0.110039	0.0392024	220	0	0.00550053	0.00820792
Sample_type	Rickettsiaceae	C_Manure_12	-0.10333	0.0368581	220	0	0.00555271	0.00827963
Sample_type	Myxococcaceae	C_Manure_12	0.0934078	0.0333671	220	0	0.00562558	0.00838207
Sample_type	Coleofasciculaceae	C_Manure_12	-0.136087	0.0487555	220	0	0.00575572	0.00856963
Sample_type	Borreliaceae	C_Manure_12	-0.117485	0.0421093	220	0	0.00578084	0.00860066
Sample_type	Dermacoccaceae	D_Manure_24	0.0939723	0.0337249	220	0	0.00584181	0.00868494
Sample_type	Chroococcaceae	D_Manure_24	-0.0908793	0.0327385	220	0	0.00602226	0.0089466
Sample_type	Pasteurellaceae	D_Manure_24	-0.0690792	0.0249041	220	0	0.00605936	0.00899507
Sample_type	Dermabacteraceae	C_Manure_12	0.0879655	0.0318003	220	0	0.00620341	0.0092021
Sample_type	Phycodnaviridae	B_Manure_6	-0.13299	0.0481337	220	0	0.00626774	0.00929067
Sample_type	Herpesviridae	D_Manure_24	-0.0907396	0.0330398	220	0	0.00656771	0.00972814
Sample_type	Egibacteraceae	C_Manure_12	0.121627	0.0442988	220	0	0.0065803	0.00973962
Sample_type	Tissierellaceae	D_Manure_24	0.18323	0.0668575	220	0	0.0066809	0.00988124
Sample_type	Nitrososphaeraceae	B_Manure_6	-0.149371	0.0546698	220	0	0.006859	0.0101372
Sample_type	Rhodobiaceae	C_Manure_12	0.10806	0.0396291	220	0	0.00696499	0.0102863
Sample_type	Methylophilaceae	B_Manure_6	0.188556	0.0691958	220	0	0.00699959	0.0103298
Sample_type	Campylobacteraceae	C_Manure_12	0.144928	0.0531897	220	0	0.00700906	0.0103362
Sample_type	Gallionellaceae	D_Manure_24	0.105527	0.0388466	220	0	0.00717599	0.0105746
Sample_type	Desulfovibrionaceae	B_Soil_6	0.0943554	0.0347402	220	0	0.00719111	0.0105891
Sample_type	Odoribacteraceae	C_Manure_12	-0.13502	0.0497471	220	0	0.00722177	0.0106254
Sample_type	Streptosporangiaceae	B_Manure_6	0.0883021	0.0325305	220	0	0.00722634	0.0106254
Sample_type	Thermofilaceae	B_Soil_6	-0.149505	0.0551148	220	0	0.00726283	0.0106713
Sample_type	Bacteriovoracaceae	B_Manure_6	-0.139441	0.0515341	220	0	0.00737076	0.0108219
Sample_type	Desulfurococcaceae	D_Manure_24	-0.127937	0.0472845	220	0	0.00739032	0.0108427
Sample_type	Idiomarinaceae	D_Manure_24	0.101587	0.0375455	220	0	0.00740114	0.0108507
Sample_type	Halanaerobiaceae	C_Manure_12	-0.1172	0.0433242	220	0	0.00741434	0.0108621
Sample_type	Geobacteraceae	D_Manure_24	0.127695	0.0472191	220	0	0.00743476	0.0108841
Sample_type	Candidatus_Desulfofervidaceae	B_Manure_6	-0.136756	0.0506085	220	0	0.00748273	0.0109463
Sample_type	Aphanizomenonaceae	B_Manure_6	-0.0807805	0.0299493	220	0	0.00759276	0.0110992
Sample_type	Nautiliaceae	D_Manure_24	-0.138231	0.0514392	220	0	0.00780172	0.0113964
Sample_type	Natrialbaceae	D_Manure_24	0.0757154	0.0281863	220	0	0.00783713	0.0114398
Sample_type	Sporomusaceae	D_Manure_24	-0.0965873	0.0360407	220	0	0.0079713	0.0116272
Sample_type	Coleofasciculaceae	D_Manure_24	-0.132996	0.0497162	220	0	0.00808061	0.0117781
Sample_type	Granulosicoccaceae	C_Soil_12	-0.0892655	0.033452	220	0	0.0082541	0.0120223
Sample_type	Vulgatibacteraceae	D_Manure_24	0.108788	0.0407868	220	0	0.00827386	0.0120423
Sample_type	Methanoregulaceae	C_Soil_12	0.168694	0.0632792	220	0	0.0083129	0.0120904
Sample_type	Rhodobiaceae	D_Manure_24	0.106864	0.0404319	220	0	0.00886497	0.012884
Sample_type	Propionibacteriaceae	D_Manure_24	0.0891908	0.0342083	220	0	0.00981201	0.0142501
Sample_type	Methanocaldococcaceae	C_Manure_12	-0.159723	0.0612819	220	0	0.00983705	0.0142761
Sample_type	Hydrogenothermaceae	D_Manure_24	-0.106366	0.0408187	220	0	0.00984871	0.0142828
Sample_type	Nudiviridae	B_Manure_6	-0.173904	0.0668317	220	0	0.00995511	0.0144267
Sample_type	Catenulisporaceae	B_Manure_6	0.105228	0.0404805	220	0	0.0100386	0.0145372
Sample_type	Nostocaceae	D_Manure_24	-0.0832202	0.0321072	220	0	0.0102412	0.0148199
Sample_type	Geobacteraceae	C_Manure_12	0.119779	0.0462524	220	0	0.0103155	0.0149166
Sample_type	Geodermatophilaceae	B_Manure_6	0.0911038	0.0352096	220	0	0.0103848	0.015006
Sample_type	Acidobacteriaceae	C_Manure_12	-0.0939178	0.0363372	220	0	0.0104628	0.0150978
Sample_type	Thioalkalispiraceae	C_Manure_12	0.128689	0.0497883	220	0	0.0104633	0.0150978
Sample_type	Solibacteraceae	D_Manure_24	0.10588	0.0410251	220	0	0.0105702	0.0152411
Sample_type	Propionibacteriaceae	C_Manure_12	0.0863694	0.0335012	220	0	0.0106532	0.0153396
Sample_type	Siphoviridae	D_Manure_24	-0.112693	0.0437085	220	0	0.0106537	0.0153396
Sample_type	Ferroplasmaceae	D_Manure_24	-0.149054	0.057852	220	0	0.0106899	0.0153806
Sample_type	Gemmatimonadaceae	C_Manure_12	0.127504	0.0495071	220	0	0.0107359	0.0154357
Sample_type	Waddliaceae	D_Manure_24	0.220968	0.086093	220	0	0.0109889	0.0157882
Sample_type	Rudiviridae	C_Soil_12	-0.0935724	0.0365331	220	0	0.0111946	0.0160722
Sample_type	Candidatus_Babeliaceae	B_Manure_6	-0.154111	0.0602427	220	0	0.0112236	0.0161023
Sample_type	Halobacteroidaceae	C_Manure_12	-0.157355	0.0616373	220	0	0.0114252	0.01638
Sample_type	Rivulariaceae	C_Manure_12	-0.0749585	0.0293937	220	0	0.0115177	0.0165008
Sample_type	Rudiviridae	B_Soil_6	-0.0911442	0.0358367	220	0	0.0117678	0.0168471
Sample_type	Rickettsiaceae	D_Manure_24	-0.0953706	0.0375664	220	0	0.0118791	0.0169942
Sample_type	Mycobacteriaceae	C_Manure_12	0.0801747	0.0316413	220	0	0.0120547	0.0172333
Sample_type	Methanospirillaceae	D_Manure_24	0.196936	0.0777885	220	0	0.0121158	0.0173083
Sample_type	Simkaniaceae	B_Manure_6	-0.238148	0.0941336	220	0	0.0121809	0.017389
Sample_type	Myoviridae	C_Manure_12	-0.079389	0.0314059	220	0	0.0122523	0.0174784
Sample_type	Azonexaceae	C_Soil_12	0.139775	0.0553156	220	0	0.0122888	0.0175181
Sample_type	Chlorobiaceae	C_Soil_12	-0.0834143	0.0330615	220	0	0.0124194	0.0176917
Sample_type	Desulfohalobiaceae	B_Soil_6	0.111935	0.0443833	220	0	0.0124544	0.0177289
Sample_type	Xanthobacteraceae	B_Manure_6	0.110273	0.0437384	220	0	0.0124839	0.0177585
Sample_type	Deferribacteraceae	C_Manure_12	-0.0984272	0.0391312	220	0	0.0126781	0.0180219
Sample_type	Rhodocyclaceae	D_Manure_24	0.130944	0.0521727	220	0	0.0128712	0.0182835
Sample_type	Syntrophomonadaceae	B_Manure_6	0.164369	0.0656081	220	0	0.0130415	0.0185123
Sample_type	Roseiflexaceae	D_Manure_24	0.0860045	0.034393	220	0	0.0131964	0.0187189
Sample_type	Halieaceae	B_Manure_6	0.13947	0.055834	220	0	0.0133151	0.0188741
Sample_type	Synechococcaceae	B_Manure_6	-0.0619461	0.0248577	220	0	0.0135197	0.0191505
Sample_type	Aphanothecaceae	D_Manure_24	0.101949	0.0409323	220	0	0.013554	0.0191855
Sample_type	Borreliaceae	D_Manure_24	-0.106938	0.0429482	220	0	0.0135875	0.0192195
Sample_type	Nitrospiraceae	C_Manure_12	0.0933025	0.0375163	220	0	0.0136998	0.0193647
Sample_type	Desulfurobacteriaceae	D_Manure_24	-0.145222	0.0584782	220	0	0.013827	0.0195308
Sample_type	Geodermatophilaceae	C_Manure_12	0.0904582	0.0364396	220	0	0.0138799	0.0195916
Sample_type	Egibacteraceae	B_Manure_6	0.106406	0.0428992	220	0	0.0139439	0.0196682
Sample_type	Azonexaceae	B_Soil_6	0.134548	0.0542648	220	0	0.0139912	0.0197212
Sample_type	Caldisphaeraceae	B_Manure_6	-0.18658	0.0753531	220	0	0.0141222	0.0198918
Sample_type	Crocinitomicaceae	B_Manure_6	0.110317	0.0445868	220	0	0.0141956	0.0199812
Sample_type	Mycobacteriaceae	D_Manure_24	0.0798051	0.0323104	220	0	0.014356	0.0201928
Sample_type	Vibrionaceae	C_Manure_12	-0.0683537	0.0276855	220	0	0.0143963	0.0202353
Sample_type	Nitrosopumilaceae	B_Manure_6	-0.134332	0.0544458	220	0	0.0144611	0.0203123
Sample_type	Sulfolobaceae	D_Manure_24	-0.0957274	0.0389634	220	0	0.0148665	0.0208671
Sample_type	Cytophagaceae	B_Manure_6	0.0746791	0.0304523	220	0	0.0150557	0.0211179
Sample_type	Heliobacteriaceae	D_Manure_24	-0.114023	0.0466713	220	0	0.0154318	0.0216303
Sample_type	Desulfobulbaceae	C_Manure_12	0.0787211	0.0322392	220	0	0.0154865	0.0216918
Sample_type	Fervidobacteriaceae	D_Manure_24	-0.101406	0.0418587	220	0	0.0162955	0.0228092
Sample_type	Entomoplasmataceae	C_Manure_12	0.155057	0.0640786	220	0	0.0164321	0.0229843
Sample_type	Poxviridae	C_Manure_12	-0.107322	0.0443997	220	0	0.0165331	0.0231096
Sample_type	Rhodothermaceae	C_Manure_12	0.0825676	0.0342802	220	0	0.0169232	0.0236384
Sample_type	Halobacteriaceae	C_Manure_12	0.0701863	0.0291654	220	0	0.01702	0.0237406
Sample_type	Myxococcaceae	D_Manure_24	0.0819893	0.0340694	220	0	0.0170191	0.0237406
Sample_type	Peptococcaceae	D_Manure_24	0.11365	0.0472492	220	0	0.0170652	0.0237871
Sample_type	Dermacoccaceae	B_Manure_6	0.0767086	0.0319527	220	0	0.0172882	0.0240647
Sample_type	Scytonemataceae	C_Manure_12	-0.0754428	0.0314244	220	0	0.0172769	0.0240647
Sample_type	Nudiviridae	C_Manure_12	-0.165446	0.0690612	220	0	0.0175008	0.0243437
Sample_type	Cohaesibacteraceae	D_Manure_24	0.0787811	0.0328858	220	0	0.0175143	0.0243456
Sample_type	Shewanellaceae	B_Manure_6	0.0686976	0.028764	220	0	0.0178685	0.0248208
Sample_type	Herelleviridae	B_Manure_6	-0.151355	0.0633943	220	0	0.0178899	0.0248334
Sample_type	Ichthyobacteriaceae	D_Manure_24	0.147449	0.0617669	220	0	0.0179026	0.0248339
Sample_type	Sphaerobacteraceae	D_Manure_24	-0.0828268	0.0347404	220	0	0.0180586	0.025033
Sample_type	Anaerolineaceae	C_Soil_12	0.123394	0.0517837	220	0	0.0181228	0.0251046
Sample_type	Bdellovibrionaceae	D_Manure_24	-0.0674261	0.0284786	220	0	0.0188601	0.026108
Sample_type	Hapalosiphonaceae	B_Manure_6	-0.0701768	0.0297516	220	0	0.0193116	0.0267146
Sample_type	Halieaceae	C_Manure_12	0.135663	0.0575521	220	0	0.0193806	0.0267916
Sample_type	Syntrophaceae	C_Manure_12	0.167944	0.0712843	220	0	0.0194462	0.0268638
Sample_type	Poxviridae	D_Manure_24	-0.106511	0.0452572	220	0	0.0195569	0.0269982
Sample_type	Ferrimonadaceae	B_Manure_6	-0.0790696	0.0336251	220	0	0.0196771	0.0271455
Sample_type	Aquificaceae	D_Manure_24	-0.100382	0.0427131	220	0	0.0197285	0.0271978
Sample_type	Erwiniaceae	B_Manure_6	-0.0376111	0.0160315	220	0	0.0199605	0.0274986
Sample_type	Chamaesiphonaceae	B_Soil_6	-0.0841238	0.0358887	220	0	0.020064	0.0276224
Sample_type	Anaplasmataceae	D_Manure_24	-0.0869398	0.0372096	220	0	0.0204459	0.0281096
Sample_type	Nocardiopsaceae	B_Manure_6	0.0907552	0.0388339	220	0	0.0204356	0.0281096
Sample_type	Nocardiaceae	C_Manure_12	0.0657936	0.0281602	220	0	0.0204704	0.0281241
Sample_type	Dermatophilaceae	D_Manure_24	-0.0761336	0.0327095	220	0	0.0209314	0.0287378
Sample_type	Desulfohalobiaceae	B_Manure_6	0.10514	0.0455771	220	0	0.0220917	0.0303101
Sample_type	Bartonellaceae	C_Manure_12	-0.0629156	0.0273889	220	0	0.0226481	0.0310523
Sample_type	Erwiniaceae	C_Manure_12	-0.0379906	0.0165687	220	0	0.0228957	0.0313704
Sample_type	Candidatus_Babeliaceae	C_Manure_12	-0.142148	0.0620627	220	0	0.0229868	0.0314738
Sample_type	Acidobacteriaceae	D_Manure_24	-0.0848987	0.0370944	220	0	0.0231405	0.0316626
Sample_type	Natrialbaceae	C_Manure_12	0.0630649	0.0276039	220	0	0.0233924	0.0319855
Sample_type	Oleiphilaceae	B_Manure_6	0.100227	0.044078	220	0	0.0240389	0.0328472
Sample_type	Leptospiraceae	C_Manure_12	-0.0639002	0.0281199	220	0	0.0241193	0.0329346
Sample_type	Sedimentisphaeraceae	B_Manure_6	-0.117343	0.0517119	220	0	0.0243349	0.0332065
Sample_type	Bacteriovoracaceae	C_Manure_12	-0.119924	0.0530963	220	0	0.0249307	0.0339964
Sample_type	Endozoicomonadaceae	C_Manure_12	-0.0980796	0.0436171	220	0	0.0256143	0.0349049
Sample_type	Alloherpesviridae	C_Manure_12	-0.0939697	0.0421009	220	0	0.0267358	0.0364085
Sample_type	Dermocarpellaceae	C_Manure_12	-0.0880972	0.0395028	220	0	0.0268485	0.0365372
Sample_type	Calditrichaceae	B_Manure_6	0.0761433	0.0342694	220	0	0.0274198	0.0372895
Sample_type	Calditrichaceae	B_Soil_6	-0.074104	0.0333607	220	0	0.0274641	0.0373193
Sample_type	Myoviridae	D_Manure_24	-0.0712019	0.03206	220	0	0.0274789	0.0373193
Sample_type	Halobacteroidaceae	D_Manure_24	-0.139544	0.0628637	220	0	0.0275455	0.0373593
Sample_type	Halorubraceae	B_Manure_6	0.0638433	0.0287567	220	0	0.0275423	0.0373593
Sample_type	Chrysiogenaceae	C_Manure_12	0.0912251	0.0412231	220	0	0.0280286	0.0379889
Sample_type	Methanocaldococcaceae	D_Manure_24	-0.138182	0.0624979	220	0	0.0281589	0.0381398
Sample_type	Francisellaceae	D_Manure_24	-0.0849896	0.0385596	220	0	0.0286434	0.0387429
Sample_type	Pseudanabaenaceae	C_Manure_12	-0.0774872	0.0351567	220	0	0.028662	0.0387429
Sample_type	Thermofilaceae	C_Soil_12	-0.123839	0.0561758	220	0	0.028641	0.0387429
Sample_type	Carnobacteriaceae	B_Manure_6	-0.170158	0.0773931	220	0	0.029057	0.039224
Sample_type	Haloferacaceae	D_Manure_24	0.0633962	0.0288323	220	0	0.0290389	0.039224
Sample_type	Fimbriimonadaceae	B_Manure_6	-0.0852575	0.0387833	220	0	0.029079	0.0392274
Sample_type	Acholeplasmataceae	C_Manure_12	0.153414	0.0698491	220	0	0.0292305	0.0394053
Sample_type	Thermofilaceae	C_Manure_12	-0.127817	0.0584391	220	0	0.0298865	0.0402627
Sample_type	Xanthobacteraceae	D_Manure_24	0.100939	0.04617	220	0	0.02996	0.0403346
Sample_type	Thermofilaceae	B_Manure_6	-0.123462	0.0565884	220	0	0.0303011	0.0407666
Sample_type	Methylacidiphilaceae	D_Manure_24	0.126248	0.0578851	220	0	0.030339	0.0407902
Sample_type	Dermabacteraceae	B_Manure_6	0.067098	0.0307951	220	0	0.0305231	0.0410103
Sample_type	Baculoviridae	B_Manure_6	-0.0901753	0.0414905	220	0	0.0309333	0.0415294
Sample_type	Clostridiales_Family_XVII._Incertae_Sedis	D_Manure_24	-0.0902605	0.0415359	220	0	0.0309508	0.0415294
Sample_type	Moraxellaceae	C_Manure_12	0.169974	0.078246	220	0	0.0310158	0.0415889
Sample_type	Magnetococcaceae	B_Soil_6	-0.0709365	0.0327044	220	0	0.0312693	0.0419008
Sample_type	Methanomicrobiaceae	B_Soil_6	0.144361	0.0667016	220	0	0.0316423	0.0423724
Sample_type	Desulfurellaceae	C_Manure_12	-0.086232	0.0399151	220	0	0.0319308	0.0427302
Sample_type	Euzebyaceae	C_Manure_12	0.069803	0.0323798	220	0	0.0322992	0.0431945
Sample_type	Mycobacteriaceae	B_Manure_6	0.0658314	0.030577	220	0	0.0325323	0.0434485
Sample_type	Thermomicrobiaceae	B_Manure_6	-0.155576	0.0722562	220	0	0.0325177	0.0434485
Sample_type	Halanaerobiaceae	D_Manure_24	-0.0949429	0.0441777	220	0	0.0328161	0.0437984
Sample_type	Desulfuromonadaceae	B_Manure_6	0.0948301	0.044234	220	0	0.0332601	0.0443615
Sample_type	Thermococcaceae	C_Manure_12	-0.0682665	0.0320282	220	0	0.0342759	0.045686
Sample_type	Iridoviridae	C_Manure_12	0.181162	0.0850088	220	0	0.0343053	0.0456949
Sample_type	Halobacteriaceae	D_Manure_24	0.0633886	0.029775	220	0	0.0344859	0.0459051
Sample_type	Elusimicrobiaceae	C_Manure_12	-0.123018	0.0578419	220	0	0.0346614	0.0460941
Sample_type	Segniliparaceae	D_Manure_24	0.118209	0.0555846	220	0	0.0346738	0.0460941
Sample_type	Aurantimonadaceae	C_Manure_12	0.0843983	0.0397611	220	0	0.0350178	0.0465207
Sample_type	Limnochordaceae	B_Manure_6	-0.0968647	0.0456753	220	0	0.035187	0.0467146
Sample_type	Myxococcaceae	B_Manure_6	0.0683325	0.0322554	220	0	0.0353833	0.0469442
Sample_type	Anaerolineaceae	C_Manure_12	0.114038	0.053978	220	0	0.0358739	0.0475637
Sample_type	Flammeovirgaceae	D_Manure_24	0.0822502	0.0390257	220	0	0.0363083	0.0481079
Sample_type	Paludibacteraceae	D_Manure_24	0.0983697	0.046709	220	0	0.0364538	0.0482688
Sample_type	Microbulbiferaceae	C_Manure_12	0.0615731	0.0292415	220	0	0.0364907	0.0482859
Sample_type	Endomicrobiaceae	C_Manure_12	-0.111371	0.0529607	220	0	0.0367237	0.0485622
Sample_type	Gloeomargaritaceae	C_Soil_12	0.107203	0.0510126	220	0	0.0368548	0.0487036
Sample_type	Moraxellaceae	D_Manure_24	0.167511	0.0798504	220	0	0.0371802	0.0491014
Sample_type	Methylophilaceae	C_Manure_12	0.149672	0.0714586	220	0	0.0374565	0.0494337
Sample_type	Orbaceae	B_Manure_6	-0.110281	0.0526589	220	0	0.0374928	0.0494492
Sample_type	Hafniaceae	C_Manure_12	-0.0483468	0.0231991	220	0	0.0384263	0.0506472
Sample_type	Ackermannviridae	C_Soil_12	-0.171127	0.0822375	220	0	0.0387294	0.0510132
Sample_type	Desulfarculaceae	B_Manure_6	0.108229	0.0520559	220	0	0.0388973	0.0511672
Sample_type	Idiomarinaceae	C_Manure_12	0.0764683	0.0367799	220	0	0.0388826	0.0511672
Sample_type	Endomicrobiaceae	D_Manure_24	-0.112132	0.0539693	220	0	0.0390002	0.0512402
Sample_type	Ferrimonadaceae	D_Manure_24	-0.0735795	0.035414	220	0	0.0390037	0.0512402
Sample_type	Pyrodictiaceae	C_Soil_12	0.129454	0.062355	220	0	0.0391765	0.0514335
Sample_type	Chrysiogenaceae	D_Manure_24	0.0869092	0.0420416	220	0	0.0399899	0.0524671
Sample_type	Adenoviridae	D_Manure_24	-0.148559	0.0720753	220	0	0.0405549	0.0531737
Sample_type	Methanospirillaceae	C_Manure_12	0.156725	0.0762414	220	0	0.041114	0.0538716
Sample_type	Syntrophobacteraceae	B_Manure_6	0.116251	0.0566348	220	0	0.0414211	0.0542034
Sample_type	Thioalkalispiraceae	D_Manure_24	0.104358	0.0508363	220	0	0.0413987	0.0542034
Sample_type	Microbulbiferaceae	D_Manure_24	0.0611551	0.0298517	220	0	0.04181	0.0546767
Sample_type	Thermoproteaceae	C_Manure_12	-0.0755682	0.0369372	220	0	0.04206	0.0549679
Sample_type	Pyrodictiaceae	D_Manure_24	-0.134955	0.066133	220	0	0.0425863	0.0556195
Sample_type	Coprothermobacteraceae	B_Manure_6	-0.140931	0.0691111	220	0	0.0427542	0.0558025
Sample_type	Segniliparaceae	B_Manure_6	0.106991	0.0526597	220	0	0.0435117	0.0567544
Sample_type	Candidatus_Nitrosocaldaceae	B_Soil_6	-0.275304	0.135776	220	0	0.043963	0.0573058
Sample_type	Coprothermobacteraceae	C_Manure_12	-0.144324	0.0712797	220	0	0.0442138	0.0575955
Sample_type	Caldisphaeraceae	D_Manure_24	-0.15943	0.0791508	220	0	0.045303	0.0589761
Sample_type	Geodermatophilaceae	D_Manure_24	0.0749444	0.0372101	220	0	0.0453478	0.0589961
Sample_type	Nitrososphaeraceae	C_Manure_12	-0.113688	0.0564884	220	0	0.0455016	0.0591197
Sample_type	Woeseiaceae	D_Manure_24	0.109065	0.0541857	220	0	0.0454877	0.0591197
Sample_type	Nocardiaceae	B_Manure_6	0.0546359	0.0272161	220	0	0.0460619	0.0598091
Sample_type	Bradymonadaceae	C_Manure_12	0.0578066	0.0289514	220	0	0.047218	0.0612707
Sample_type	Cuniculiplasmataceae	C_Manure_12	0.144687	0.0726007	220	0	0.0476135	0.061744
Sample_type	Propionibacteriaceae	B_Manure_6	0.0644801	0.0323633	220	0	0.0476934	0.0618077
Sample_type	Gemmatimonadaceae	B_Manure_6	0.0950908	0.047875	220	0	0.0483877	0.062667
Sample_type	Bernardetiaceae	D_Manure_24	0.0825672	0.0417204	220	0	0.0491731	0.0636433
Sample_type	Gemmatimonadaceae	D_Manure_24	0.0992212	0.0505361	220	0	0.0509921	0.065955
Sample_type	Aurantimonadaceae	D_Manure_24	0.0792802	0.0405761	220	0	0.0521091	0.0673565
Sample_type	Rivulariaceae	D_Manure_24	-0.0585319	0.029977	220	0	0.0522612	0.0675097
Sample_type	Paludibacteraceae	C_Manure_12	0.0886206	0.0457791	220	0	0.0543096	0.0701106
Sample_type	Desulfovibrionaceae	D_Manure_24	0.0727622	0.03766	220	0	0.0547603	0.0706471
Sample_type	Coronaviridae	B_Soil_6	-0.062365	0.0323428	220	0	0.055244	0.0712254
Sample_type	Roseiflexaceae	B_Manure_6	0.0626884	0.0326058	220	0	0.0559571	0.0720986
Sample_type	Microcoleaceae	B_Manure_6	-0.0607418	0.0316405	220	0	0.0563284	0.0725305
Sample_type	Roseiflexaceae	C_Manure_12	0.0646629	0.0337032	220	0	0.0564588	0.0726519
Sample_type	Prochlorotrichaceae	B_Manure_6	-0.0957781	0.0499351	220	0	0.0565244	0.0726897
Sample_type	Vulgatibacteraceae	B_Manure_6	0.0737743	0.0386581	220	0	0.0577876	0.0742666
Sample_type	Iridoviridae	B_Manure_6	0.156849	0.0822248	220	0	0.0578922	0.0743535
Sample_type	Peptococcaceae	C_Manure_12	0.0881134	0.0463215	220	0	0.0585832	0.0751929
Sample_type	Mariprofundaceae	B_Manure_6	-0.0550587	0.0290259	220	0	0.0592918	0.076054
Sample_type	Nocardiaceae	D_Manure_24	0.0543015	0.0287561	220	0	0.0604377	0.0774743
Sample_type	Candidatus_Nitrosocaldaceae	D_Manure_24	-0.276153	0.146917	220	0	0.0616196	0.078939
Sample_type	Caldisericaceae	C_Manure_12	-0.0994022	0.052933	220	0	0.0618427	0.0791744
Sample_type	Mimiviridae	C_Manure_12	-0.113589	0.0606741	220	0	0.0626295	0.0801306
Sample_type	Leptolyngbyaceae	D_Manure_24	-0.050022	0.0268994	220	0	0.0644034	0.0823479
Sample_type	Entomoplasmataceae	D_Manure_24	0.121528	0.0654044	220	0	0.0646325	0.0825358
Sample_type	Solibacteraceae	C_Manure_12	0.0746849	0.0401893	220	0	0.064594	0.0825358
Sample_type	Candidatus_Midichloriaceae	B_Manure_6	0.191649	0.103252	220	0	0.0649147	0.0828435
Sample_type	Leptolyngbyaceae	C_Manure_12	-0.0489276	0.0263744	220	0	0.065052	0.0829661
Sample_type	Candidatus_Desulfofervidaceae	C_Manure_12	-0.0966579	0.052225	220	0	0.0656663	0.0836964
Sample_type	Acidimicrobiaceae	C_Manure_12	0.108419	0.0587198	220	0	0.0663211	0.0844775
Sample_type	Chlamydiaceae	B_Manure_6	-0.104974	0.0569572	220	0	0.0667246	0.0849376
Sample_type	Coronaviridae	B_Manure_6	0.0608654	0.0332118	220	0	0.0683423	0.0869417
Sample_type	Rhizobiaceae	B_Manure_6	0.0494505	0.0270654	220	0	0.0691976	0.0879742
Sample_type	Dermocarpellaceae	D_Manure_24	-0.073223	0.0402913	220	0	0.0706516	0.089766
Sample_type	Acidimicrobiaceae	B_Manure_6	0.103069	0.0567806	220	0	0.0710022	0.0901544
Sample_type	Alloherpesviridae	D_Manure_24	-0.0769946	0.0428933	220	0	0.0741566	0.0941002
Sample_type	Rhabdoviridae	D_Manure_24	0.0991059	0.0552608	220	0	0.0743917	0.0942795
Sample_type	Rhodothermaceae	B_Manure_6	0.0594579	0.0331484	220	0	0.0743849	0.0942795
Sample_type	Haloferacaceae	C_Manure_12	0.0504028	0.028248	220	0	0.0758961	0.0961255
Sample_type	Caedimonadaceae	B_Manure_6	-0.0945038	0.0531413	220	0	0.0768773	0.0973069
Sample_type	Vibrionaceae	D_Manure_24	-0.0501841	0.0282493	220	0	0.0771789	0.0976271
Sample_type	Cyanothecaceae	B_Manure_6	-0.051323	0.0289897	220	0	0.0782086	0.0988674
Sample_type	Thermomicrobiaceae	C_Manure_12	-0.131893	0.0747288	220	0	0.0791056	0.0999385
Sample_type	Carnobacteriaceae	C_Manure_12	-0.140854	0.079923	220	0	0.0795266	0.100407
Sample_type	Gloeomargaritaceae	B_Manure_6	-0.0904296	0.0513972	220	0	0.0800386	0.10099
Sample_type	Candidatus_Nitrosocaldaceae	B_Manure_6	-0.24524	0.13944	220	0	0.0801885	0.101116
Sample_type	Adenoviridae	B_Soil_6	-0.117541	0.0669101	220	0	0.0805095	0.101394
Sample_type	Methylophilaceae	D_Manure_24	0.12793	0.0728266	220	0	0.0804769	0.101394
Sample_type	Psychromonadaceae	C_Manure_12	-0.0744177	0.0424094	220	0	0.0808388	0.101744
Sample_type	Thermoanaerobacteraceae	C_Manure_12	-0.076705	0.0438817	220	0	0.0820031	0.103145
Sample_type	Microcystaceae	C_Manure_12	0.0645981	0.0370049	220	0	0.0824051	0.103586
Sample_type	Desulfurellaceae	D_Manure_24	-0.0709236	0.0407049	220	0	0.082967	0.104227
Sample_type	Coxiellaceae	B_Manure_6	0.159226	0.0919165	220	0	0.0847832	0.106442
Sample_type	Parachlamydiaceae	C_Manure_12	-0.0739074	0.0426894	220	0	0.084919	0.106546
Sample_type	Alloherpesviridae	B_Manure_6	-0.0705084	0.0408068	220	0	0.0855988	0.107265
Sample_type	Rhizobiaceae	C_Manure_12	0.0483677	0.0279935	220	0	0.0855765	0.107265
Sample_type	Thermoactinomycetaceae	C_Soil_12	0.0738004	0.0427842	220	0	0.0861047	0.107832
Sample_type	Prochloraceae	C_Manure_12	-0.0660103	0.0382931	220	0	0.0862823	0.107987
Sample_type	Bernardetiaceae	C_Manure_12	0.0703381	0.0409072	220	0	0.0870785	0.108866
Sample_type	Mariprofundaceae	C_Soil_12	-0.0495433	0.0288136	220	0	0.0870927	0.108866
Sample_type	Desulfobacteraceae	C_Soil_12	-0.0768451	0.0447011	220	0	0.0871529	0.108873
Sample_type	Mimiviridae	D_Manure_24	-0.105708	0.0618023	220	0	0.0887038	0.110742
Sample_type	Methanoregulaceae	B_Soil_6	0.106128	0.0620787	220	0	0.0889116	0.110933
Sample_type	Methanocellaceae	D_Manure_24	0.0689397	0.0403993	220	0	0.0894717	0.111562
Sample_type	Adenoviridae	C_Manure_12	-0.12	0.0707955	220	0	0.091612	0.11416
Sample_type	Iridoviridae	D_Manure_24	0.14621	0.0867593	220	0	0.0935003	0.116441
Sample_type	Thermoactinomycetaceae	B_Manure_6	-0.0726104	0.0431232	220	0	0.093803	0.116745
Sample_type	Acaryochloridaceae	C_Manure_12	-0.0755774	0.0450969	220	0	0.0952415	0.118463
Sample_type	Kosmotogaceae	C_Manure_12	0.0934204	0.0557598	220	0	0.0954213	0.118613
Sample_type	Woeseiaceae	B_Manure_6	0.0860456	0.051502	220	0	0.0963935	0.119747
Sample_type	Pithoviridae	B_Manure_6	-0.094043	0.0563451	220	0	0.0966695	0.120016
Sample_type	Rhizobiaceae	D_Manure_24	0.0476729	0.0285781	220	0	0.0968551	0.120172
Sample_type	Ignavibacteriaceae	D_Manure_24	0.112177	0.0672766	220	0	0.0969781	0.12025
Sample_type	Cuniculiplasmataceae	B_Manure_6	0.117429	0.0704494	220	0	0.097109	0.120339
Sample_type	Odoribacteraceae	D_Manure_24	-0.0844412	0.050719	220	0	0.0974815	0.120726
Sample_type	Hungateiclostridiaceae	D_Manure_24	-0.0918574	0.0554866	220	0	0.0993992	0.123025
Sample_type	Haloarculaceae	D_Manure_24	0.0483241	0.0292304	220	0	0.0998608	0.12352
Sample_type	Gloeobacteraceae	B_Manure_6	-0.0713025	0.0431587	220	0	0.1001	0.12374
Sample_type	Persicobacteraceae	D_Manure_24	0.0657403	0.0398032	220	0	0.100166	0.123745
Sample_type	Hydrogenophilaceae	C_Manure_12	0.0738339	0.0447814	220	0	0.100774	0.124419
Sample_type	Acaryochloridaceae	B_Manure_6	-0.0721022	0.0437667	220	0	0.100959	0.124572
Sample_type	Oscillatoriaceae	D_Manure_24	0.0491793	0.0298859	220	0	0.101421	0.125065
Sample_type	Polydnaviridae	D_Manure_24	-0.0804284	0.0489613	220	0	0.102026	0.125734
Sample_type	Chamaesiphonaceae	C_Soil_12	-0.0599782	0.0365765	220	0	0.102625	0.126395
Sample_type	Hymenobacteraceae	D_Manure_24	0.0530609	0.0325771	220	0	0.104926	0.129149
Sample_type	Phycodnaviridae	D_Manure_24	-0.0826176	0.050761	220	0	0.105185	0.129389
Sample_type	Petrotogaceae	C_Manure_12	-0.091932	0.0569462	220	0	0.108018	0.132793
Sample_type	Hahellaceae	B_Soil_6	0.0403288	0.0250142	220	0	0.108496	0.133299
Sample_type	Candidatus_Methanomethylophilaceae	B_Manure_6	-0.130355	0.0813539	220	0	0.110688	0.135909
Sample_type	Methylacidiphilaceae	C_Manure_12	0.0908165	0.0567718	220	0	0.111246	0.136511
Sample_type	Dictyoglomaceae	C_Manure_12	-0.0870825	0.0544615	220	0	0.111393	0.136607
Sample_type	Coronaviridae	C_Soil_12	-0.0525514	0.0329654	220	0	0.112487	0.137866
Sample_type	Kosmotogaceae	D_Manure_24	0.0905297	0.0569101	220	0	0.113244	0.138708
Sample_type	Desulfobulbaceae	B_Soil_6	-0.0481671	0.0303543	220	0	0.114146	0.139728
Sample_type	Picrophilaceae	C_Manure_12	-0.130891	0.0825243	220	0	0.114333	0.139872
Sample_type	Tissierellaceae	C_Manure_12	0.103687	0.065581	220	0	0.115437	0.141137
Sample_type	Segniliparaceae	C_Manure_12	0.0859732	0.0544544	220	0	0.115964	0.141695
Sample_type	Orbaceae	C_Manure_12	-0.0855178	0.0543299	220	0	0.117037	0.142918
Sample_type	Oleiphilaceae	D_Manure_24	0.0731067	0.0464765	220	0	0.117284	0.143134
Sample_type	Leptolyngbyaceae	C_Soil_12	0.0393248	0.0253393	220	0	0.122277	0.149137
Sample_type	Rubrobacteraceae	C_Manure_12	-0.056215	0.0364565	220	0	0.12466	0.15195
Sample_type	Pectobacteriaceae	C_Soil_12	0.0260256	0.0169081	220	0	0.125349	0.152697
Sample_type	Bradymonadaceae	D_Manure_24	0.0453016	0.0295322	220	0	0.12661	0.15414
Sample_type	Phycodnaviridae	C_Manure_12	-0.076186	0.0497518	220	0	0.127275	0.154856
Sample_type	Hydrogenophilaceae	B_Manure_6	0.0661899	0.0432941	220	0	0.127896	0.155518
Sample_type	Acidothermaceae	D_Manure_24	0.0699787	0.0458154	220	0	0.128227	0.155826
Sample_type	Holosporaceae	D_Manure_24	-0.0716929	0.0469622	220	0	0.128412	0.155956
Sample_type	Hapalosiphonaceae	C_Manure_12	-0.046768	0.0307446	220	0	0.129802	0.157549
Sample_type	Vibrionaceae	B_Manure_6	-0.0406059	0.0267821	220	0	0.13108	0.159005
Sample_type	Saprospiraceae	B_Manure_6	-0.0676554	0.0447211	220	0	0.131819	0.159805
Sample_type	Ardenticatenaceae	D_Manure_24	0.0771147	0.0509781	220	0	0.131937	0.159851
Sample_type	Thermococcaceae	D_Manure_24	-0.0492515	0.0326741	220	0	0.133293	0.161397
Sample_type	Candidatus_Midichloriaceae	C_Manure_12	0.160633	0.10671	220	0	0.133819	0.161936
Sample_type	Simkaniaceae	D_Manure_24	-0.148919	0.0990504	220	0	0.134272	0.162289
Sample_type	Tissierellaceae	B_Manure_6	0.095503	0.0635113	220	0	0.134238	0.162289
Sample_type	Shewanellaceae	D_Manure_24	0.0456131	0.0303489	220	0	0.134432	0.162385
Sample_type	Cryomorphaceae	D_Manure_24	0.0851311	0.0567273	220	0	0.135005	0.162979
Sample_type	Ferrimonadaceae	B_Soil_6	0.0486829	0.0327437	220	0	0.138662	0.167209
Sample_type	Gomontiellaceae	C_Manure_12	-0.0819469	0.0551253	220	0	0.138676	0.167209
Sample_type	Simkaniaceae	C_Manure_12	-0.143832	0.0971776	220	0	0.140408	0.169197
Sample_type	Candidatus_Brocadiaceae	D_Manure_24	0.0922856	0.0623876	220	0	0.140628	0.16936
Sample_type	Magnetococcaceae	D_Manure_24	0.0522766	0.0353821	220	0	0.141103	0.169831
Sample_type	Yersiniaceae	D_Manure_24	0.0431136	0.0293405	220	0	0.143257	0.17232
Sample_type	Prochlorotrichaceae	C_Manure_12	-0.075572	0.0514619	220	0	0.143516	0.172528
Sample_type	Picrophilaceae	B_Manure_6	-0.115988	0.0798115	220	0	0.14776	0.177372
Sample_type	Pithoviridae	D_Manure_24	-0.0859626	0.0591699	220	0	0.14781	0.177372
Sample_type	Thermotogaceae	C_Manure_12	-0.0549395	0.0378119	220	0	0.147797	0.177372
Sample_type	Reoviridae	B_Manure_6	-0.0714392	0.0495949	220	0	0.151297	0.181449
Sample_type	Pseudanabaenaceae	D_Manure_24	-0.0514936	0.0358321	220	0	0.152244	0.182476
Sample_type	Coronaviridae	D_Manure_24	0.0500718	0.0349795	220	0	0.153838	0.184276
Sample_type	Baculoviridae	C_Manure_12	-0.0611385	0.0428264	220	0	0.154965	0.185515
Sample_type	Thermoactinomycetaceae	B_Soil_6	0.0597183	0.0419715	220	0	0.156367	0.187082
Sample_type	Desulfobulbaceae	B_Manure_6	0.0440763	0.0311827	220	0	0.15908	0.190215
Sample_type	Limnochordaceae	C_Manure_12	-0.0665911	0.0472327	220	0	0.160142	0.191371
Sample_type	Merismopediaceae	D_Manure_24	0.0812398	0.0576682	220	0	0.160454	0.191629
Sample_type	Hyellaceae	D_Manure_24	0.0858884	0.060998	220	0	0.160663	0.191765
Sample_type	Psychromonadaceae	B_Manure_6	-0.0574962	0.0410431	220	0	0.162817	0.194221
Sample_type	Aeromonadaceae	D_Manure_24	0.0418483	0.0299048	220	0	0.163249	0.194621
Sample_type	Leptospiraceae	D_Manure_24	-0.0400907	0.0286657	220	0	0.163474	0.194773
Sample_type	Natrialbaceae	B_Manure_6	0.0372695	0.0266819	220	0	0.164038	0.195329
Sample_type	Acholeplasmataceae	D_Manure_24	0.0994795	0.0713201	220	0	0.164629	0.195918
Sample_type	Pithoviridae	C_Manure_12	-0.0809108	0.0581121	220	0	0.165353	0.196662
Sample_type	Saprospiraceae	C_Manure_12	-0.0639861	0.0460737	220	0	0.166364	0.197748
Sample_type	Blattabacteriaceae	D_Manure_24	0.0618745	0.0445724	220	0	0.166611	0.197925
Sample_type	Desulfovibrionaceae	C_Manure_12	0.0511662	0.0368981	220	0	0.167084	0.198369
Sample_type	Reoviridae	D_Manure_24	-0.0723	0.0522473	220	0	0.167932	0.199258
Sample_type	Scytonemataceae	D_Manure_24	-0.0442349	0.0320484	220	0	0.169041	0.200455
Sample_type	Aeromonadaceae	C_Manure_12	0.0403606	0.0293046	220	0	0.169975	0.201445
Sample_type	Archaeoglobaceae	C_Manure_12	-0.0483376	0.035696	220	0	0.177223	0.20991
Sample_type	Yersiniaceae	B_Manure_6	0.0376186	0.0278849	220	0	0.17884	0.211701
Sample_type	Saccharospirillaceae	B_Soil_6	-0.0320693	0.0237903	220	0	0.179216	0.212021
Sample_type	Synechococcaceae	C_Manure_12	-0.0345496	0.0256993	220	0	0.180351	0.213239
Sample_type	Aerococcaceae	B_Manure_6	-0.103324	0.0773725	220	0	0.183275	0.216569
Sample_type	Geobacteraceae	B_Manure_6	0.0596344	0.0447184	220	0	0.183877	0.217153
Sample_type	Methanospirillaceae	B_Manure_6	0.0982045	0.0737733	220	0	0.184657	0.217945
Sample_type	Aphanothecaceae	C_Manure_12	0.0533171	0.040175	220	0	0.185976	0.219373
Sample_type	Helicobacteraceae	B_Manure_6	-0.0444611	0.0335163	220	0	0.18619	0.219496
Sample_type	Syntrophaceae	B_Manure_6	0.0911433	0.0689169	220	0	0.187521	0.220937
Sample_type	Hafniaceae	B_Manure_6	-0.0295167	0.0224319	220	0	0.189739	0.223419
Sample_type	Rubrobacteraceae	D_Manure_24	-0.0486662	0.0371847	220	0	0.192105	0.226072
Sample_type	Chrysiogenaceae	B_Manure_6	0.0520384	0.0399124	220	0	0.193804	0.227938
Sample_type	Chrysiogenaceae	B_Soil_6	0.050529	0.0388631	220	0	0.195049	0.229268
Sample_type	Deferribacteraceae	D_Manure_24	-0.0518425	0.0399081	220	0	0.195411	0.22956
Sample_type	Hafniaceae	C_Soil_12	0.028796	0.0222705	220	0	0.197505	0.231884
Sample_type	Anaerolineaceae	B_Soil_6	0.0656243	0.0508017	220	0	0.19794	0.232259
Sample_type	Chloroflexaceae	C_Manure_12	0.0460692	0.0357465	220	0	0.198962	0.233322
Sample_type	Yersiniaceae	C_Soil_12	0.0355915	0.0276904	220	0	0.200162	0.234593
Sample_type	Azonexaceae	D_Manure_24	0.0752778	0.0588177	220	0	0.202076	0.236698
Sample_type	Azonexaceae	B_Manure_6	0.07119	0.0557352	220	0	0.202989	0.237628
Sample_type	Flammeovirgaceae	C_Manure_12	0.0487429	0.0382597	220	0	0.204146	0.238844
Sample_type	Thermoplasmataceae	D_Manure_24	0.091417	0.0719617	220	0	0.205403	0.240175
Sample_type	Endozoicomonadaceae	D_Manure_24	-0.0558402	0.0444604	220	0	0.210571	0.246075
