# Supplementary material for: Manure Microbial Communities and Resistance Profiles Reconfigure after Transition to Manure Pits and Differ from Those in Fertilized Field Soil
Source: mBio. 2021 May 11;12(3):e00798-21. doi: 10.1128/mBio.00798-21 (PMC8262906; doi:10.1128/mBio.00798-21)
Supplement: TABLE S2 [file mbio.00798-21-st002.xlsx]

## Sheet: Sheet1
Family	Sample	Count	Hits	TotalMarkerLength	Shortbred_ID	DbAcc_ID	Db_Name	Marker_Source	Product_Name	Description.x	Seq_Type	Database_Source	AMR_Family	AMR_Class	Drug_Targets	AMR_Mechanism	ShortBRED_Analysis	TD_Analysis	Date_collected	Sample_Type	depth	farm.depth	Source	Description.y	Field	Collection_period	farm_ID	Manure_spreading	Farm_size	Lagoon_agitated	SpikeIn_Reads	Read_Cnts		Exclusion criteria for AMR gene families in resistome profiling
1001733947|WP_061284984_1|AY026417_1|1|1|blaKLUC-1|blaKLUC|hydrolase|class_A_extended-spectrum_beta-lactamase_KLUC-1	SMP-112	1.33338	1	8	MF0001	WP_061284984.1	NCBI-AMR	ARDatabase	blaKLUC	class A extended-spectrum beta-lactamase KLUC-1	Protein	NCBI-AMR	KLUC_beta_lactamase	Class_A_beta_lactamase	Beta_lactams	Antibiotic_inactivation	Yes	Yes	2016-04-19T00:00:00Z	Soil12	12	12G	Soil	Soil Sample from 12”	Alfalfa	Spring 2016	M	Spring 2016	Small	No	23887	5950522		genes associated with global gene regulators, two-component system proteins, and signaling mediators (e.g. blaZ, VanS-VanR, mecI, mepR, gadW, marR)
1001733947|WP_061284984_1|AY026417_1|1|1|blaKLUC-1|blaKLUC|hydrolase|class_A_extended-spectrum_beta-lactamase_KLUC-1	SMP-181	2.0751	2	8	MF0001	WP_061284984.1	NCBI-AMR	ARDatabase	blaKLUC	class A extended-spectrum beta-lactamase KLUC-1	Protein	NCBI-AMR	KLUC_beta_lactamase	Class_A_beta_lactamase	Beta_lactams	Antibiotic_inactivation	Yes	Yes	2016-09-06T00:00:00Z	Manure6	6	6A	Manure	Manure slurry from 6”	n/a	Fall 2016	E	Spring 2015	Small	No	2014	7046516		genes encoding subunits that are part of multiple efflux pumps (e.g. tolC, OprM, OpmD)
1001733947|WP_061284984_1|AY026417_1|1|1|blaKLUC-1|blaKLUC|hydrolase|class_A_extended-spectrum_beta-lactamase_KLUC-1	SMP-151	1.18029	1	8	MF0001	WP_061284984.1	NCBI-AMR	ARDatabase	blaKLUC	class A extended-spectrum beta-lactamase KLUC-1	Protein	NCBI-AMR	KLUC_beta_lactamase	Class_A_beta_lactamase	Beta_lactams	Antibiotic_inactivation	Yes	Yes	2016-04-22T00:00:00Z	Soil6	6	6O	Soil	Soil Sample from 6”	Wheat	Spring 2016	G	Fall 2014	Small	No	12546	6514592		confers resistance via mutation in genes (e.g. resistance to antifolate drugs via mutations in dhfr, resistance to rifamycin via mutation in rpoB)
1001733947|WP_061284984_1|AY026417_1|1|1|blaKLUC-1|blaKLUC|hydrolase|class_A_extended-spectrum_beta-lactamase_KLUC-1	SMP-202	2.66716	2	8	MF0001	WP_061284984.1	NCBI-AMR	ARDatabase	blaKLUC	class A extended-spectrum beta-lactamase KLUC-1	Protein	NCBI-AMR	KLUC_beta_lactamase	Class_A_beta_lactamase	Beta_lactams	Antibiotic_inactivation	Yes	Yes	2016-09-08T00:00:00Z	Soil12	12	6J	Soil	Soil Sample from 12”	Soybeans	Fall 2016	O	Spring 2016	Small	No	10200	5710616		genes conferring resistance by modifying cell wall charge (e.g mprF).
1001733947|WP_061284984_1|AY026417_1|1|1|blaKLUC-1|blaKLUC|hydrolase|class_A_extended-spectrum_beta-lactamase_KLUC-1	SMP-235	2.75606	3	8	MF0001	WP_061284984.1	NCBI-AMR	ARDatabase	blaKLUC	class A extended-spectrum beta-lactamase KLUC-1	Protein	NCBI-AMR	KLUC_beta_lactamase	Class_A_beta_lactamase	Beta_lactams	Antibiotic_inactivation	Yes	Yes	2016-09-08T00:00:00Z	Soil6	6	NA	Soil	Soil Sample from 6”	Alfalfa	Fall 2016	I	Spring 2016	Large	Yes	13275	8084129		genes that reduce premeability (Omp38, tmrB) or confer resistance through overexpression (e.g. Thymidylate synthase)
1001733947|WP_061284984_1|AY026417_1|1|1|blaKLUC-1|blaKLUC|hydrolase|class_A_extended-spectrum_beta-lactamase_KLUC-1	SMP-129	2.23291	2	8	MF0001	WP_061284984.1	NCBI-AMR	ARDatabase	blaKLUC	class A extended-spectrum beta-lactamase KLUC-1	Protein	NCBI-AMR	KLUC_beta_lactamase	Class_A_beta_lactamase	Beta_lactams	Antibiotic_inactivation	Yes	Yes	2016-04-19T00:00:00Z	Soil12	12	12E	Soil	Soil Sample from 12”	NA	Spring 2016	F	Spring 2016	Small	No	27494	7236989		general efflux pumps that came through functional selections (MFS-type, ABC-type)
1001733947|WP_061284984_1|AY026417_1|1|1|blaKLUC-1|blaKLUC|hydrolase|class_A_extended-spectrum_beta-lactamase_KLUC-1	SMP-034	1.29633	2	8	MF0001	WP_061284984.1	NCBI-AMR	ARDatabase	blaKLUC	class A extended-spectrum beta-lactamase KLUC-1	Protein	NCBI-AMR	KLUC_beta_lactamase	Class_A_beta_lactamase	Beta_lactams	Antibiotic_inactivation	Yes	Yes	2015-09-11T00:00:00Z	Manure12	12	12K	Manure	Manure slurry from 12” 1yr	n/a	Fall 2015	A	NA	Large	No	45075	11428689
1001733947|WP_061284984_1|AY026417_1|1|1|blaKLUC-1|blaKLUC|hydrolase|class_A_extended-spectrum_beta-lactamase_KLUC-1	SMP-173	6.60604	4	8	MF0001	WP_061284984.1	NCBI-AMR	ARDatabase	blaKLUC	class A extended-spectrum beta-lactamase KLUC-1	Protein	NCBI-AMR	KLUC_beta_lactamase	Class_A_beta_lactamase	Beta_lactams	Antibiotic_inactivation	Yes	Yes	2016-09-06T00:00:00Z	Soil12	12	12D	Soil	Soil Sample from 12”	Soybeans	Fall 2016	N	Fall 2015	Medium	No	7689	4626961
1001733947|WP_061284984_1|AY026417_1|1|1|blaKLUC-1|blaKLUC|hydrolase|class_A_extended-spectrum_beta-lactamase_KLUC-1	SMP-083	2.9563	2	8	MF0001	WP_061284984.1	NCBI-AMR	ARDatabase	blaKLUC	class A extended-spectrum beta-lactamase KLUC-1	Protein	NCBI-AMR	KLUC_beta_lactamase	Class_A_beta_lactamase	Beta_lactams	Antibiotic_inactivation	Yes	Yes	2016-04-18T00:00:00Z	Fresh Manure	0	0M	Manure	Fresh Manure	n/a	Spring 2016	J	Spring 2016	Large	No	26090	5183263
1001733947|WP_061284984_1|AY026417_1|1|1|blaKLUC-1|blaKLUC|hydrolase|class_A_extended-spectrum_beta-lactamase_KLUC-1	SMP-221	2.36264	2	8	MF0001	WP_061284984.1	NCBI-AMR	ARDatabase	blaKLUC	class A extended-spectrum beta-lactamase KLUC-1	Protein	NCBI-AMR	KLUC_beta_lactamase	Class_A_beta_lactamase	Beta_lactams	Antibiotic_inactivation	Yes	Yes	2016-09-08T00:00:00Z	Manure12	12	24H	Manure	Manure slurry from 12”	n/a	Fall 2016	A	Spring 2016	Large	No	6255	6205962
1024365516|WP_063501636_1|KF414089_1|1|1|oqxB29|oqxB|efflux|multidrug_efflux_RND_transporter_permease_subunit_OqxB29	SMP-130	7.53465	1	34	MF7491	WP_063501636_1	NCBI-AMR	ARDatabase	oqxB	multidrug_efflux_RND_transporter_permease_subunit_OqxB29	Protein	NCBI-AMR	oqxAB_RND_efflux_pump	RND_efflux_pump	Multidrug_Class	Antibiotic_efflux	Yes	Yes	2016-04-19T00:00:00Z	Fresh Manure	0	0J	Manure	Fresh Manure	n/a	Spring 2016	F	Spring 2016	Small	No	22149	5798458
1027912433|WP_063796790_1|AM709783_1|1|1|erm(Z)|erm(Z)|target_modification|23S_rRNA_(adenine(2058)-N(6))-methyltransferase_Erm(Z)	SMP-090	0	2	96	MF0004	WP_063796790.1	NCBI-AMR	ARDatabase	Erm	23S rRNA (adenine(2058)-N(6))-methyltransferase Erm(Z)	Protein	NCBI-AMR	Erm_23S_rRNA_Methyltransferase	23S_rRNA_methyltransferase	MLS	Antibiotic_target_alteration	Yes	Yes	2016-04-18T00:00:00Z	Manure6	6	6I	Manure	Manure slurry from 6”	n/a	Spring 2016	N	Fall 2015	Medium	No	5419	3040476
1027912433|WP_063796790_1|AM709783_1|1|1|erm(Z)|erm(Z)|target_modification|23S_rRNA_(adenine(2058)-N(6))-methyltransferase_Erm(Z)	SMP-153	0	2	96	MF0004	WP_063796790.1	NCBI-AMR	ARDatabase	Erm	23S rRNA (adenine(2058)-N(6))-methyltransferase Erm(Z)	Protein	NCBI-AMR	Erm_23S_rRNA_Methyltransferase	23S_rRNA_methyltransferase	MLS	Antibiotic_target_alteration	Yes	Yes	2016-04-22T00:00:00Z	Fresh Manure	0	0M	Manure	Fresh Manure	n/a	Spring 2016	G	Fall 2014	Small	No	49297	8275890
1027912433|WP_063796790_1|AM709783_1|1|1|erm(Z)|erm(Z)|target_modification|23S_rRNA_(adenine(2058)-N(6))-methyltransferase_Erm(Z)	SMP-073	0	1	96	MF0004	WP_063796790.1	NCBI-AMR	ARDatabase	Erm	23S rRNA (adenine(2058)-N(6))-methyltransferase Erm(Z)	Protein	NCBI-AMR	Erm_23S_rRNA_Methyltransferase	23S_rRNA_methyltransferase	MLS	Antibiotic_target_alteration	Yes	Yes	2015-10-01T00:00:00Z	Fresh Manure	0	0C	Manure	Fresh Manure	n/a	Fall 2015	B	NA	NA	NA	24372	7979887
1027912433|WP_063796790_1|AM709783_1|1|1|erm(Z)|erm(Z)|target_modification|23S_rRNA_(adenine(2058)-N(6))-methyltransferase_Erm(Z)	SMP-208	0	2	96	MF0004	WP_063796790.1	NCBI-AMR	ARDatabase	Erm	23S rRNA (adenine(2058)-N(6))-methyltransferase Erm(Z)	Protein	NCBI-AMR	Erm_23S_rRNA_Methyltransferase	23S_rRNA_methyltransferase	MLS	Antibiotic_target_alteration	Yes	Yes	2016-09-08T00:00:00Z	Soil12	12	6N	Soil	Soil Sample from 12”	Corn	Fall 2016	F	Spring 2016	Small	No	7698	5635137
1027912433|WP_063796790_1|AM709783_1|1|1|erm(Z)|erm(Z)|target_modification|23S_rRNA_(adenine(2058)-N(6))-methyltransferase_Erm(Z)	SMP-051	0	2	96	MF0004	WP_063796790.1	NCBI-AMR	ARDatabase	Erm	23S rRNA (adenine(2058)-N(6))-methyltransferase Erm(Z)	Protein	NCBI-AMR	Erm_23S_rRNA_Methyltransferase	23S_rRNA_methyltransferase	MLS	Antibiotic_target_alteration	Yes	Yes	2015-09-23T00:00:00Z	Fresh Manure	0	0	Manure	Fresh Manure	n/a	Fall 2015	F	NA	Small	NA	24170	7450444
1027912433|WP_063796790_1|AM709783_1|1|1|erm(Z)|erm(Z)|target_modification|23S_rRNA_(adenine(2058)-N(6))-methyltransferase_Erm(Z)	SMP-032	0	2	96	MF0004	WP_063796790.1	NCBI-AMR	ARDatabase	Erm	23S rRNA (adenine(2058)-N(6))-methyltransferase Erm(Z)	Protein	NCBI-AMR	Erm_23S_rRNA_Methyltransferase	23S_rRNA_methyltransferase	MLS	Antibiotic_target_alteration	Yes	Yes	2015-09-11T00:00:00Z	Fresh Manure	0	0H	Manure	Fresh Manure	n/a	Fall 2015	A	NA	Large	NA	59323	14631315
1027912433|WP_063796790_1|AM709783_1|1|1|erm(Z)|erm(Z)|target_modification|23S_rRNA_(adenine(2058)-N(6))-methyltransferase_Erm(Z)	SMP-106	0	2	96	MF0004	WP_063796790.1	NCBI-AMR	ARDatabase	Erm	23S rRNA (adenine(2058)-N(6))-methyltransferase Erm(Z)	Protein	NCBI-AMR	Erm_23S_rRNA_Methyltransferase	23S_rRNA_methyltransferase	MLS	Antibiotic_target_alteration	Yes	Yes	2016-04-18T00:00:00Z	Soil12	12	12K	Soil	Soil Sample from 12”	Corn	Spring 2016	L	Spring 2016	Small	No	15039	6209207
1027912433|WP_063796790_1|AM709783_1|1|1|erm(Z)|erm(Z)|target_modification|23S_rRNA_(adenine(2058)-N(6))-methyltransferase_Erm(Z)	SMP-231	0	2	96	MF0004	WP_063796790.1	NCBI-AMR	ARDatabase	Erm	23S rRNA (adenine(2058)-N(6))-methyltransferase Erm(Z)	Protein	NCBI-AMR	Erm_23S_rRNA_Methyltransferase	23S_rRNA_methyltransferase	MLS	Antibiotic_target_alteration	Yes	Yes	2016-09-08T00:00:00Z	Fresh Manure	0	12O	Manure	Fresh Manure	n/a	Fall 2016	H	NA	NA	NA	8399	10128486
1027912433|WP_063796790_1|AM709783_1|1|1|erm(Z)|erm(Z)|target_modification|23S_rRNA_(adenine(2058)-N(6))-methyltransferase_Erm(Z)	SMP-197	0	1	96	MF0004	WP_063796790.1	NCBI-AMR	ARDatabase	Erm	23S rRNA (adenine(2058)-N(6))-methyltransferase Erm(Z)	Protein	NCBI-AMR	Erm_23S_rRNA_Methyltransferase	23S_rRNA_methyltransferase	MLS	Antibiotic_target_alteration	Yes	Yes	2016-09-07T00:00:00Z	Fresh Manure	0	0K	Manure	Fresh Manure	n/a	Fall 2016	G	Fall 2014	Small	No	12142	6559853
1028078994|WP_063839875_1|AY740681_1|1|2|ant(3__)-I|ant(3__)-I|nucleotidyltransferase|ANT(3__)-I_family_aminoglycoside_nucleotidyltransferase	SMP-168	7.8115	4	91	MF0005	WP_063839875.1	NCBI-AMR	ARDatabase	ANT(3")	bifunctional aminoglycoside nucleotidyltransferase ANT(3'')-Ij/aminoglycoside N-acetyltransferase AAC(6')-Ib	Protein	NCBI-AMR	ANT3_dprime	Aminoglycoside_nucleotidyltransferase	Aminoglycosides	Antibiotic_inactivation	Yes	Yes	2016-09-06T00:00:00Z	Fresh Manure	0	0G	Manure	Fresh Manure	n/a	Fall 2016	J	Spring 2016	Large	Yes	6520	5501371
1028078994|WP_063839875_1|AY740681_1|1|2|ant(3__)-I|ant(3__)-I|nucleotidyltransferase|ANT(3__)-I_family_aminoglycoside_nucleotidyltransferase	SMP-085	0	1	91	MF0005	WP_063839875.1	NCBI-AMR	ARDatabase	ANT(3")	bifunctional aminoglycoside nucleotidyltransferase ANT(3'')-Ij/aminoglycoside N-acetyltransferase AAC(6')-Ib	Protein	NCBI-AMR	ANT3_dprime	Aminoglycoside_nucleotidyltransferase	Aminoglycosides	Antibiotic_inactivation	Yes	Yes	2016-04-18T00:00:00Z	Manure12	12	12M	Manure	Manure slurry from 12”	n/a	Spring 2016	J	Spring 2016	Large	No	10541	3887676
1028078994|WP_063839875_1|AY740681_1|1|2|ant(3__)-I|ant(3__)-I|nucleotidyltransferase|ANT(3__)-I_family_aminoglycoside_nucleotidyltransferase	SMP-079	24.8108	10	91	MF0005	WP_063839875.1	NCBI-AMR	ARDatabase	ANT(3")	bifunctional aminoglycoside nucleotidyltransferase ANT(3'')-Ij/aminoglycoside N-acetyltransferase AAC(6')-Ib	Protein	NCBI-AMR	ANT3_dprime	Aminoglycoside_nucleotidyltransferase	Aminoglycosides	Antibiotic_inactivation	Yes	Yes	2015-10-03T00:00:00Z	Fresh Manure	0	0L	Manure	Fresh Manure, Dr Gunderson	NA	Fall 2015	NA	NA	NA	NA	12418	3449576
1028078994|WP_063839875_1|AY740681_1|1|2|ant(3__)-I|ant(3__)-I|nucleotidyltransferase|ANT(3__)-I_family_aminoglycoside_nucleotidyltransferase	SMP-198	0	2	91	MF0005	WP_063839875.1	NCBI-AMR	ARDatabase	ANT(3")	bifunctional aminoglycoside nucleotidyltransferase ANT(3'')-Ij/aminoglycoside N-acetyltransferase AAC(6')-Ib	Protein	NCBI-AMR	ANT3_dprime	Aminoglycoside_nucleotidyltransferase	Aminoglycosides	Antibiotic_inactivation	Yes	Yes	2016-09-07T00:00:00Z	Manure6	6	6H	Manure	Manure slurry from 6”	n/a	Fall 2016	G	Fall 2014	Small	No	2257	6395108
1028078994|WP_063839875_1|AY740681_1|1|2|ant(3__)-I|ant(3__)-I|nucleotidyltransferase|ANT(3__)-I_family_aminoglycoside_nucleotidyltransferase	SMP-011	0	1	91	MF0005	WP_063839875.1	NCBI-AMR	ARDatabase	ANT(3")	bifunctional aminoglycoside nucleotidyltransferase ANT(3'')-Ij/aminoglycoside N-acetyltransferase AAC(6')-Ib	Protein	NCBI-AMR	ANT3_dprime	Aminoglycoside_nucleotidyltransferase	Aminoglycosides	Antibiotic_inactivation	Yes	Yes	2015-08-28T00:00:00Z	Manure24	24	24I	Manure	Manure slurry from 24”	n/a	Fall 2015	H	NA	NA	NA	14556	6891070
1028078994|WP_063839875_1|AY740681_1|1|2|ant(3__)-I|ant(3__)-I|nucleotidyltransferase|ANT(3__)-I_family_aminoglycoside_nucleotidyltransferase	SMP-176	13.852	7	91	MF0005	WP_063839875.1	NCBI-AMR	ARDatabase	ANT(3")	bifunctional aminoglycoside nucleotidyltransferase ANT(3'')-Ij/aminoglycoside N-acetyltransferase AAC(6')-Ib	Protein	NCBI-AMR	ANT3_dprime	Aminoglycoside_nucleotidyltransferase	Aminoglycosides	Antibiotic_inactivation	Yes	Yes	2016-09-06T00:00:00Z	Manure12	12	12D	Manure	Manure slurry from 12”	n/a	Fall 2016	N	Fall 2015	Medium	No	9700	6194314
1028078994|WP_063839875_1|AY740681_1|1|2|ant(3__)-I|ant(3__)-I|nucleotidyltransferase|ANT(3__)-I_family_aminoglycoside_nucleotidyltransferase	SMP-083	0	3	91	MF0005	WP_063839875.1	NCBI-AMR	ARDatabase	ANT(3")	bifunctional aminoglycoside nucleotidyltransferase ANT(3'')-Ij/aminoglycoside N-acetyltransferase AAC(6')-Ib	Protein	NCBI-AMR	ANT3_dprime	Aminoglycoside_nucleotidyltransferase	Aminoglycosides	Antibiotic_inactivation	Yes	Yes	2016-04-18T00:00:00Z	Fresh Manure	0	0M	Manure	Fresh Manure	n/a	Spring 2016	J	Spring 2016	Large	No	26090	5183263
1028078994|WP_063839875_1|AY740681_1|1|2|ant(3__)-I|ant(3__)-I|nucleotidyltransferase|ANT(3__)-I_family_aminoglycoside_nucleotidyltransferase	SMP-108	0	2	91	MF0005	WP_063839875.1	NCBI-AMR	ARDatabase	ANT(3")	bifunctional aminoglycoside nucleotidyltransferase ANT(3'')-Ij/aminoglycoside N-acetyltransferase AAC(6')-Ib	Protein	NCBI-AMR	ANT3_dprime	Aminoglycoside_nucleotidyltransferase	Aminoglycosides	Antibiotic_inactivation	Yes	Yes	2016-04-18T00:00:00Z	Manure6	6	6F	Manure	Manure dry pile 6”	n/a	Spring 2016	L	Spring 2016	Small	No	40715	9240350
1028078994|WP_063839875_1|AY740681_1|1|2|ant(3__)-I|ant(3__)-I|nucleotidyltransferase|ANT(3__)-I_family_aminoglycoside_nucleotidyltransferase	SMP-035	0	1	91	MF0005	WP_063839875.1	NCBI-AMR	ARDatabase	ANT(3")	bifunctional aminoglycoside nucleotidyltransferase ANT(3'')-Ij/aminoglycoside N-acetyltransferase AAC(6')-Ib	Protein	NCBI-AMR	ANT3_dprime	Aminoglycoside_nucleotidyltransferase	Aminoglycosides	Antibiotic_inactivation	Yes	Yes	2015-09-11T00:00:00Z	Manure24	24	24B	Manure	Manure slurry from 24” 1yr	n/a	Fall 2015	A	NA	Large	No	49718	14092463
1028078994|WP_063839875_1|AY740681_1|1|2|ant(3__)-I|ant(3__)-I|nucleotidyltransferase|ANT(3__)-I_family_aminoglycoside_nucleotidyltransferase	SMP-015	0	1	91	MF0005	WP_063839875.1	NCBI-AMR	ARDatabase	ANT(3")	bifunctional aminoglycoside nucleotidyltransferase ANT(3'')-Ij/aminoglycoside N-acetyltransferase AAC(6')-Ib	Protein	NCBI-AMR	ANT3_dprime	Aminoglycoside_nucleotidyltransferase	Aminoglycosides	Antibiotic_inactivation	Yes	Yes	2015-09-11T00:00:00Z	Manure6	6	6I	Manure	Manure slurry from 6”	n/a	Fall 2015	D	NA	Small	No	16200	6865769
1028078994|WP_063839875_1|AY740681_1|1|2|ant(3__)-I|ant(3__)-I|nucleotidyltransferase|ANT(3__)-I_family_aminoglycoside_nucleotidyltransferase	SMP-200	0	1	91	MF0005	WP_063839875.1	NCBI-AMR	ARDatabase	ANT(3")	bifunctional aminoglycoside nucleotidyltransferase ANT(3'')-Ij/aminoglycoside N-acetyltransferase AAC(6')-Ib	Protein	NCBI-AMR	ANT3_dprime	Aminoglycoside_nucleotidyltransferase	Aminoglycosides	Antibiotic_inactivation	Yes	Yes	2016-09-07T00:00:00Z	Manure24	24	24H	Manure	Manure slurry from 24”	n/a	Fall 2016	G	Fall 2014	Small	No	14470	7548059
1028078994|WP_063839875_1|AY740681_1|1|2|ant(3__)-I|ant(3__)-I|nucleotidyltransferase|ANT(3__)-I_family_aminoglycoside_nucleotidyltransferase	SMP-199	9.16361	3	91	MF0005	WP_063839875.1	NCBI-AMR	ARDatabase	ANT(3")	bifunctional aminoglycoside nucleotidyltransferase ANT(3'')-Ij/aminoglycoside N-acetyltransferase AAC(6')-Ib	Protein	NCBI-AMR	ANT3_dprime	Aminoglycoside_nucleotidyltransferase	Aminoglycosides	Antibiotic_inactivation	Yes	Yes	2016-09-07T00:00:00Z	Manure12	12	12H	Manure	Manure slurry from 12”	n/a	Fall 2016	G	Fall 2014	Small	No	3977	4568775
1028078994|WP_063839875_1|AY740681_1|1|2|ant(3__)-I|ant(3__)-I|nucleotidyltransferase|ANT(3__)-I_family_aminoglycoside_nucleotidyltransferase	SMP-148	0	2	91	MF0005	WP_063839875.1	NCBI-AMR	ARDatabase	ANT(3")	bifunctional aminoglycoside nucleotidyltransferase ANT(3'')-Ij/aminoglycoside N-acetyltransferase AAC(6')-Ib	Protein	NCBI-AMR	ANT3_dprime	Aminoglycoside_nucleotidyltransferase	Aminoglycosides	Antibiotic_inactivation	Yes	Yes	2016-04-22T00:00:00Z	Manure6	6	6L	Manure	Manure slurry from 6”	n/a	Spring 2016	K	Spring 2016	Large	No	42254	7429349
1028078994|WP_063839875_1|AY740681_1|1|2|ant(3__)-I|ant(3__)-I|nucleotidyltransferase|ANT(3__)-I_family_aminoglycoside_nucleotidyltransferase	SMP-214	0	2	91	MF0005	WP_063839875.1	NCBI-AMR	ARDatabase	ANT(3")	bifunctional aminoglycoside nucleotidyltransferase ANT(3'')-Ij/aminoglycoside N-acetyltransferase AAC(6')-Ib	Protein	NCBI-AMR	ANT3_dprime	Aminoglycoside_nucleotidyltransferase	Aminoglycosides	Antibiotic_inactivation	Yes	Yes	2016-09-08T00:00:00Z	Manure6	6	12G	Manure	Manure slurry from 6”	n/a	Fall 2016	D	Fall 2015	Small	Yes	14285	9354685
1028078994|WP_063839875_1|AY740681_1|1|2|ant(3__)-I|ant(3__)-I|nucleotidyltransferase|ANT(3__)-I_family_aminoglycoside_nucleotidyltransferase	SMP-033	4.43863	2	91	MF0005	WP_063839875.1	NCBI-AMR	ARDatabase	ANT(3")	bifunctional aminoglycoside nucleotidyltransferase ANT(3'')-Ij/aminoglycoside N-acetyltransferase AAC(6')-Ib	Protein	NCBI-AMR	ANT3_dprime	Aminoglycoside_nucleotidyltransferase	Aminoglycosides	Antibiotic_inactivation	Yes	Yes	2015-09-11T00:00:00Z	Manure6	6	6K	Manure	Manure slurry from 6” 1yr	n/a	Fall 2015	A	NA	Large	No	35375	9604599
1028078994|WP_063839875_1|AY740681_1|1|2|ant(3__)-I|ant(3__)-I|nucleotidyltransferase|ANT(3__)-I_family_aminoglycoside_nucleotidyltransferase	SMP-027	0	2	91	MF0005	WP_063839875.1	NCBI-AMR	ARDatabase	ANT(3")	bifunctional aminoglycoside nucleotidyltransferase ANT(3'')-Ij/aminoglycoside N-acetyltransferase AAC(6')-Ib	Protein	NCBI-AMR	ANT3_dprime	Aminoglycoside_nucleotidyltransferase	Aminoglycosides	Antibiotic_inactivation	Yes	Yes	2015-09-11T00:00:00Z	Manure6	6	6H	Manure	Manure slurry from 6”	n/a	Fall 2015	O	NA	Small	No	27125	7412770
1028078994|WP_063839875_1|AY740681_1|1|2|ant(3__)-I|ant(3__)-I|nucleotidyltransferase|ANT(3__)-I_family_aminoglycoside_nucleotidyltransferase	SMP-222	0	1	91	MF0005	WP_063839875.1	NCBI-AMR	ARDatabase	ANT(3")	bifunctional aminoglycoside nucleotidyltransferase ANT(3'')-Ij/aminoglycoside N-acetyltransferase AAC(6')-Ib	Protein	NCBI-AMR	ANT3_dprime	Aminoglycoside_nucleotidyltransferase	Aminoglycosides	Antibiotic_inactivation	Yes	Yes	2016-09-08T00:00:00Z	Manure24	24	6H	Manure	Manure slurry from 24”	n/a	Fall 2016	A	Spring 2016	Large	No	8275	6320697
1028078994|WP_063839875_1|AY740681_1|1|2|ant(3__)-I|ant(3__)-I|nucleotidyltransferase|ANT(3__)-I_family_aminoglycoside_nucleotidyltransferase	SMP-149	0	1	91	MF0005	WP_063839875.1	NCBI-AMR	ARDatabase	ANT(3")	bifunctional aminoglycoside nucleotidyltransferase ANT(3'')-Ij/aminoglycoside N-acetyltransferase AAC(6')-Ib	Protein	NCBI-AMR	ANT3_dprime	Aminoglycoside_nucleotidyltransferase	Aminoglycosides	Antibiotic_inactivation	Yes	Yes	2016-04-22T00:00:00Z	Manure12	12	12L	Manure	Manure slurry from 12”	n/a	Spring 2016	K	Spring 2016	Large	No	31646	6793950
1028078994|WP_063839875_1|AY740681_1|1|2|ant(3__)-I|ant(3__)-I|nucleotidyltransferase|ANT(3__)-I_family_aminoglycoside_nucleotidyltransferase	SMP-216	0	4	91	MF0005	WP_063839875.1	NCBI-AMR	ARDatabase	ANT(3")	bifunctional aminoglycoside nucleotidyltransferase ANT(3'')-Ij/aminoglycoside N-acetyltransferase AAC(6')-Ib	Protein	NCBI-AMR	ANT3_dprime	Aminoglycoside_nucleotidyltransferase	Aminoglycosides	Antibiotic_inactivation	Yes	Yes	2016-09-08T00:00:00Z	Manure24	24	6J	Manure	Manure slurry from 24”	n/a	Fall 2016	D	Fall 2015	Small	Yes	10621	7884494
1028078994|WP_063839875_1|AY740681_1|1|2|ant(3__)-I|ant(3__)-I|nucleotidyltransferase|ANT(3__)-I_family_aminoglycoside_nucleotidyltransferase	SMP-155	7.55427	2	91	MF0005	WP_063839875.1	NCBI-AMR	ARDatabase	ANT(3")	bifunctional aminoglycoside nucleotidyltransferase ANT(3'')-Ij/aminoglycoside N-acetyltransferase AAC(6')-Ib	Protein	NCBI-AMR	ANT3_dprime	Aminoglycoside_nucleotidyltransferase	Aminoglycosides	Antibiotic_inactivation	Yes	Yes	2016-04-22T00:00:00Z	Manure12	12	12G	Manure	Manure slurry from 12”	n/a	Spring 2016	G	Fall 2014	Small	No	25179	5758464
1028078994|WP_063839875_1|AY740681_1|1|2|ant(3__)-I|ant(3__)-I|nucleotidyltransferase|ANT(3__)-I_family_aminoglycoside_nucleotidyltransferase	SMP-177	23.0605	8	91	MF0005	WP_063839875.1	NCBI-AMR	ARDatabase	ANT(3")	bifunctional aminoglycoside nucleotidyltransferase ANT(3'')-Ij/aminoglycoside N-acetyltransferase AAC(6')-Ib	Protein	NCBI-AMR	ANT3_dprime	Aminoglycoside_nucleotidyltransferase	Aminoglycosides	Antibiotic_inactivation	Yes	Yes	2016-09-06T00:00:00Z	Manure24	24	24D	Manure	Manure slurry from 24”	n/a	Fall 2016	N	Fall 2015	Medium	No	10346	7523852
1028078994|WP_063839875_1|AY740681_1|1|2|ant(3__)-I|ant(3__)-I|nucleotidyltransferase|ANT(3__)-I_family_aminoglycoside_nucleotidyltransferase	SMP-228	0	2	91	MF0005	WP_063839875.1	NCBI-AMR	ARDatabase	ANT(3")	bifunctional aminoglycoside nucleotidyltransferase ANT(3'')-Ij/aminoglycoside N-acetyltransferase AAC(6')-Ib	Protein	NCBI-AMR	ANT3_dprime	Aminoglycoside_nucleotidyltransferase	Aminoglycosides	Antibiotic_inactivation	Yes	Yes	2016-09-08T00:00:00Z	Manure24	24	6D	Manure	Manure slurry from 24”	n/a	Fall 2016	K	Spring 2016	Large	No	21647	11716060
1028078994|WP_063839875_1|AY740681_1|1|2|ant(3__)-I|ant(3__)-I|nucleotidyltransferase|ANT(3__)-I_family_aminoglycoside_nucleotidyltransferase	SMP-175	28.3594	12	91	MF0005	WP_063839875.1	NCBI-AMR	ARDatabase	ANT(3")	bifunctional aminoglycoside nucleotidyltransferase ANT(3'')-Ij/aminoglycoside N-acetyltransferase AAC(6')-Ib	Protein	NCBI-AMR	ANT3_dprime	Aminoglycoside_nucleotidyltransferase	Aminoglycosides	Antibiotic_inactivation	Yes	Yes	2016-09-06T00:00:00Z	Manure6	6	6D	Manure	Manure slurry from 6”	n/a	Fall 2016	N	Fall 2015	Medium	No	8306	6034668
1028078994|WP_063839875_1|AY740681_1|1|2|ant(3__)-I|ant(3__)-I|nucleotidyltransferase|ANT(3__)-I_family_aminoglycoside_nucleotidyltransferase	SMP-227	0	1	91	MF0005	WP_063839875.1	NCBI-AMR	ARDatabase	ANT(3")	bifunctional aminoglycoside nucleotidyltransferase ANT(3'')-Ij/aminoglycoside N-acetyltransferase AAC(6')-Ib	Protein	NCBI-AMR	ANT3_dprime	Aminoglycoside_nucleotidyltransferase	Aminoglycosides	Antibiotic_inactivation	Yes	Yes	2016-09-08T00:00:00Z	Manure12	12	24D	Manure	Manure slurry from 12”	n/a	Fall 2016	K	Spring 2016	Large	No	9516	8385749
1028078994|WP_063839875_1|AY740681_1|1|2|ant(3__)-I|ant(3__)-I|nucleotidyltransferase|ANT(3__)-I_family_aminoglycoside_nucleotidyltransferase	SMP-182	6.16591	2	91	MF0005	WP_063839875.1	NCBI-AMR	ARDatabase	ANT(3")	bifunctional aminoglycoside nucleotidyltransferase ANT(3'')-Ij/aminoglycoside N-acetyltransferase AAC(6')-Ib	Protein	NCBI-AMR	ANT3_dprime	Aminoglycoside_nucleotidyltransferase	Aminoglycosides	Antibiotic_inactivation	Yes	Yes	2016-09-06T00:00:00Z	Manure12	12	12A	Manure	Manure slurry from 12”	n/a	Fall 2016	E	Spring 2015	Small	No	11050	6718629
1028078994|WP_063839875_1|AY740681_1|1|2|ant(3__)-I|ant(3__)-I|nucleotidyltransferase|ANT(3__)-I_family_aminoglycoside_nucleotidyltransferase	SMP-016	0	1	91	MF0005	WP_063839875.1	NCBI-AMR	ARDatabase	ANT(3")	bifunctional aminoglycoside nucleotidyltransferase ANT(3'')-Ij/aminoglycoside N-acetyltransferase AAC(6')-Ib	Protein	NCBI-AMR	ANT3_dprime	Aminoglycoside_nucleotidyltransferase	Aminoglycosides	Antibiotic_inactivation	Yes	Yes	2015-09-11T00:00:00Z	Manure12	12	12I	Manure	Manure slurry from 12”	n/a	Fall 2015	D	NA	Small	No	8103	3395260
1028078997|WP_063839878_1|AF453998_2|1|2|ant(3__)-Ih|ant(3__)-Ih|nucleotidyltransferase|aminoglycoside_nucleotidyltransferase_ANT(3__)-Ih	SMP-017	0	2	33	MF7496	WP_063839878_1	NCBI-AMR	ARDatabase	ANT(3")	aminoglycoside_nucleotidyltransferase_ANT(3__)-Ih	Protein	NCBI-AMR	ANT3_dprime	Aminoglycoside_nucleotidyltransferase	Aminoglycosides	Antibiotic_inactivation	Yes	Yes	2015-09-11T00:00:00Z	Manure24	24	24L	Manure	Manure slurry from 24”	n/a	Fall 2015	D	NA	Small	No	8493	3963915
1028078997|WP_063839878_1|AF453998_2|1|2|ant(3__)-Ih|ant(3__)-Ih|nucleotidyltransferase|aminoglycoside_nucleotidyltransferase_ANT(3__)-Ih	SMP-216	0	5	33	MF7496	WP_063839878_1	NCBI-AMR	ARDatabase	ANT(3")	aminoglycoside_nucleotidyltransferase_ANT(3__)-Ih	Protein	NCBI-AMR	ANT3_dprime	Aminoglycoside_nucleotidyltransferase	Aminoglycosides	Antibiotic_inactivation	Yes	Yes	2016-09-08T00:00:00Z	Manure24	24	6J	Manure	Manure slurry from 24”	n/a	Fall 2016	D	Fall 2015	Small	Yes	10621	7884494
1028078997|WP_063839878_1|AF453998_2|1|2|ant(3__)-Ih|ant(3__)-Ih|nucleotidyltransferase|aminoglycoside_nucleotidyltransferase_ANT(3__)-Ih	SMP-177	2.06103	10	33	MF7496	WP_063839878_1	NCBI-AMR	ARDatabase	ANT(3")	aminoglycoside_nucleotidyltransferase_ANT(3__)-Ih	Protein	NCBI-AMR	ANT3_dprime	Aminoglycoside_nucleotidyltransferase	Aminoglycosides	Antibiotic_inactivation	Yes	Yes	2016-09-06T00:00:00Z	Manure24	24	24D	Manure	Manure slurry from 24”	n/a	Fall 2016	N	Fall 2015	Medium	No	10346	7523852
1028078997|WP_063839878_1|AF453998_2|1|2|ant(3__)-Ih|ant(3__)-Ih|nucleotidyltransferase|aminoglycoside_nucleotidyltransferase_ANT(3__)-Ih	SMP-002	0	3	33	MF7496	WP_063839878_1	NCBI-AMR	ARDatabase	ANT(3")	aminoglycoside_nucleotidyltransferase_ANT(3__)-Ih	Protein	NCBI-AMR	ANT3_dprime	Aminoglycoside_nucleotidyltransferase	Aminoglycosides	Antibiotic_inactivation	Yes	Yes	2015-08-28T00:00:00Z	Fresh Manure	0	0A	Manure	Fresh manure	n/a	Fall 2015	J	Spring 2015	Large	NA	32932	8330568
1028078997|WP_063839878_1|AF453998_2|1|2|ant(3__)-Ih|ant(3__)-Ih|nucleotidyltransferase|aminoglycoside_nucleotidyltransferase_ANT(3__)-Ih	SMP-021	0	1	33	MF7496	WP_063839878_1	NCBI-AMR	ARDatabase	ANT(3")	aminoglycoside_nucleotidyltransferase_ANT(3__)-Ih	Protein	NCBI-AMR	ANT3_dprime	Aminoglycoside_nucleotidyltransferase	Aminoglycosides	Antibiotic_inactivation	Yes	Yes	2015-09-11T00:00:00Z	Manure6	6	6L	Manure	Manure slurry from 6"	n/a	Fall 2015	G	NA	Small	No	9883	3316492
1028078997|WP_063839878_1|AF453998_2|1|2|ant(3__)-Ih|ant(3__)-Ih|nucleotidyltransferase|aminoglycoside_nucleotidyltransferase_ANT(3__)-Ih	SMP-205	0	1	33	MF7496	WP_063839878_1	NCBI-AMR	ARDatabase	ANT(3")	aminoglycoside_nucleotidyltransferase_ANT(3__)-Ih	Protein	NCBI-AMR	ANT3_dprime	Aminoglycoside_nucleotidyltransferase	Aminoglycosides	Antibiotic_inactivation	Yes	Yes	2016-09-08T00:00:00Z	Manure12	12	12I	Manure	Manure slurry from 12”	n/a	Fall 2016	O	Spring 2016	Small	No	11271	6923522
1028078997|WP_063839878_1|AF453998_2|1|2|ant(3__)-Ih|ant(3__)-Ih|nucleotidyltransferase|aminoglycoside_nucleotidyltransferase_ANT(3__)-Ih	SMP-123	0	2	33	MF7496	WP_063839878_1	NCBI-AMR	ARDatabase	ANT(3")	aminoglycoside_nucleotidyltransferase_ANT(3__)-Ih	Protein	NCBI-AMR	ANT3_dprime	Aminoglycoside_nucleotidyltransferase	Aminoglycosides	Antibiotic_inactivation	Yes	Yes	2016-04-19T00:00:00Z	Soil12	12	12N	Soil	Soil Sample from 12”	Corn	Spring 2016	O	Spring 2016	Small	No	16115	7346641
1028078997|WP_063839878_1|AF453998_2|1|2|ant(3__)-Ih|ant(3__)-Ih|nucleotidyltransferase|aminoglycoside_nucleotidyltransferase_ANT(3__)-Ih	SMP-175	5.06923	15	33	MF7496	WP_063839878_1	NCBI-AMR	ARDatabase	ANT(3")	aminoglycoside_nucleotidyltransferase_ANT(3__)-Ih	Protein	NCBI-AMR	ANT3_dprime	Aminoglycoside_nucleotidyltransferase	Aminoglycosides	Antibiotic_inactivation	Yes	Yes	2016-09-06T00:00:00Z	Manure6	6	6D	Manure	Manure slurry from 6”	n/a	Fall 2016	N	Fall 2015	Medium	No	8306	6034668
1028078997|WP_063839878_1|AF453998_2|1|2|ant(3__)-Ih|ant(3__)-Ih|nucleotidyltransferase|aminoglycoside_nucleotidyltransferase_ANT(3__)-Ih	SMP-127	0	2	33	MF7496	WP_063839878_1	NCBI-AMR	ARDatabase	ANT(3")	aminoglycoside_nucleotidyltransferase_ANT(3__)-Ih	Protein	NCBI-AMR	ANT3_dprime	Aminoglycoside_nucleotidyltransferase	Aminoglycosides	Antibiotic_inactivation	Yes	Yes	2016-04-19T00:00:00Z	Manure24	24	24N	Manure	Manure slurry from 24”	n/a	Spring 2016	O	Spring 2016	Small	No	33454	6084500
1028078997|WP_063839878_1|AF453998_2|1|2|ant(3__)-Ih|ant(3__)-Ih|nucleotidyltransferase|aminoglycoside_nucleotidyltransferase_ANT(3__)-Ih	SMP-227	0	3	33	MF7496	WP_063839878_1	NCBI-AMR	ARDatabase	ANT(3")	aminoglycoside_nucleotidyltransferase_ANT(3__)-Ih	Protein	NCBI-AMR	ANT3_dprime	Aminoglycoside_nucleotidyltransferase	Aminoglycosides	Antibiotic_inactivation	Yes	Yes	2016-09-08T00:00:00Z	Manure12	12	24D	Manure	Manure slurry from 12”	n/a	Fall 2016	K	Spring 2016	Large	No	9516	8385749
1028078997|WP_063839878_1|AF453998_2|1|2|ant(3__)-Ih|ant(3__)-Ih|nucleotidyltransferase|aminoglycoside_nucleotidyltransferase_ANT(3__)-Ih	SMP-170	1.05602	4	33	MF7496	WP_063839878_1	NCBI-AMR	ARDatabase	ANT(3")	aminoglycoside_nucleotidyltransferase_ANT(3__)-Ih	Protein	NCBI-AMR	ANT3_dprime	Aminoglycoside_nucleotidyltransferase	Aminoglycosides	Antibiotic_inactivation	Yes	Yes	2016-09-06T00:00:00Z	Manure12	12	12O	Manure	Manure slurry from 12”	n/a	Fall 2016	J	Spring 2016	Large	Yes	8904	7147807
1028078997|WP_063839878_1|AF453998_2|1|2|ant(3__)-Ih|ant(3__)-Ih|nucleotidyltransferase|aminoglycoside_nucleotidyltransferase_ANT(3__)-Ih	SMP-200	1.93887	10	33	MF7496	WP_063839878_1	NCBI-AMR	ARDatabase	ANT(3")	aminoglycoside_nucleotidyltransferase_ANT(3__)-Ih	Protein	NCBI-AMR	ANT3_dprime	Aminoglycoside_nucleotidyltransferase	Aminoglycosides	Antibiotic_inactivation	Yes	Yes	2016-09-07T00:00:00Z	Manure24	24	24H	Manure	Manure slurry from 24”	n/a	Fall 2016	G	Fall 2014	Small	No	14470	7548059
1028078997|WP_063839878_1|AF453998_2|1|2|ant(3__)-Ih|ant(3__)-Ih|nucleotidyltransferase|aminoglycoside_nucleotidyltransferase_ANT(3__)-Ih	SMP-034	0.324083	2	33	MF7496	WP_063839878_1	NCBI-AMR	ARDatabase	ANT(3")	aminoglycoside_nucleotidyltransferase_ANT(3__)-Ih	Protein	NCBI-AMR	ANT3_dprime	Aminoglycoside_nucleotidyltransferase	Aminoglycosides	Antibiotic_inactivation	Yes	Yes	2015-09-11T00:00:00Z	Manure12	12	12K	Manure	Manure slurry from 12” 1yr	n/a	Fall 2015	A	NA	Large	No	45075	11428689
1028078997|WP_063839878_1|AF453998_2|1|2|ant(3__)-Ih|ant(3__)-Ih|nucleotidyltransferase|aminoglycoside_nucleotidyltransferase_ANT(3__)-Ih	SMP-226	0	2	33	MF7496	WP_063839878_1	NCBI-AMR	ARDatabase	ANT(3")	aminoglycoside_nucleotidyltransferase_ANT(3__)-Ih	Protein	NCBI-AMR	ANT3_dprime	Aminoglycoside_nucleotidyltransferase	Aminoglycosides	Antibiotic_inactivation	Yes	Yes	2016-09-08T00:00:00Z	Manure6	6	12A	Manure	Manure slurry from 6”	n/a	Fall 2016	K	Spring 2016	Large	No	3445	5879787
1028078997|WP_063839878_1|AF453998_2|1|2|ant(3__)-Ih|ant(3__)-Ih|nucleotidyltransferase|aminoglycoside_nucleotidyltransferase_ANT(3__)-Ih	SMP-078	0	2	33	MF7496	WP_063839878_1	NCBI-AMR	ARDatabase	ANT(3")	aminoglycoside_nucleotidyltransferase_ANT(3__)-Ih	Protein	NCBI-AMR	ANT3_dprime	Aminoglycoside_nucleotidyltransferase	Aminoglycosides	Antibiotic_inactivation	Yes	Yes	2015-05-21T00:00:00Z	ControlSoil_6_24	NA	NA	Soil	Control soil 6-24", No antimicrobial, ND	NA	Fall 2015	NA	NA	NA	NA	17656	5379100
1028078997|WP_063839878_1|AF453998_2|1|2|ant(3__)-Ih|ant(3__)-Ih|nucleotidyltransferase|aminoglycoside_nucleotidyltransferase_ANT(3__)-Ih	SMP-004	0	1	33	MF7496	WP_063839878_1	NCBI-AMR	ARDatabase	ANT(3")	aminoglycoside_nucleotidyltransferase_ANT(3__)-Ih	Protein	NCBI-AMR	ANT3_dprime	Aminoglycoside_nucleotidyltransferase	Aminoglycosides	Antibiotic_inactivation	Yes	Yes	2015-08-28T00:00:00Z	Manure6	6	6A	Manure	Manure slurry from 6”	n/a	Fall 2015	J	NA	Large	No	10559	4176779
1028078997|WP_063839878_1|AF453998_2|1|2|ant(3__)-Ih|ant(3__)-Ih|nucleotidyltransferase|aminoglycoside_nucleotidyltransferase_ANT(3__)-Ih	SMP-058	0	1	33	MF7496	WP_063839878_1	NCBI-AMR	ARDatabase	ANT(3")	aminoglycoside_nucleotidyltransferase_ANT(3__)-Ih	Protein	NCBI-AMR	ANT3_dprime	Aminoglycoside_nucleotidyltransferase	Aminoglycosides	Antibiotic_inactivation	Yes	Yes	2015-09-23T00:00:00Z	Manure24	24	24N	Manure	Manure slurry from 24”	n/a	Fall 2015	L	NA	Small	No	28970	8929662
1028078997|WP_063839878_1|AF453998_2|1|2|ant(3__)-Ih|ant(3__)-Ih|nucleotidyltransferase|aminoglycoside_nucleotidyltransferase_ANT(3__)-Ih	SMP-104	0	2	33	MF7496	WP_063839878_1	NCBI-AMR	ARDatabase	ANT(3")	aminoglycoside_nucleotidyltransferase_ANT(3__)-Ih	Protein	NCBI-AMR	ANT3_dprime	Aminoglycoside_nucleotidyltransferase	Aminoglycosides	Antibiotic_inactivation	Yes	Yes	2016-04-18T00:00:00Z	Manure24	24	24A	Manure	Manure slurry from 24”	n/a	Spring 2016	C	Spring 2016	Large	No	23753	6033836
1028078997|WP_063839878_1|AF453998_2|1|2|ant(3__)-Ih|ant(3__)-Ih|nucleotidyltransferase|aminoglycoside_nucleotidyltransferase_ANT(3__)-Ih	SMP-079	4.47972	10	33	MF7496	WP_063839878_1	NCBI-AMR	ARDatabase	ANT(3")	aminoglycoside_nucleotidyltransferase_ANT(3__)-Ih	Protein	NCBI-AMR	ANT3_dprime	Aminoglycoside_nucleotidyltransferase	Aminoglycosides	Antibiotic_inactivation	Yes	Yes	2015-10-03T00:00:00Z	Fresh Manure	0	0L	Manure	Fresh Manure, Dr Gunderson	NA	Fall 2015	NA	NA	NA	NA	12418	3449576
1028078997|WP_063839878_1|AF453998_2|1|2|ant(3__)-Ih|ant(3__)-Ih|nucleotidyltransferase|aminoglycoside_nucleotidyltransferase_ANT(3__)-Ih	SMP-233	0	3	33	MF7496	WP_063839878_1	NCBI-AMR	ARDatabase	ANT(3")	aminoglycoside_nucleotidyltransferase_ANT(3__)-Ih	Protein	NCBI-AMR	ANT3_dprime	Aminoglycoside_nucleotidyltransferase	Aminoglycosides	Antibiotic_inactivation	Yes	Yes	2016-09-08T00:00:00Z	Manure12	12	24G	Manure	Manure slurry from 12”	n/a	Fall 2016	H	NA	NA	NA	9620	7387952
1028078997|WP_063839878_1|AF453998_2|1|2|ant(3__)-Ih|ant(3__)-Ih|nucleotidyltransferase|aminoglycoside_nucleotidyltransferase_ANT(3__)-Ih	SMP-068	0.324654	3	33	MF7496	WP_063839878_1	NCBI-AMR	ARDatabase	ANT(3")	aminoglycoside_nucleotidyltransferase_ANT(3__)-Ih	Protein	NCBI-AMR	ANT3_dprime	Aminoglycoside_nucleotidyltransferase	Aminoglycosides	Antibiotic_inactivation	Yes	Yes	2015-10-01T00:00:00Z	Manure6	6	6C	Manure	Manure slurry from 6”	n/a	Fall 2015	K	NA	Large	No	36269	11540904
1028078997|WP_063839878_1|AF453998_2|1|2|ant(3__)-Ih|ant(3__)-Ih|nucleotidyltransferase|aminoglycoside_nucleotidyltransferase_ANT(3__)-Ih	SMP-074	0	1	33	MF7496	WP_063839878_1	NCBI-AMR	ARDatabase	ANT(3")	aminoglycoside_nucleotidyltransferase_ANT(3__)-Ih	Protein	NCBI-AMR	ANT3_dprime	Aminoglycoside_nucleotidyltransferase	Aminoglycosides	Antibiotic_inactivation	Yes	Yes	2015-10-01T00:00:00Z	Manure6	6	6L	Manure	Manure slurry from 6”	n/a	Fall 2015	B	NA	NA	NA	46591	16296366
1028078997|WP_063839878_1|AF453998_2|1|2|ant(3__)-Ih|ant(3__)-Ih|nucleotidyltransferase|aminoglycoside_nucleotidyltransferase_ANT(3__)-Ih	SMP-075	0.341621	6	33	MF7496	WP_063839878_1	NCBI-AMR	ARDatabase	ANT(3")	aminoglycoside_nucleotidyltransferase_ANT(3__)-Ih	Protein	NCBI-AMR	ANT3_dprime	Aminoglycoside_nucleotidyltransferase	Aminoglycosides	Antibiotic_inactivation	Yes	Yes	2015-10-01T00:00:00Z	Manure12	12	12L	Manure	Manure slurry from 12”	n/a	Fall 2015	B	NA	NA	NA	33058	11031920
1028078997|WP_063839878_1|AF453998_2|1|2|ant(3__)-Ih|ant(3__)-Ih|nucleotidyltransferase|aminoglycoside_nucleotidyltransferase_ANT(3__)-Ih	SMP-070	0.47526	3	33	MF7496	WP_063839878_1	NCBI-AMR	ARDatabase	ANT(3")	aminoglycoside_nucleotidyltransferase_ANT(3__)-Ih	Protein	NCBI-AMR	ANT3_dprime	Aminoglycoside_nucleotidyltransferase	Aminoglycosides	Antibiotic_inactivation	Yes	Yes	2015-10-01T00:00:00Z	Manure24	24	24C	Manure	Manure slurry from 24”	n/a	Fall 2015	K	NA	Large	No	19972	8307537
1028078997|WP_063839878_1|AF453998_2|1|2|ant(3__)-Ih|ant(3__)-Ih|nucleotidyltransferase|aminoglycoside_nucleotidyltransferase_ANT(3__)-Ih	SMP-009	0	2	33	MF7496	WP_063839878_1	NCBI-AMR	ARDatabase	ANT(3")	aminoglycoside_nucleotidyltransferase_ANT(3__)-Ih	Protein	NCBI-AMR	ANT3_dprime	Aminoglycoside_nucleotidyltransferase	Aminoglycosides	Antibiotic_inactivation	Yes	Yes	2015-08-28T00:00:00Z	Manure6	6	6M	Manure	Manure slurry from 6”	n/a	Fall 2015	H	NA	NA	NA	3083	6959766
1028078997|WP_063839878_1|AF453998_2|1|2|ant(3__)-Ih|ant(3__)-Ih|nucleotidyltransferase|aminoglycoside_nucleotidyltransferase_ANT(3__)-Ih	SMP-171	0	2	33	MF7496	WP_063839878_1	NCBI-AMR	ARDatabase	ANT(3")	aminoglycoside_nucleotidyltransferase_ANT(3__)-Ih	Protein	NCBI-AMR	ANT3_dprime	Aminoglycoside_nucleotidyltransferase	Aminoglycosides	Antibiotic_inactivation	Yes	Yes	2016-09-06T00:00:00Z	Manure24	24	24O	Manure	Manure slurry from 24”	n/a	Fall 2016	J	Spring 2016	Large	Yes	6024	5687782
1028078997|WP_063839878_1|AF453998_2|1|2|ant(3__)-Ih|ant(3__)-Ih|nucleotidyltransferase|aminoglycoside_nucleotidyltransferase_ANT(3__)-Ih	SMP-097	1.04201	3	33	MF7496	WP_063839878_1	NCBI-AMR	ARDatabase	ANT(3")	aminoglycoside_nucleotidyltransferase_ANT(3__)-Ih	Protein	NCBI-AMR	ANT3_dprime	Aminoglycoside_nucleotidyltransferase	Aminoglycosides	Antibiotic_inactivation	Yes	Yes	2016-04-18T00:00:00Z	Manure12	12	12O	Manure	Manure slurry from 12”	n/a	Spring 2016	E	Spring 2015	Small	No	11935	3623353
1028078997|WP_063839878_1|AF453998_2|1|2|ant(3__)-Ih|ant(3__)-Ih|nucleotidyltransferase|aminoglycoside_nucleotidyltransferase_ANT(3__)-Ih	SMP-144	0.360211	4	33	MF7496	WP_063839878_1	NCBI-AMR	ARDatabase	ANT(3")	aminoglycoside_nucleotidyltransferase_ANT(3__)-Ih	Protein	NCBI-AMR	ANT3_dprime	Aminoglycoside_nucleotidyltransferase	Aminoglycosides	Antibiotic_inactivation	Yes	Yes	2016-04-22T00:00:00Z	Manure24	24	24L	Manure	Manure slurry from 24”	n/a	Spring 2016	A	Spring 2016	Large	No	52493	10559621
1028078997|WP_063839878_1|AF453998_2|1|2|ant(3__)-Ih|ant(3__)-Ih|nucleotidyltransferase|aminoglycoside_nucleotidyltransferase_ANT(3__)-Ih	SMP-016	0	3	33	MF7496	WP_063839878_1	NCBI-AMR	ARDatabase	ANT(3")	aminoglycoside_nucleotidyltransferase_ANT(3__)-Ih	Protein	NCBI-AMR	ANT3_dprime	Aminoglycoside_nucleotidyltransferase	Aminoglycosides	Antibiotic_inactivation	Yes	Yes	2015-09-11T00:00:00Z	Manure12	12	12I	Manure	Manure slurry from 12”	n/a	Fall 2015	D	NA	Small	No	8103	3395260
1028078997|WP_063839878_1|AF453998_2|1|2|ant(3__)-Ih|ant(3__)-Ih|nucleotidyltransferase|aminoglycoside_nucleotidyltransferase_ANT(3__)-Ih	SMP-015	0	1	33	MF7496	WP_063839878_1	NCBI-AMR	ARDatabase	ANT(3")	aminoglycoside_nucleotidyltransferase_ANT(3__)-Ih	Protein	NCBI-AMR	ANT3_dprime	Aminoglycoside_nucleotidyltransferase	Aminoglycosides	Antibiotic_inactivation	Yes	Yes	2015-09-11T00:00:00Z	Manure6	6	6I	Manure	Manure slurry from 6”	n/a	Fall 2015	D	NA	Small	No	16200	6865769
1028078997|WP_063839878_1|AF453998_2|1|2|ant(3__)-Ih|ant(3__)-Ih|nucleotidyltransferase|aminoglycoside_nucleotidyltransferase_ANT(3__)-Ih	SMP-136	0	3	33	MF7496	WP_063839878_1	NCBI-AMR	ARDatabase	ANT(3")	aminoglycoside_nucleotidyltransferase_ANT(3__)-Ih	Protein	NCBI-AMR	ANT3_dprime	Aminoglycoside_nucleotidyltransferase	Aminoglycosides	Antibiotic_inactivation	Yes	Yes	2016-04-22T00:00:00Z	Manure6	6	6N	Manure	Manure slurry from 6”	n/a	Spring 2016	D	Fall 2015	Small	No	45555	7996625
1028078997|WP_063839878_1|AF453998_2|1|2|ant(3__)-Ih|ant(3__)-Ih|nucleotidyltransferase|aminoglycoside_nucleotidyltransferase_ANT(3__)-Ih	SMP-228	0	4	33	MF7496	WP_063839878_1	NCBI-AMR	ARDatabase	ANT(3")	aminoglycoside_nucleotidyltransferase_ANT(3__)-Ih	Protein	NCBI-AMR	ANT3_dprime	Aminoglycoside_nucleotidyltransferase	Aminoglycosides	Antibiotic_inactivation	Yes	Yes	2016-09-08T00:00:00Z	Manure24	24	6D	Manure	Manure slurry from 24”	n/a	Fall 2016	K	Spring 2016	Large	No	21647	11716060
1028078997|WP_063839878_1|AF453998_2|1|2|ant(3__)-Ih|ant(3__)-Ih|nucleotidyltransferase|aminoglycoside_nucleotidyltransferase_ANT(3__)-Ih	SMP-143	0	2	33	MF7496	WP_063839878_1	NCBI-AMR	ARDatabase	ANT(3")	aminoglycoside_nucleotidyltransferase_ANT(3__)-Ih	Protein	NCBI-AMR	ANT3_dprime	Aminoglycoside_nucleotidyltransferase	Aminoglycosides	Antibiotic_inactivation	Yes	Yes	2016-04-22T00:00:00Z	Manure12	12	12E	Manure	Manure slurry from 12”	n/a	Spring 2016	A	Spring 2016	Large	No	33845	6115967
1028078997|WP_063839878_1|AF453998_2|1|2|ant(3__)-Ih|ant(3__)-Ih|nucleotidyltransferase|aminoglycoside_nucleotidyltransferase_ANT(3__)-Ih	SMP-180	0	1	33	MF7496	WP_063839878_1	NCBI-AMR	ARDatabase	ANT(3")	aminoglycoside_nucleotidyltransferase_ANT(3__)-Ih	Protein	NCBI-AMR	ANT3_dprime	Aminoglycoside_nucleotidyltransferase	Aminoglycosides	Antibiotic_inactivation	Yes	Yes	2016-09-06T00:00:00Z	Fresh Manure	0	0F	Manure	Fresh Manure	n/a	Fall 2016	E	Spring 2015	Small	No	8579	5863354
1028078997|WP_063839878_1|AF453998_2|1|2|ant(3__)-Ih|ant(3__)-Ih|nucleotidyltransferase|aminoglycoside_nucleotidyltransferase_ANT(3__)-Ih	SMP-011	0	2	33	MF7496	WP_063839878_1	NCBI-AMR	ARDatabase	ANT(3")	aminoglycoside_nucleotidyltransferase_ANT(3__)-Ih	Protein	NCBI-AMR	ANT3_dprime	Aminoglycoside_nucleotidyltransferase	Aminoglycosides	Antibiotic_inactivation	Yes	Yes	2015-08-28T00:00:00Z	Manure24	24	24I	Manure	Manure slurry from 24”	n/a	Fall 2015	H	NA	NA	NA	14556	6891070
1028078997|WP_063839878_1|AF453998_2|1|2|ant(3__)-Ih|ant(3__)-Ih|nucleotidyltransferase|aminoglycoside_nucleotidyltransferase_ANT(3__)-Ih	SMP-149	0	5	33	MF7496	WP_063839878_1	NCBI-AMR	ARDatabase	ANT(3")	aminoglycoside_nucleotidyltransferase_ANT(3__)-Ih	Protein	NCBI-AMR	ANT3_dprime	Aminoglycoside_nucleotidyltransferase	Aminoglycosides	Antibiotic_inactivation	Yes	Yes	2016-04-22T00:00:00Z	Manure12	12	12L	Manure	Manure slurry from 12”	n/a	Spring 2016	K	Spring 2016	Large	No	31646	6793950
1028078997|WP_063839878_1|AF453998_2|1|2|ant(3__)-Ih|ant(3__)-Ih|nucleotidyltransferase|aminoglycoside_nucleotidyltransferase_ANT(3__)-Ih	SMP-033	0.384681	3	33	MF7496	WP_063839878_1	NCBI-AMR	ARDatabase	ANT(3")	aminoglycoside_nucleotidyltransferase_ANT(3__)-Ih	Protein	NCBI-AMR	ANT3_dprime	Aminoglycoside_nucleotidyltransferase	Aminoglycosides	Antibiotic_inactivation	Yes	Yes	2015-09-11T00:00:00Z	Manure6	6	6K	Manure	Manure slurry from 6” 1yr	n/a	Fall 2015	A	NA	Large	No	35375	9604599
1028078997|WP_063839878_1|AF453998_2|1|2|ant(3__)-Ih|ant(3__)-Ih|nucleotidyltransferase|aminoglycoside_nucleotidyltransferase_ANT(3__)-Ih	SMP-138	0	3	33	MF7496	WP_063839878_1	NCBI-AMR	ARDatabase	ANT(3")	aminoglycoside_nucleotidyltransferase_ANT(3__)-Ih	Protein	NCBI-AMR	ANT3_dprime	Aminoglycoside_nucleotidyltransferase	Aminoglycosides	Antibiotic_inactivation	Yes	Yes	2016-04-22T00:00:00Z	Manure24	24	24E	Manure	Manure slurry from 24”	n/a	Spring 2016	D	Fall 2015	Small	No	14022	10260253
1028078997|WP_063839878_1|AF453998_2|1|2|ant(3__)-Ih|ant(3__)-Ih|nucleotidyltransferase|aminoglycoside_nucleotidyltransferase_ANT(3__)-Ih	SMP-022	0	3	33	MF7496	WP_063839878_1	NCBI-AMR	ARDatabase	ANT(3")	aminoglycoside_nucleotidyltransferase_ANT(3__)-Ih	Protein	NCBI-AMR	ANT3_dprime	Aminoglycoside_nucleotidyltransferase	Aminoglycosides	Antibiotic_inactivation	Yes	Yes	2015-09-11T00:00:00Z	Manure12	12	12L	Manure	Manure slurry from 12"	n/a	Fall 2015	G	NA	Small	No	12167	4158214
1028078997|WP_063839878_1|AF453998_2|1|2|ant(3__)-Ih|ant(3__)-Ih|nucleotidyltransferase|aminoglycoside_nucleotidyltransferase_ANT(3__)-Ih	SMP-083	2.30961	8	33	MF7496	WP_063839878_1	NCBI-AMR	ARDatabase	ANT(3")	aminoglycoside_nucleotidyltransferase_ANT(3__)-Ih	Protein	NCBI-AMR	ANT3_dprime	Aminoglycoside_nucleotidyltransferase	Aminoglycosides	Antibiotic_inactivation	Yes	Yes	2016-04-18T00:00:00Z	Fresh Manure	0	0M	Manure	Fresh Manure	n/a	Spring 2016	J	Spring 2016	Large	No	26090	5183263
1028078997|WP_063839878_1|AF453998_2|1|2|ant(3__)-Ih|ant(3__)-Ih|nucleotidyltransferase|aminoglycoside_nucleotidyltransferase_ANT(3__)-Ih	SMP-198	2.30498	9	33	MF7496	WP_063839878_1	NCBI-AMR	ARDatabase	ANT(3")	aminoglycoside_nucleotidyltransferase_ANT(3__)-Ih	Protein	NCBI-AMR	ANT3_dprime	Aminoglycoside_nucleotidyltransferase	Aminoglycosides	Antibiotic_inactivation	Yes	Yes	2016-09-07T00:00:00Z	Manure6	6	6H	Manure	Manure slurry from 6”	n/a	Fall 2016	G	Fall 2014	Small	No	2257	6395108
1028078997|WP_063839878_1|AF453998_2|1|2|ant(3__)-Ih|ant(3__)-Ih|nucleotidyltransferase|aminoglycoside_nucleotidyltransferase_ANT(3__)-Ih	SMP-086	0	1	33	MF7496	WP_063839878_1	NCBI-AMR	ARDatabase	ANT(3")	aminoglycoside_nucleotidyltransferase_ANT(3__)-Ih	Protein	NCBI-AMR	ANT3_dprime	Aminoglycoside_nucleotidyltransferase	Aminoglycosides	Antibiotic_inactivation	Yes	Yes	2016-04-18T00:00:00Z	Manure24	24	24I	Manure	Manure slurry from 24”	n/a	Spring 2016	J	Spring 2016	Large	No	6294	7690949
1028078997|WP_063839878_1|AF453998_2|1|2|ant(3__)-Ih|ant(3__)-Ih|nucleotidyltransferase|aminoglycoside_nucleotidyltransferase_ANT(3__)-Ih	SMP-176	1.82577	14	33	MF7496	WP_063839878_1	NCBI-AMR	ARDatabase	ANT(3")	aminoglycoside_nucleotidyltransferase_ANT(3__)-Ih	Protein	NCBI-AMR	ANT3_dprime	Aminoglycoside_nucleotidyltransferase	Aminoglycosides	Antibiotic_inactivation	Yes	Yes	2016-09-06T00:00:00Z	Manure12	12	12D	Manure	Manure slurry from 12”	n/a	Fall 2016	N	Fall 2015	Medium	No	9700	6194314
1028078997|WP_063839878_1|AF453998_2|1|2|ant(3__)-Ih|ant(3__)-Ih|nucleotidyltransferase|aminoglycoside_nucleotidyltransferase_ANT(3__)-Ih	SMP-142	0	4	33	MF7496	WP_063839878_1	NCBI-AMR	ARDatabase	ANT(3")	aminoglycoside_nucleotidyltransferase_ANT(3__)-Ih	Protein	NCBI-AMR	ANT3_dprime	Aminoglycoside_nucleotidyltransferase	Aminoglycosides	Antibiotic_inactivation	Yes	Yes	2016-04-22T00:00:00Z	Manure6	6	6E	Manure	Manure slurry from 6”	n/a	Spring 2016	A	Spring 2016	Large	No	27404	5269402
1028078997|WP_063839878_1|AF453998_2|1|2|ant(3__)-Ih|ant(3__)-Ih|nucleotidyltransferase|aminoglycoside_nucleotidyltransferase_ANT(3__)-Ih	SMP-084	0	2	33	MF7496	WP_063839878_1	NCBI-AMR	ARDatabase	ANT(3")	aminoglycoside_nucleotidyltransferase_ANT(3__)-Ih	Protein	NCBI-AMR	ANT3_dprime	Aminoglycoside_nucleotidyltransferase	Aminoglycosides	Antibiotic_inactivation	Yes	Yes	2016-04-18T00:00:00Z	Manure6	6	6M	Manure	Manure slurry from 6”	n/a	Spring 2016	J	Spring 2016	Large	No	26452	5794653
1028078997|WP_063839878_1|AF453998_2|1|2|ant(3__)-Ih|ant(3__)-Ih|nucleotidyltransferase|aminoglycoside_nucleotidyltransferase_ANT(3__)-Ih	SMP-155	0	1	33	MF7496	WP_063839878_1	NCBI-AMR	ARDatabase	ANT(3")	aminoglycoside_nucleotidyltransferase_ANT(3__)-Ih	Protein	NCBI-AMR	ANT3_dprime	Aminoglycoside_nucleotidyltransferase	Aminoglycosides	Antibiotic_inactivation	Yes	Yes	2016-04-22T00:00:00Z	Manure12	12	12G	Manure	Manure slurry from 12”	n/a	Spring 2016	G	Fall 2014	Small	No	25179	5758464
1028078997|WP_063839878_1|AF453998_2|1|2|ant(3__)-Ih|ant(3__)-Ih|nucleotidyltransferase|aminoglycoside_nucleotidyltransferase_ANT(3__)-Ih	SMP-214	0	5	33	MF7496	WP_063839878_1	NCBI-AMR	ARDatabase	ANT(3")	aminoglycoside_nucleotidyltransferase_ANT(3__)-Ih	Protein	NCBI-AMR	ANT3_dprime	Aminoglycoside_nucleotidyltransferase	Aminoglycosides	Antibiotic_inactivation	Yes	Yes	2016-09-08T00:00:00Z	Manure6	6	12G	Manure	Manure slurry from 6”	n/a	Fall 2016	D	Fall 2015	Small	Yes	14285	9354685
1028078997|WP_063839878_1|AF453998_2|1|2|ant(3__)-Ih|ant(3__)-Ih|nucleotidyltransferase|aminoglycoside_nucleotidyltransferase_ANT(3__)-Ih	SMP-063	0	1	33	MF7496	WP_063839878_1	NCBI-AMR	ARDatabase	ANT(3")	aminoglycoside_nucleotidyltransferase_ANT(3__)-Ih	Protein	NCBI-AMR	ANT3_dprime	Aminoglycoside_nucleotidyltransferase	Aminoglycosides	Antibiotic_inactivation	Yes	Yes	2015-10-01T00:00:00Z	Manure12	12	12E	Manure	Manure slurry from 12”	n/a	Fall 2015	H	NA	NA	NA	47341	13997997
1028078997|WP_063839878_1|AF453998_2|1|2|ant(3__)-Ih|ant(3__)-Ih|nucleotidyltransferase|aminoglycoside_nucleotidyltransferase_ANT(3__)-Ih	SMP-169	0	1	33	MF7496	WP_063839878_1	NCBI-AMR	ARDatabase	ANT(3")	aminoglycoside_nucleotidyltransferase_ANT(3__)-Ih	Protein	NCBI-AMR	ANT3_dprime	Aminoglycoside_nucleotidyltransferase	Aminoglycosides	Antibiotic_inactivation	Yes	Yes	2016-09-06T00:00:00Z	Manure6	6	6O	Manure	Manure slurry from 6”	n/a	Fall 2016	J	Spring 2016	Large	Yes	12505	6583402
1028078997|WP_063839878_1|AF453998_2|1|2|ant(3__)-Ih|ant(3__)-Ih|nucleotidyltransferase|aminoglycoside_nucleotidyltransferase_ANT(3__)-Ih	SMP-005	0	1	33	MF7496	WP_063839878_1	NCBI-AMR	ARDatabase	ANT(3")	aminoglycoside_nucleotidyltransferase_ANT(3__)-Ih	Protein	NCBI-AMR	ANT3_dprime	Aminoglycoside_nucleotidyltransferase	Aminoglycosides	Antibiotic_inactivation	Yes	Yes	2015-08-28T00:00:00Z	Soil6	6	6I	Soil	Soil from 6” depth	Alfalfa	Fall 2015	N	Fall 2015	Medium	NA	15217	5046379
1028078997|WP_063839878_1|AF453998_2|1|2|ant(3__)-Ih|ant(3__)-Ih|nucleotidyltransferase|aminoglycoside_nucleotidyltransferase_ANT(3__)-Ih	SMP-187	0	2	33	MF7496	WP_063839878_1	NCBI-AMR	ARDatabase	ANT(3")	aminoglycoside_nucleotidyltransferase_ANT(3__)-Ih	Protein	NCBI-AMR	ANT3_dprime	Aminoglycoside_nucleotidyltransferase	Aminoglycosides	Antibiotic_inactivation	Yes	Yes	2016-09-07T00:00:00Z	Manure6	6	6K	Manure	Manure slurry from 6”	n/a	Fall 2016	L	Spring 2016	Small	No	2452	6353584
1028078997|WP_063839878_1|AF453998_2|1|2|ant(3__)-Ih|ant(3__)-Ih|nucleotidyltransferase|aminoglycoside_nucleotidyltransferase_ANT(3__)-Ih	SMP-064	0	2	33	MF7496	WP_063839878_1	NCBI-AMR	ARDatabase	ANT(3")	aminoglycoside_nucleotidyltransferase_ANT(3__)-Ih	Protein	NCBI-AMR	ANT3_dprime	Aminoglycoside_nucleotidyltransferase	Aminoglycosides	Antibiotic_inactivation	Yes	Yes	2015-10-01T00:00:00Z	Manure24	24	24E	Manure	Manure slurry from 24”	n/a	Fall 2015	H	NA	NA	NA	11754	5621001
1028078997|WP_063839878_1|AF453998_2|1|2|ant(3__)-Ih|ant(3__)-Ih|nucleotidyltransferase|aminoglycoside_nucleotidyltransferase_ANT(3__)-Ih	SMP-039	0.676504	3	33	MF7496	WP_063839878_1	NCBI-AMR	ARDatabase	ANT(3")	aminoglycoside_nucleotidyltransferase_ANT(3__)-Ih	Protein	NCBI-AMR	ANT3_dprime	Aminoglycoside_nucleotidyltransferase	Aminoglycosides	Antibiotic_inactivation	Yes	Yes	2015-09-11T00:00:00Z	Manure6	6	6B	Manure	Manure slurry from 6”	n/a	Fall 2015	M	NA	Small	No	20484	5849938
1028078997|WP_063839878_1|AF453998_2|1|2|ant(3__)-Ih|ant(3__)-Ih|nucleotidyltransferase|aminoglycoside_nucleotidyltransferase_ANT(3__)-Ih	SMP-028	1.02974	3	33	MF7496	WP_063839878_1	NCBI-AMR	ARDatabase	ANT(3")	aminoglycoside_nucleotidyltransferase_ANT(3__)-Ih	Protein	NCBI-AMR	ANT3_dprime	Aminoglycoside_nucleotidyltransferase	Aminoglycosides	Antibiotic_inactivation	Yes	Yes	2015-09-11T00:00:00Z	Manure12	12	12H	Manure	Manure slurry from 12”	n/a	Fall 2015	O	NA	Small	No	13511	4004315
1028078997|WP_063839878_1|AF453998_2|1|2|ant(3__)-Ih|ant(3__)-Ih|nucleotidyltransferase|aminoglycoside_nucleotidyltransferase_ANT(3__)-Ih	SMP-119	0	1	33	MF7496	WP_063839878_1	NCBI-AMR	ARDatabase	ANT(3")	aminoglycoside_nucleotidyltransferase_ANT(3__)-Ih	Protein	NCBI-AMR	ANT3_dprime	Aminoglycoside_nucleotidyltransferase	Aminoglycosides	Antibiotic_inactivation	Yes	Yes	2016-04-19T00:00:00Z	Manure6	6	6A	Manure	Manure slurry from 6”	n/a	Spring 2016	I	Spring 2016	Large	No	21688	4965563
1028078997|WP_063839878_1|AF453998_2|1|2|ant(3__)-Ih|ant(3__)-Ih|nucleotidyltransferase|aminoglycoside_nucleotidyltransferase_ANT(3__)-Ih	SMP-035	0.279088	3	33	MF7496	WP_063839878_1	NCBI-AMR	ARDatabase	ANT(3")	aminoglycoside_nucleotidyltransferase_ANT(3__)-Ih	Protein	NCBI-AMR	ANT3_dprime	Aminoglycoside_nucleotidyltransferase	Aminoglycosides	Antibiotic_inactivation	Yes	Yes	2015-09-11T00:00:00Z	Manure24	24	24B	Manure	Manure slurry from 24” 1yr	n/a	Fall 2015	A	NA	Large	No	49718	14092463
1028078997|WP_063839878_1|AF453998_2|1|2|ant(3__)-Ih|ant(3__)-Ih|nucleotidyltransferase|aminoglycoside_nucleotidyltransferase_ANT(3__)-Ih	SMP-076	0	3	33	MF7496	WP_063839878_1	NCBI-AMR	ARDatabase	ANT(3")	aminoglycoside_nucleotidyltransferase_ANT(3__)-Ih	Protein	NCBI-AMR	ANT3_dprime	Aminoglycoside_nucleotidyltransferase	Aminoglycosides	Antibiotic_inactivation	Yes	Yes	2015-10-01T00:00:00Z	Manure24	24	24L	Manure	Manure slurry from 24”	n/a	Fall 2015	B	NA	NA	NA	26279	8034147
1028078997|WP_063839878_1|AF453998_2|1|2|ant(3__)-Ih|ant(3__)-Ih|nucleotidyltransferase|aminoglycoside_nucleotidyltransferase_ANT(3__)-Ih	SMP-168	0	3	33	MF7496	WP_063839878_1	NCBI-AMR	ARDatabase	ANT(3")	aminoglycoside_nucleotidyltransferase_ANT(3__)-Ih	Protein	NCBI-AMR	ANT3_dprime	Aminoglycoside_nucleotidyltransferase	Aminoglycosides	Antibiotic_inactivation	Yes	Yes	2016-09-06T00:00:00Z	Fresh Manure	0	0G	Manure	Fresh Manure	n/a	Fall 2016	J	Spring 2016	Large	Yes	6520	5501371
1028078997|WP_063839878_1|AF453998_2|1|2|ant(3__)-Ih|ant(3__)-Ih|nucleotidyltransferase|aminoglycoside_nucleotidyltransferase_ANT(3__)-Ih	SMP-027	0	2	33	MF7496	WP_063839878_1	NCBI-AMR	ARDatabase	ANT(3")	aminoglycoside_nucleotidyltransferase_ANT(3__)-Ih	Protein	NCBI-AMR	ANT3_dprime	Aminoglycoside_nucleotidyltransferase	Aminoglycosides	Antibiotic_inactivation	Yes	Yes	2015-09-11T00:00:00Z	Manure6	6	6H	Manure	Manure slurry from 6”	n/a	Fall 2015	O	NA	Small	No	27125	7412770
1028078997|WP_063839878_1|AF453998_2|1|2|ant(3__)-Ih|ant(3__)-Ih|nucleotidyltransferase|aminoglycoside_nucleotidyltransferase_ANT(3__)-Ih	SMP-215	0	8	33	MF7496	WP_063839878_1	NCBI-AMR	ARDatabase	ANT(3")	aminoglycoside_nucleotidyltransferase_ANT(3__)-Ih	Protein	NCBI-AMR	ANT3_dprime	Aminoglycoside_nucleotidyltransferase	Aminoglycosides	Antibiotic_inactivation	Yes	Yes	2016-09-08T00:00:00Z	Manure12	12	24J	Manure	Manure slurry from 12”	n/a	Fall 2016	D	Fall 2015	Small	Yes	8613	6066340
1028078997|WP_063839878_1|AF453998_2|1|2|ant(3__)-Ih|ant(3__)-Ih|nucleotidyltransferase|aminoglycoside_nucleotidyltransferase_ANT(3__)-Ih	SMP-222	0	1	33	MF7496	WP_063839878_1	NCBI-AMR	ARDatabase	ANT(3")	aminoglycoside_nucleotidyltransferase_ANT(3__)-Ih	Protein	NCBI-AMR	ANT3_dprime	Aminoglycoside_nucleotidyltransferase	Aminoglycosides	Antibiotic_inactivation	Yes	Yes	2016-09-08T00:00:00Z	Manure24	24	6H	Manure	Manure slurry from 24”	n/a	Fall 2016	A	Spring 2016	Large	No	8275	6320697
1028078997|WP_063839878_1|AF453998_2|1|2|ant(3__)-Ih|ant(3__)-Ih|nucleotidyltransferase|aminoglycoside_nucleotidyltransferase_ANT(3__)-Ih	SMP-148	0	1	33	MF7496	WP_063839878_1	NCBI-AMR	ARDatabase	ANT(3")	aminoglycoside_nucleotidyltransferase_ANT(3__)-Ih	Protein	NCBI-AMR	ANT3_dprime	Aminoglycoside_nucleotidyltransferase	Aminoglycosides	Antibiotic_inactivation	Yes	Yes	2016-04-22T00:00:00Z	Manure6	6	6L	Manure	Manure slurry from 6”	n/a	Spring 2016	K	Spring 2016	Large	No	42254	7429349
1028080885|WP_063840268_1|X01385_1|1|1|aac(3)-IVa|aac(3)-IVa|acetyltransferase|aminoglycoside_N-acetyltransferase_AAC(3)-IVa	SMP-039	0	1	152	MF8127	WP_063840268_1	NCBI-AMR	ARDatabase	AAC(3)	aminoglycoside_N-acetyltransferase_AAC(3)-IVa	Protein	NCBI-AMR	AAC3	Aminoglycoside_acetyltransferase	Aminoglycosides	Antibiotic_inactivation	Yes	Yes	2015-09-11T00:00:00Z	Manure6	6	6B	Manure	Manure slurry from 6”	n/a	Fall 2015	M	NA	Small	No	20484	5849938
1028080885|WP_063840268_1|X01385_1|1|1|aac(3)-IVa|aac(3)-IVa|acetyltransferase|aminoglycoside_N-acetyltransferase_AAC(3)-IVa	SMP-136	0	1	152	MF8127	WP_063840268_1	NCBI-AMR	ARDatabase	AAC(3)	aminoglycoside_N-acetyltransferase_AAC(3)-IVa	Protein	NCBI-AMR	AAC3	Aminoglycoside_acetyltransferase	Aminoglycosides	Antibiotic_inactivation	Yes	Yes	2016-04-22T00:00:00Z	Manure6	6	6N	Manure	Manure slurry from 6”	n/a	Spring 2016	D	Fall 2015	Small	No	45555	7996625
1028080887|WP_063840270_1|AJ843080_1|1|1|aac(3)-VIII|aac(3)-VIII|acetyltransferase|aminoglycoside_N-acetyltransferase_AAC(3)-VIII	SMP-230	0	1	33	MF8129	WP_063840270_1	NCBI-AMR	ARDatabase	AAC(3)	aminoglycoside_N-acetyltransferase_AAC(3)-VIII	Protein	NCBI-AMR	AAC3	Aminoglycoside_acetyltransferase	Aminoglycosides	Antibiotic_inactivation	Yes	Yes	2016-09-08T00:00:00Z	Soil12	12	6O	Soil	Soil Sample from 12”	NA	Fall 2016	H	NA	NA	NA	11934	6765827
1028080887|WP_063840270_1|AJ843080_1|1|1|aac(3)-VIII|aac(3)-VIII|acetyltransferase|aminoglycoside_N-acetyltransferase_AAC(3)-VIII	SMP-229	0	1	33	MF8129	WP_063840270_1	NCBI-AMR	ARDatabase	AAC(3)	aminoglycoside_N-acetyltransferase_AAC(3)-VIII	Protein	NCBI-AMR	AAC3	Aminoglycoside_acetyltransferase	Aminoglycosides	Antibiotic_inactivation	Yes	Yes	2016-09-08T00:00:00Z	Soil6	6	NA	Soil	Soil Sample from 6”	NA	Fall 2016	H	NA	NA	NA	11008	7108611
1028080889|WP_063840272_1|M22999_1|1|1|aac(3)-VIIa|aac(3)-VIIa|acetyltransferase|aminoglycoside_N-acetyltransferase_AAC(3)-VIIa	SMP-001	0	2	42	MF8131	WP_063840272_1	NCBI-AMR	ARDatabase	AAC(3)	aminoglycoside_N-acetyltransferase_AAC(3)-VIIa	Protein	NCBI-AMR	AAC3	Aminoglycoside_acetyltransferase	Aminoglycosides	Antibiotic_inactivation	Yes	Yes	2015-08-28T00:00:00Z	Soil6	6	6M	Soil	Soil Sample from 6”	Corn	Fall 2015	J	Spring 2015	Large	NA	12827	5934762
1028080889|WP_063840272_1|M22999_1|1|1|aac(3)-VIIa|aac(3)-VIIa|acetyltransferase|aminoglycoside_N-acetyltransferase_AAC(3)-VIIa	SMP-171	0	3	42	MF8131	WP_063840272_1	NCBI-AMR	ARDatabase	AAC(3)	aminoglycoside_N-acetyltransferase_AAC(3)-VIIa	Protein	NCBI-AMR	AAC3	Aminoglycoside_acetyltransferase	Aminoglycosides	Antibiotic_inactivation	Yes	Yes	2016-09-06T00:00:00Z	Manure24	24	24O	Manure	Manure slurry from 24”	n/a	Fall 2016	J	Spring 2016	Large	Yes	6024	5687782
1028080889|WP_063840272_1|M22999_1|1|1|aac(3)-VIIa|aac(3)-VIIa|acetyltransferase|aminoglycoside_N-acetyltransferase_AAC(3)-VIIa	SMP-216	0	1	42	MF8131	WP_063840272_1	NCBI-AMR	ARDatabase	AAC(3)	aminoglycoside_N-acetyltransferase_AAC(3)-VIIa	Protein	NCBI-AMR	AAC3	Aminoglycoside_acetyltransferase	Aminoglycosides	Antibiotic_inactivation	Yes	Yes	2016-09-08T00:00:00Z	Manure24	24	6J	Manure	Manure slurry from 24”	n/a	Fall 2016	D	Fall 2015	Small	Yes	10621	7884494
1028080889|WP_063840272_1|M22999_1|1|1|aac(3)-VIIa|aac(3)-VIIa|acetyltransferase|aminoglycoside_N-acetyltransferase_AAC(3)-VIIa	SMP-031	0	13	42	MF8131	WP_063840272_1	NCBI-AMR	ARDatabase	AAC(3)	aminoglycoside_N-acetyltransferase_AAC(3)-VIIa	Protein	NCBI-AMR	AAC3	Aminoglycoside_acetyltransferase	Aminoglycosides	Antibiotic_inactivation	Yes	Yes	2015-09-11T00:00:00Z	Soil12	12	12K	Soil	Soil Sample from 12”	Corn	Fall 2015	A	Spring 2015	Large	NA	31122	7629612
1028080889|WP_063840272_1|M22999_1|1|1|aac(3)-VIIa|aac(3)-VIIa|acetyltransferase|aminoglycoside_N-acetyltransferase_AAC(3)-VIIa	SMP-025	0	19	42	MF8131	WP_063840272_1	NCBI-AMR	ARDatabase	AAC(3)	aminoglycoside_N-acetyltransferase_AAC(3)-VIIa	Protein	NCBI-AMR	AAC3	Aminoglycoside_acetyltransferase	Aminoglycosides	Antibiotic_inactivation	Yes	Yes	2015-09-11T00:00:00Z	Soil12	12	12H	Soil	Soil Sample from 12”	Corn	Fall 2015	O	Spring 2015	Small	NA	36659	12842549
1028080889|WP_063840272_1|M22999_1|1|1|aac(3)-VIIa|aac(3)-VIIa|acetyltransferase|aminoglycoside_N-acetyltransferase_AAC(3)-VIIa	SMP-086	0	2	42	MF8131	WP_063840272_1	NCBI-AMR	ARDatabase	AAC(3)	aminoglycoside_N-acetyltransferase_AAC(3)-VIIa	Protein	NCBI-AMR	AAC3	Aminoglycoside_acetyltransferase	Aminoglycosides	Antibiotic_inactivation	Yes	Yes	2016-04-18T00:00:00Z	Manure24	24	24I	Manure	Manure slurry from 24”	n/a	Spring 2016	J	Spring 2016	Large	No	6294	7690949
1028080889|WP_063840272_1|M22999_1|1|1|aac(3)-VIIa|aac(3)-VIIa|acetyltransferase|aminoglycoside_N-acetyltransferase_AAC(3)-VIIa	SMP-077	0	26	42	MF8131	WP_063840272_1	NCBI-AMR	ARDatabase	AAC(3)	aminoglycoside_N-acetyltransferase_AAC(3)-VIIa	Protein	NCBI-AMR	AAC3	Aminoglycoside_acetyltransferase	Aminoglycosides	Antibiotic_inactivation	Yes	Yes	2015-05-21T00:00:00Z	ControlSoil_0_6	NA	NA	Soil	Control soil 0-6", No antimicrobial, ND	NA	Fall 2015	NA	NA	NA	NA	31089	8458292
1028080889|WP_063840272_1|M22999_1|1|1|aac(3)-VIIa|aac(3)-VIIa|acetyltransferase|aminoglycoside_N-acetyltransferase_AAC(3)-VIIa	SMP-123	0	9	42	MF8131	WP_063840272_1	NCBI-AMR	ARDatabase	AAC(3)	aminoglycoside_N-acetyltransferase_AAC(3)-VIIa	Protein	NCBI-AMR	AAC3	Aminoglycoside_acetyltransferase	Aminoglycosides	Antibiotic_inactivation	Yes	Yes	2016-04-19T00:00:00Z	Soil12	12	12N	Soil	Soil Sample from 12”	Corn	Spring 2016	O	Spring 2016	Small	No	16115	7346641
1028080889|WP_063840272_1|M22999_1|1|1|aac(3)-VIIa|aac(3)-VIIa|acetyltransferase|aminoglycoside_N-acetyltransferase_AAC(3)-VIIa	SMP-133	0	9	42	MF8131	WP_063840272_1	NCBI-AMR	ARDatabase	AAC(3)	aminoglycoside_N-acetyltransferase_AAC(3)-VIIa	Protein	NCBI-AMR	AAC3	Aminoglycoside_acetyltransferase	Aminoglycosides	Antibiotic_inactivation	Yes	Yes	2016-04-22T00:00:00Z	Soil6	6	6L	Soil	Soil Sample from 6”	Corn	Spring 2016	D	Fall 2015	Small	No	11668	5057532
1028080889|WP_063840272_1|M22999_1|1|1|aac(3)-VIIa|aac(3)-VIIa|acetyltransferase|aminoglycoside_N-acetyltransferase_AAC(3)-VIIa	SMP-228	0	2	42	MF8131	WP_063840272_1	NCBI-AMR	ARDatabase	AAC(3)	aminoglycoside_N-acetyltransferase_AAC(3)-VIIa	Protein	NCBI-AMR	AAC3	Aminoglycoside_acetyltransferase	Aminoglycosides	Antibiotic_inactivation	Yes	Yes	2016-09-08T00:00:00Z	Manure24	24	6D	Manure	Manure slurry from 24”	n/a	Fall 2016	K	Spring 2016	Large	No	21647	11716060
1028080889|WP_063840272_1|M22999_1|1|1|aac(3)-VIIa|aac(3)-VIIa|acetyltransferase|aminoglycoside_N-acetyltransferase_AAC(3)-VIIa	SMP-166	0	10	42	MF8131	WP_063840272_1	NCBI-AMR	ARDatabase	AAC(3)	aminoglycoside_N-acetyltransferase_AAC(3)-VIIa	Protein	NCBI-AMR	AAC3	Aminoglycoside_acetyltransferase	Aminoglycosides	Antibiotic_inactivation	Yes	Yes	2016-09-06T00:00:00Z	Soil6	6	6F	Soil	Soil Sample from 6”	Corn	Fall 2016	J	Spring 2016	Large	Yes	6759	5073442
1028080889|WP_063840272_1|M22999_1|1|1|aac(3)-VIIa|aac(3)-VIIa|acetyltransferase|aminoglycoside_N-acetyltransferase_AAC(3)-VIIa	SMP-169	0	2	42	MF8131	WP_063840272_1	NCBI-AMR	ARDatabase	AAC(3)	aminoglycoside_N-acetyltransferase_AAC(3)-VIIa	Protein	NCBI-AMR	AAC3	Aminoglycoside_acetyltransferase	Aminoglycosides	Antibiotic_inactivation	Yes	Yes	2016-09-06T00:00:00Z	Manure6	6	6O	Manure	Manure slurry from 6”	n/a	Fall 2016	J	Spring 2016	Large	Yes	12505	6583402
1028080889|WP_063840272_1|M22999_1|1|1|aac(3)-VIIa|aac(3)-VIIa|acetyltransferase|aminoglycoside_N-acetyltransferase_AAC(3)-VIIa	SMP-030	0	21	42	MF8131	WP_063840272_1	NCBI-AMR	ARDatabase	AAC(3)	aminoglycoside_N-acetyltransferase_AAC(3)-VIIa	Protein	NCBI-AMR	AAC3	Aminoglycoside_acetyltransferase	Aminoglycosides	Antibiotic_inactivation	Yes	Yes	2015-09-11T00:00:00Z	Soil6	6	6K	Soil	Soil Sample from 6”	Corn	Fall 2015	A	Spring 2015	Large	NA	34456	9037140
1028080889|WP_063840272_1|M22999_1|1|1|aac(3)-VIIa|aac(3)-VIIa|acetyltransferase|aminoglycoside_N-acetyltransferase_AAC(3)-VIIa	SMP-084	0	1	42	MF8131	WP_063840272_1	NCBI-AMR	ARDatabase	AAC(3)	aminoglycoside_N-acetyltransferase_AAC(3)-VIIa	Protein	NCBI-AMR	AAC3	Aminoglycoside_acetyltransferase	Aminoglycosides	Antibiotic_inactivation	Yes	Yes	2016-04-18T00:00:00Z	Manure6	6	6M	Manure	Manure slurry from 6”	n/a	Spring 2016	J	Spring 2016	Large	No	26452	5794653
1028080889|WP_063840272_1|M22999_1|1|1|aac(3)-VIIa|aac(3)-VIIa|acetyltransferase|aminoglycoside_N-acetyltransferase_AAC(3)-VIIa	SMP-172	0	5	42	MF8131	WP_063840272_1	NCBI-AMR	ARDatabase	AAC(3)	aminoglycoside_N-acetyltransferase_AAC(3)-VIIa	Protein	NCBI-AMR	AAC3	Aminoglycoside_acetyltransferase	Aminoglycosides	Antibiotic_inactivation	Yes	Yes	2016-09-06T00:00:00Z	Soil6	6	6D	Soil	Soil Sample from 6”	Soybeans	Fall 2016	N	Fall 2015	Medium	No	6797	4041022
1028080889|WP_063840272_1|M22999_1|1|1|aac(3)-VIIa|aac(3)-VIIa|acetyltransferase|aminoglycoside_N-acetyltransferase_AAC(3)-VIIa	SMP-081	0	3	42	MF8131	WP_063840272_1	NCBI-AMR	ARDatabase	AAC(3)	aminoglycoside_N-acetyltransferase_AAC(3)-VIIa	Protein	NCBI-AMR	AAC3	Aminoglycoside_acetyltransferase	Aminoglycosides	Antibiotic_inactivation	Yes	Yes	2016-04-18T00:00:00Z	Soil6	6	6O	Soil	Soil Sample from 6”	Corn	Spring 2016	J	Spring 2016	Large	No	9899	3425295
1028080889|WP_063840272_1|M22999_1|1|1|aac(3)-VIIa|aac(3)-VIIa|acetyltransferase|aminoglycoside_N-acetyltransferase_AAC(3)-VIIa	SMP-196	0	2	42	MF8131	WP_063840272_1	NCBI-AMR	ARDatabase	AAC(3)	aminoglycoside_N-acetyltransferase_AAC(3)-VIIa	Protein	NCBI-AMR	AAC3	Aminoglycoside_acetyltransferase	Aminoglycosides	Antibiotic_inactivation	Yes	Yes	2016-09-07T00:00:00Z	Soil12	12	12I	Soil	Soil Sample from 12”	Corn	Fall 2016	G	Fall 2014	Small	No	7428	4198124
1028080889|WP_063840272_1|M22999_1|1|1|aac(3)-VIIa|aac(3)-VIIa|acetyltransferase|aminoglycoside_N-acetyltransferase_AAC(3)-VIIa	SMP-049	0	5	42	MF8131	WP_063840272_1	NCBI-AMR	ARDatabase	AAC(3)	aminoglycoside_N-acetyltransferase_AAC(3)-VIIa	Protein	NCBI-AMR	AAC3	Aminoglycoside_acetyltransferase	Aminoglycosides	Antibiotic_inactivation	Yes	Yes	2015-09-23T00:00:00Z	Soil6	6	6E	Soil	Soil sample from 6'	Corn	Fall 2015	F	Spring 2015	Small	NA	13055	4552963
1028080889|WP_063840272_1|M22999_1|1|1|aac(3)-VIIa|aac(3)-VIIa|acetyltransferase|aminoglycoside_N-acetyltransferase_AAC(3)-VIIa	SMP-179	0	6	42	MF8131	WP_063840272_1	NCBI-AMR	ARDatabase	AAC(3)	aminoglycoside_N-acetyltransferase_AAC(3)-VIIa	Protein	NCBI-AMR	AAC3	Aminoglycoside_acetyltransferase	Aminoglycosides	Antibiotic_inactivation	Yes	Yes	2016-09-06T00:00:00Z	Soil12	12	12A	Soil	Soil Sample from 12”	Soybeans	Fall 2016	E	Spring 2015	Small	No	7306	6175744
1028080889|WP_063840272_1|M22999_1|1|1|aac(3)-VIIa|aac(3)-VIIa|acetyltransferase|aminoglycoside_N-acetyltransferase_AAC(3)-VIIa	SMP-033	0	3	42	MF8131	WP_063840272_1	NCBI-AMR	ARDatabase	AAC(3)	aminoglycoside_N-acetyltransferase_AAC(3)-VIIa	Protein	NCBI-AMR	AAC3	Aminoglycoside_acetyltransferase	Aminoglycosides	Antibiotic_inactivation	Yes	Yes	2015-09-11T00:00:00Z	Manure6	6	6K	Manure	Manure slurry from 6” 1yr	n/a	Fall 2015	A	NA	Large	No	35375	9604599
1028080889|WP_063840272_1|M22999_1|1|1|aac(3)-VIIa|aac(3)-VIIa|acetyltransferase|aminoglycoside_N-acetyltransferase_AAC(3)-VIIa	SMP-059	0	11	42	MF8131	WP_063840272_1	NCBI-AMR	ARDatabase	AAC(3)	aminoglycoside_N-acetyltransferase_AAC(3)-VIIa	Protein	NCBI-AMR	AAC3	Aminoglycoside_acetyltransferase	Aminoglycosides	Antibiotic_inactivation	Yes	Yes	2015-10-01T00:00:00Z	Soil6	6	6L	Soil	Soil Sample from 6”	NA	Fall 2015	H	NA	NA	NA	19744	5030672
1028080889|WP_063840272_1|M22999_1|1|1|aac(3)-VIIa|aac(3)-VIIa|acetyltransferase|aminoglycoside_N-acetyltransferase_AAC(3)-VIIa	SMP-112	0	9	42	MF8131	WP_063840272_1	NCBI-AMR	ARDatabase	AAC(3)	aminoglycoside_N-acetyltransferase_AAC(3)-VIIa	Protein	NCBI-AMR	AAC3	Aminoglycoside_acetyltransferase	Aminoglycosides	Antibiotic_inactivation	Yes	Yes	2016-04-19T00:00:00Z	Soil12	12	12G	Soil	Soil Sample from 12”	Alfalfa	Spring 2016	M	Spring 2016	Small	No	23887	5950522
1028080889|WP_063840272_1|M22999_1|1|1|aac(3)-VIIa|aac(3)-VIIa|acetyltransferase|aminoglycoside_N-acetyltransferase_AAC(3)-VIIa	SMP-199	0	6	42	MF8131	WP_063840272_1	NCBI-AMR	ARDatabase	AAC(3)	aminoglycoside_N-acetyltransferase_AAC(3)-VIIa	Protein	NCBI-AMR	AAC3	Aminoglycoside_acetyltransferase	Aminoglycosides	Antibiotic_inactivation	Yes	Yes	2016-09-07T00:00:00Z	Manure12	12	12H	Manure	Manure slurry from 12”	n/a	Fall 2016	G	Fall 2014	Small	No	3977	4568775
1028080889|WP_063840272_1|M22999_1|1|1|aac(3)-VIIa|aac(3)-VIIa|acetyltransferase|aminoglycoside_N-acetyltransferase_AAC(3)-VIIa	SMP-106	0	7	42	MF8131	WP_063840272_1	NCBI-AMR	ARDatabase	AAC(3)	aminoglycoside_N-acetyltransferase_AAC(3)-VIIa	Protein	NCBI-AMR	AAC3	Aminoglycoside_acetyltransferase	Aminoglycosides	Antibiotic_inactivation	Yes	Yes	2016-04-18T00:00:00Z	Soil12	12	12K	Soil	Soil Sample from 12”	Corn	Spring 2016	L	Spring 2016	Small	No	15039	6209207
1028080889|WP_063840272_1|M22999_1|1|1|aac(3)-VIIa|aac(3)-VIIa|acetyltransferase|aminoglycoside_N-acetyltransferase_AAC(3)-VIIa	SMP-207	0	7	42	MF8131	WP_063840272_1	NCBI-AMR	ARDatabase	AAC(3)	aminoglycoside_N-acetyltransferase_AAC(3)-VIIa	Protein	NCBI-AMR	AAC3	Aminoglycoside_acetyltransferase	Aminoglycosides	Antibiotic_inactivation	Yes	Yes	2016-09-08T00:00:00Z	Soil6	6	NA	Soil	Soil Sample from 6”	Corn	Fall 2016	F	Spring 2016	Small	No	9282	6285494
1028080889|WP_063840272_1|M22999_1|1|1|aac(3)-VIIa|aac(3)-VIIa|acetyltransferase|aminoglycoside_N-acetyltransferase_AAC(3)-VIIa	SMP-047	0	1	42	MF8131	WP_063840272_1	NCBI-AMR	ARDatabase	AAC(3)	aminoglycoside_N-acetyltransferase_AAC(3)-VIIa	Protein	NCBI-AMR	AAC3	Aminoglycoside_acetyltransferase	Aminoglycosides	Antibiotic_inactivation	Yes	Yes	2015-09-23T00:00:00Z	Manure12	12	12J	Manure	Manure slurry from 12”	n/a	Fall 2015	I	NA	Large	Yes	16995	10091142
1028080889|WP_063840272_1|M22999_1|1|1|aac(3)-VIIa|aac(3)-VIIa|acetyltransferase|aminoglycoside_N-acetyltransferase_AAC(3)-VIIa	SMP-206	0	2	42	MF8131	WP_063840272_1	NCBI-AMR	ARDatabase	AAC(3)	aminoglycoside_N-acetyltransferase_AAC(3)-VIIa	Protein	NCBI-AMR	AAC3	Aminoglycoside_acetyltransferase	Aminoglycosides	Antibiotic_inactivation	Yes	Yes	2016-09-08T00:00:00Z	Manure24	24	24I	Manure	Manure slurry from 24”	n/a	Fall 2016	O	Spring 2016	Small	No	10609	6166969
1028080889|WP_063840272_1|M22999_1|1|1|aac(3)-VIIa|aac(3)-VIIa|acetyltransferase|aminoglycoside_N-acetyltransferase_AAC(3)-VIIa	SMP-134	0	19	42	MF8131	WP_063840272_1	NCBI-AMR	ARDatabase	AAC(3)	aminoglycoside_N-acetyltransferase_AAC(3)-VIIa	Protein	NCBI-AMR	AAC3	Aminoglycoside_acetyltransferase	Aminoglycosides	Antibiotic_inactivation	Yes	Yes	2016-04-22T00:00:00Z	Soil12	12	12L	Soil	Soil Sample from 12”	Corn	Spring 2016	D	Fall 2015	Small	No	20040	5223832
1028080889|WP_063840272_1|M22999_1|1|1|aac(3)-VIIa|aac(3)-VIIa|acetyltransferase|aminoglycoside_N-acetyltransferase_AAC(3)-VIIa	SMP-006	0	1	42	MF8131	WP_063840272_1	NCBI-AMR	ARDatabase	AAC(3)	aminoglycoside_N-acetyltransferase_AAC(3)-VIIa	Protein	NCBI-AMR	AAC3	Aminoglycoside_acetyltransferase	Aminoglycosides	Antibiotic_inactivation	Yes	Yes	2015-08-28T00:00:00Z	Fresh Manure	0	0M	Manure	Fresh manure	n/a	Fall 2015	N	NA	Medium	NA	21071	5996623
1028080889|WP_063840272_1|M22999_1|1|1|aac(3)-VIIa|aac(3)-VIIa|acetyltransferase|aminoglycoside_N-acetyltransferase_AAC(3)-VIIa	SMP-050	0	8	42	MF8131	WP_063840272_1	NCBI-AMR	ARDatabase	AAC(3)	aminoglycoside_N-acetyltransferase_AAC(3)-VIIa	Protein	NCBI-AMR	AAC3	Aminoglycoside_acetyltransferase	Aminoglycosides	Antibiotic_inactivation	Yes	Yes	2015-09-23T00:00:00Z	Soil12	12	12E	Soil	Soil sample from 12"	Corn	Fall 2015	F	Spring 2015	Small	NA	24498	7292072
1028080889|WP_063840272_1|M22999_1|1|1|aac(3)-VIIa|aac(3)-VIIa|acetyltransferase|aminoglycoside_N-acetyltransferase_AAC(3)-VIIa	SMP-082	0	5	42	MF8131	WP_063840272_1	NCBI-AMR	ARDatabase	AAC(3)	aminoglycoside_N-acetyltransferase_AAC(3)-VIIa	Protein	NCBI-AMR	AAC3	Aminoglycoside_acetyltransferase	Aminoglycosides	Antibiotic_inactivation	Yes	Yes	2016-04-18T00:00:00Z	Soil12	12	12O	Soil	Soil Sample from 12”	Corn	Spring 2016	J	Spring 2016	Large	No	8457	3015689
1028080889|WP_063840272_1|M22999_1|1|1|aac(3)-VIIa|aac(3)-VIIa|acetyltransferase|aminoglycoside_N-acetyltransferase_AAC(3)-VIIa	SMP-078	0	11	42	MF8131	WP_063840272_1	NCBI-AMR	ARDatabase	AAC(3)	aminoglycoside_N-acetyltransferase_AAC(3)-VIIa	Protein	NCBI-AMR	AAC3	Aminoglycoside_acetyltransferase	Aminoglycosides	Antibiotic_inactivation	Yes	Yes	2015-05-21T00:00:00Z	ControlSoil_6_24	NA	NA	Soil	Control soil 6-24", No antimicrobial, ND	NA	Fall 2015	NA	NA	NA	NA	17656	5379100
1028080889|WP_063840272_1|M22999_1|1|1|aac(3)-VIIa|aac(3)-VIIa|acetyltransferase|aminoglycoside_N-acetyltransferase_AAC(3)-VIIa	SMP-066	0	3	42	MF8131	WP_063840272_1	NCBI-AMR	ARDatabase	AAC(3)	aminoglycoside_N-acetyltransferase_AAC(3)-VIIa	Protein	NCBI-AMR	AAC3	Aminoglycoside_acetyltransferase	Aminoglycosides	Antibiotic_inactivation	Yes	Yes	2015-10-01T00:00:00Z	Soil12	12	12M	Soil	Soil Sample from 12”	Corn	Fall 2015	K	Spring 2015	Large	NA	19303	5337727
1028080889|WP_063840272_1|M22999_1|1|1|aac(3)-VIIa|aac(3)-VIIa|acetyltransferase|aminoglycoside_N-acetyltransferase_AAC(3)-VIIa	SMP-097	0	1	42	MF8131	WP_063840272_1	NCBI-AMR	ARDatabase	AAC(3)	aminoglycoside_N-acetyltransferase_AAC(3)-VIIa	Protein	NCBI-AMR	AAC3	Aminoglycoside_acetyltransferase	Aminoglycosides	Antibiotic_inactivation	Yes	Yes	2016-04-18T00:00:00Z	Manure12	12	12O	Manure	Manure slurry from 12”	n/a	Spring 2016	E	Spring 2015	Small	No	11935	3623353
1028080889|WP_063840272_1|M22999_1|1|1|aac(3)-VIIa|aac(3)-VIIa|acetyltransferase|aminoglycoside_N-acetyltransferase_AAC(3)-VIIa	SMP-176	0	3	42	MF8131	WP_063840272_1	NCBI-AMR	ARDatabase	AAC(3)	aminoglycoside_N-acetyltransferase_AAC(3)-VIIa	Protein	NCBI-AMR	AAC3	Aminoglycoside_acetyltransferase	Aminoglycosides	Antibiotic_inactivation	Yes	Yes	2016-09-06T00:00:00Z	Manure12	12	12D	Manure	Manure slurry from 12”	n/a	Fall 2016	N	Fall 2015	Medium	No	9700	6194314
1028080889|WP_063840272_1|M22999_1|1|1|aac(3)-VIIa|aac(3)-VIIa|acetyltransferase|aminoglycoside_N-acetyltransferase_AAC(3)-VIIa	SMP-072	0	12	42	MF8131	WP_063840272_1	NCBI-AMR	ARDatabase	AAC(3)	aminoglycoside_N-acetyltransferase_AAC(3)-VIIa	Protein	NCBI-AMR	AAC3	Aminoglycoside_acetyltransferase	Aminoglycosides	Antibiotic_inactivation	Yes	Yes	2015-10-01T00:00:00Z	Soil12	12	12I	Soil	Soil Sample from 12”	NA	Fall 2015	B	NA	NA	NA	21222	6792047
1028080889|WP_063840272_1|M22999_1|1|1|aac(3)-VIIa|aac(3)-VIIa|acetyltransferase|aminoglycoside_N-acetyltransferase_AAC(3)-VIIa	SMP-173	0	2	42	MF8131	WP_063840272_1	NCBI-AMR	ARDatabase	AAC(3)	aminoglycoside_N-acetyltransferase_AAC(3)-VIIa	Protein	NCBI-AMR	AAC3	Aminoglycoside_acetyltransferase	Aminoglycosides	Antibiotic_inactivation	Yes	Yes	2016-09-06T00:00:00Z	Soil12	12	12D	Soil	Soil Sample from 12”	Soybeans	Fall 2016	N	Fall 2015	Medium	No	7689	4626961
1028080889|WP_063840272_1|M22999_1|1|1|aac(3)-VIIa|aac(3)-VIIa|acetyltransferase|aminoglycoside_N-acetyltransferase_AAC(3)-VIIa	SMP-211	0	5	42	MF8131	WP_063840272_1	NCBI-AMR	ARDatabase	AAC(3)	aminoglycoside_N-acetyltransferase_AAC(3)-VIIa	Protein	NCBI-AMR	AAC3	Aminoglycoside_acetyltransferase	Aminoglycosides	Antibiotic_inactivation	Yes	Yes	2016-09-08T00:00:00Z	Soil6	6	NA	Soil	Soil Sample from 6”	Soybeans	Fall 2016	D	Fall 2015	Small	Yes	8128	5438838
1028080889|WP_063840272_1|M22999_1|1|1|aac(3)-VIIa|aac(3)-VIIa|acetyltransferase|aminoglycoside_N-acetyltransferase_AAC(3)-VIIa	SMP-221	0	1	42	MF8131	WP_063840272_1	NCBI-AMR	ARDatabase	AAC(3)	aminoglycoside_N-acetyltransferase_AAC(3)-VIIa	Protein	NCBI-AMR	AAC3	Aminoglycoside_acetyltransferase	Aminoglycosides	Antibiotic_inactivation	Yes	Yes	2016-09-08T00:00:00Z	Manure12	12	24H	Manure	Manure slurry from 12”	n/a	Fall 2016	A	Spring 2016	Large	No	6255	6205962
1028080889|WP_063840272_1|M22999_1|1|1|aac(3)-VIIa|aac(3)-VIIa|acetyltransferase|aminoglycoside_N-acetyltransferase_AAC(3)-VIIa	SMP-197	0	2	42	MF8131	WP_063840272_1	NCBI-AMR	ARDatabase	AAC(3)	aminoglycoside_N-acetyltransferase_AAC(3)-VIIa	Protein	NCBI-AMR	AAC3	Aminoglycoside_acetyltransferase	Aminoglycosides	Antibiotic_inactivation	Yes	Yes	2016-09-07T00:00:00Z	Fresh Manure	0	0K	Manure	Fresh Manure	n/a	Fall 2016	G	Fall 2014	Small	No	12142	6559853
1028080889|WP_063840272_1|M22999_1|1|1|aac(3)-VIIa|aac(3)-VIIa|acetyltransferase|aminoglycoside_N-acetyltransferase_AAC(3)-VIIa	SMP-155	0	1	42	MF8131	WP_063840272_1	NCBI-AMR	ARDatabase	AAC(3)	aminoglycoside_N-acetyltransferase_AAC(3)-VIIa	Protein	NCBI-AMR	AAC3	Aminoglycoside_acetyltransferase	Aminoglycosides	Antibiotic_inactivation	Yes	Yes	2016-04-22T00:00:00Z	Manure12	12	12G	Manure	Manure slurry from 12”	n/a	Spring 2016	G	Fall 2014	Small	No	25179	5758464
1028080889|WP_063840272_1|M22999_1|1|1|aac(3)-VIIa|aac(3)-VIIa|acetyltransferase|aminoglycoside_N-acetyltransferase_AAC(3)-VIIa	SMP-060	0	10	42	MF8131	WP_063840272_1	NCBI-AMR	ARDatabase	AAC(3)	aminoglycoside_N-acetyltransferase_AAC(3)-VIIa	Protein	NCBI-AMR	AAC3	Aminoglycoside_acetyltransferase	Aminoglycosides	Antibiotic_inactivation	Yes	Yes	2015-10-01T00:00:00Z	Soil12	12	12L	Soil	Soil Sample from 12”	NA	Fall 2015	H	NA	NA	NA	21844	7769976
1028080889|WP_063840272_1|M22999_1|1|1|aac(3)-VIIa|aac(3)-VIIa|acetyltransferase|aminoglycoside_N-acetyltransferase_AAC(3)-VIIa	SMP-222	0	2	42	MF8131	WP_063840272_1	NCBI-AMR	ARDatabase	AAC(3)	aminoglycoside_N-acetyltransferase_AAC(3)-VIIa	Protein	NCBI-AMR	AAC3	Aminoglycoside_acetyltransferase	Aminoglycosides	Antibiotic_inactivation	Yes	Yes	2016-09-08T00:00:00Z	Manure24	24	6H	Manure	Manure slurry from 24”	n/a	Fall 2016	A	Spring 2016	Large	No	8275	6320697
1028080889|WP_063840272_1|M22999_1|1|1|aac(3)-VIIa|aac(3)-VIIa|acetyltransferase|aminoglycoside_N-acetyltransferase_AAC(3)-VIIa	SMP-111	0	3	42	MF8131	WP_063840272_1	NCBI-AMR	ARDatabase	AAC(3)	aminoglycoside_N-acetyltransferase_AAC(3)-VIIa	Protein	NCBI-AMR	AAC3	Aminoglycoside_acetyltransferase	Aminoglycosides	Antibiotic_inactivation	Yes	Yes	2016-04-19T00:00:00Z	Soil6	6	6G	Soil	Soil Sample from 6”	Alfalfa	Spring 2016	M	Spring 2016	Small	No	16698	4389101
1028080889|WP_063840272_1|M22999_1|1|1|aac(3)-VIIa|aac(3)-VIIa|acetyltransferase|aminoglycoside_N-acetyltransferase_AAC(3)-VIIa	SMP-128	0	9	42	MF8131	WP_063840272_1	NCBI-AMR	ARDatabase	AAC(3)	aminoglycoside_N-acetyltransferase_AAC(3)-VIIa	Protein	NCBI-AMR	AAC3	Aminoglycoside_acetyltransferase	Aminoglycosides	Antibiotic_inactivation	Yes	Yes	2016-04-19T00:00:00Z	Soil6	6	6E	Soil	Soil Sample from 6”	NA	Spring 2016	F	Spring 2016	Small	No	33626	7458407
1028080889|WP_063840272_1|M22999_1|1|1|aac(3)-VIIa|aac(3)-VIIa|acetyltransferase|aminoglycoside_N-acetyltransferase_AAC(3)-VIIa	SMP-230	0	14	42	MF8131	WP_063840272_1	NCBI-AMR	ARDatabase	AAC(3)	aminoglycoside_N-acetyltransferase_AAC(3)-VIIa	Protein	NCBI-AMR	AAC3	Aminoglycoside_acetyltransferase	Aminoglycosides	Antibiotic_inactivation	Yes	Yes	2016-09-08T00:00:00Z	Soil12	12	6O	Soil	Soil Sample from 12”	NA	Fall 2016	H	NA	NA	NA	11934	6765827
1028080889|WP_063840272_1|M22999_1|1|1|aac(3)-VIIa|aac(3)-VIIa|acetyltransferase|aminoglycoside_N-acetyltransferase_AAC(3)-VIIa	SMP-083	0	1	42	MF8131	WP_063840272_1	NCBI-AMR	ARDatabase	AAC(3)	aminoglycoside_N-acetyltransferase_AAC(3)-VIIa	Protein	NCBI-AMR	AAC3	Aminoglycoside_acetyltransferase	Aminoglycosides	Antibiotic_inactivation	Yes	Yes	2016-04-18T00:00:00Z	Fresh Manure	0	0M	Manure	Fresh Manure	n/a	Spring 2016	J	Spring 2016	Large	No	26090	5183263
1028080889|WP_063840272_1|M22999_1|1|1|aac(3)-VIIa|aac(3)-VIIa|acetyltransferase|aminoglycoside_N-acetyltransferase_AAC(3)-VIIa	SMP-048	0	3	42	MF8131	WP_063840272_1	NCBI-AMR	ARDatabase	AAC(3)	aminoglycoside_N-acetyltransferase_AAC(3)-VIIa	Protein	NCBI-AMR	AAC3	Aminoglycoside_acetyltransferase	Aminoglycosides	Antibiotic_inactivation	Yes	Yes	2015-09-23T00:00:00Z	Manure24	24	24J	Manure	Manure slurry from 24”	n/a	Fall 2015	I	NA	Large	Yes	22095	6114924
1028080889|WP_063840272_1|M22999_1|1|1|aac(3)-VIIa|aac(3)-VIIa|acetyltransferase|aminoglycoside_N-acetyltransferase_AAC(3)-VIIa	SMP-039	0	5	42	MF8131	WP_063840272_1	NCBI-AMR	ARDatabase	AAC(3)	aminoglycoside_N-acetyltransferase_AAC(3)-VIIa	Protein	NCBI-AMR	AAC3	Aminoglycoside_acetyltransferase	Aminoglycosides	Antibiotic_inactivation	Yes	Yes	2015-09-11T00:00:00Z	Manure6	6	6B	Manure	Manure slurry from 6”	n/a	Fall 2015	M	NA	Small	No	20484	5849938
1028080889|WP_063840272_1|M22999_1|1|1|aac(3)-VIIa|aac(3)-VIIa|acetyltransferase|aminoglycoside_N-acetyltransferase_AAC(3)-VIIa	SMP-110	0	2	42	MF8131	WP_063840272_1	NCBI-AMR	ARDatabase	AAC(3)	aminoglycoside_N-acetyltransferase_AAC(3)-VIIa	Protein	NCBI-AMR	AAC3	Aminoglycoside_acetyltransferase	Aminoglycosides	Antibiotic_inactivation	Yes	Yes	2016-04-18T00:00:00Z	Manure24	24	24K	Manure	Manure dry pile 24”	n/a	Spring 2016	L	Spring 2016	Small	No	29451	5586607
1028080889|WP_063840272_1|M22999_1|1|1|aac(3)-VIIa|aac(3)-VIIa|acetyltransferase|aminoglycoside_N-acetyltransferase_AAC(3)-VIIa	SMP-143	0	1	42	MF8131	WP_063840272_1	NCBI-AMR	ARDatabase	AAC(3)	aminoglycoside_N-acetyltransferase_AAC(3)-VIIa	Protein	NCBI-AMR	AAC3	Aminoglycoside_acetyltransferase	Aminoglycosides	Antibiotic_inactivation	Yes	Yes	2016-04-22T00:00:00Z	Manure12	12	12E	Manure	Manure slurry from 12”	n/a	Spring 2016	A	Spring 2016	Large	No	33845	6115967
1028080889|WP_063840272_1|M22999_1|1|1|aac(3)-VIIa|aac(3)-VIIa|acetyltransferase|aminoglycoside_N-acetyltransferase_AAC(3)-VIIa	SMP-135	0	2	42	MF8131	WP_063840272_1	NCBI-AMR	ARDatabase	AAC(3)	aminoglycoside_N-acetyltransferase_AAC(3)-VIIa	Protein	NCBI-AMR	AAC3	Aminoglycoside_acetyltransferase	Aminoglycosides	Antibiotic_inactivation	Yes	Yes	2016-04-22T00:00:00Z	Fresh Manure	0	0N	Manure	Fresh Manure	n/a	Spring 2016	D	Fall 2015	Small	No	29133	5678317
1028080889|WP_063840272_1|M22999_1|1|1|aac(3)-VIIa|aac(3)-VIIa|acetyltransferase|aminoglycoside_N-acetyltransferase_AAC(3)-VIIa	SMP-151	0	9	42	MF8131	WP_063840272_1	NCBI-AMR	ARDatabase	AAC(3)	aminoglycoside_N-acetyltransferase_AAC(3)-VIIa	Protein	NCBI-AMR	AAC3	Aminoglycoside_acetyltransferase	Aminoglycosides	Antibiotic_inactivation	Yes	Yes	2016-04-22T00:00:00Z	Soil6	6	6O	Soil	Soil Sample from 6”	Wheat	Spring 2016	G	Fall 2014	Small	No	12546	6514592
1028080889|WP_063840272_1|M22999_1|1|1|aac(3)-VIIa|aac(3)-VIIa|acetyltransferase|aminoglycoside_N-acetyltransferase_AAC(3)-VIIa	SMP-071	0	7	42	MF8131	WP_063840272_1	NCBI-AMR	ARDatabase	AAC(3)	aminoglycoside_N-acetyltransferase_AAC(3)-VIIa	Protein	NCBI-AMR	AAC3	Aminoglycoside_acetyltransferase	Aminoglycosides	Antibiotic_inactivation	Yes	Yes	2015-10-01T00:00:00Z	Soil6	6	6I	Soil	Soil Sample from 6”	NA	Fall 2015	B	NA	NA	NA	22346	6670122
1028080889|WP_063840272_1|M22999_1|1|1|aac(3)-VIIa|aac(3)-VIIa|acetyltransferase|aminoglycoside_N-acetyltransferase_AAC(3)-VIIa	SMP-236	0	17	42	MF8131	WP_063840272_1	NCBI-AMR	ARDatabase	AAC(3)	aminoglycoside_N-acetyltransferase_AAC(3)-VIIa	Protein	NCBI-AMR	AAC3	Aminoglycoside_acetyltransferase	Aminoglycosides	Antibiotic_inactivation	Yes	Yes	2016-09-08T00:00:00Z	Soil12	12	6A	Soil	Soil Sample from 12”	Alfalfa	Fall 2016	I	Spring 2016	Large	Yes	11577	6565517
1028080889|WP_063840272_1|M22999_1|1|1|aac(3)-VIIa|aac(3)-VIIa|acetyltransferase|aminoglycoside_N-acetyltransferase_AAC(3)-VIIa	SMP-224	0	7	42	MF8131	WP_063840272_1	NCBI-AMR	ARDatabase	AAC(3)	aminoglycoside_N-acetyltransferase_AAC(3)-VIIa	Protein	NCBI-AMR	AAC3	Aminoglycoside_acetyltransferase	Aminoglycosides	Antibiotic_inactivation	Yes	Yes	2016-09-08T00:00:00Z	Soil12	12	6G	Soil	Soil Sample from 12”	Corn	Fall 2016	K	Spring 2016	Large	No	3030	6704212
1028080889|WP_063840272_1|M22999_1|1|1|aac(3)-VIIa|aac(3)-VIIa|acetyltransferase|aminoglycoside_N-acetyltransferase_AAC(3)-VIIa	SMP-185	0	13	42	MF8131	WP_063840272_1	NCBI-AMR	ARDatabase	AAC(3)	aminoglycoside_N-acetyltransferase_AAC(3)-VIIa	Protein	NCBI-AMR	AAC3	Aminoglycoside_acetyltransferase	Aminoglycosides	Antibiotic_inactivation	Yes	Yes	2016-09-07T00:00:00Z	Soil12	12	12K	Soil	Soil Sample from 12”	Corn	Fall 2016	L	Spring 2016	Small	No	10955	6547352
1028080889|WP_063840272_1|M22999_1|1|1|aac(3)-VIIa|aac(3)-VIIa|acetyltransferase|aminoglycoside_N-acetyltransferase_AAC(3)-VIIa	SMP-212	0	4	42	MF8131	WP_063840272_1	NCBI-AMR	ARDatabase	AAC(3)	aminoglycoside_N-acetyltransferase_AAC(3)-VIIa	Protein	NCBI-AMR	AAC3	Aminoglycoside_acetyltransferase	Aminoglycosides	Antibiotic_inactivation	Yes	Yes	2016-09-08T00:00:00Z	Soil12	12	6E	Soil	Soil Sample from 12”	Soybeans	Fall 2016	D	Fall 2015	Small	Yes	5177	4728396
1028080889|WP_063840272_1|M22999_1|1|1|aac(3)-VIIa|aac(3)-VIIa|acetyltransferase|aminoglycoside_N-acetyltransferase_AAC(3)-VIIa	SMP-175	0	2	42	MF8131	WP_063840272_1	NCBI-AMR	ARDatabase	AAC(3)	aminoglycoside_N-acetyltransferase_AAC(3)-VIIa	Protein	NCBI-AMR	AAC3	Aminoglycoside_acetyltransferase	Aminoglycosides	Antibiotic_inactivation	Yes	Yes	2016-09-06T00:00:00Z	Manure6	6	6D	Manure	Manure slurry from 6”	n/a	Fall 2016	N	Fall 2015	Medium	No	8306	6034668
1028080889|WP_063840272_1|M22999_1|1|1|aac(3)-VIIa|aac(3)-VIIa|acetyltransferase|aminoglycoside_N-acetyltransferase_AAC(3)-VIIa	SMP-051	0	2	42	MF8131	WP_063840272_1	NCBI-AMR	ARDatabase	AAC(3)	aminoglycoside_N-acetyltransferase_AAC(3)-VIIa	Protein	NCBI-AMR	AAC3	Aminoglycoside_acetyltransferase	Aminoglycosides	Antibiotic_inactivation	Yes	Yes	2015-09-23T00:00:00Z	Fresh Manure	0	0	Manure	Fresh Manure	n/a	Fall 2015	F	NA	Small	NA	24170	7450444
1028080889|WP_063840272_1|M22999_1|1|1|aac(3)-VIIa|aac(3)-VIIa|acetyltransferase|aminoglycoside_N-acetyltransferase_AAC(3)-VIIa	SMP-024	0	13	42	MF8131	WP_063840272_1	NCBI-AMR	ARDatabase	AAC(3)	aminoglycoside_N-acetyltransferase_AAC(3)-VIIa	Protein	NCBI-AMR	AAC3	Aminoglycoside_acetyltransferase	Aminoglycosides	Antibiotic_inactivation	Yes	Yes	2015-09-11T00:00:00Z	Soil6	6	6H	Soil	Soil Sample from 6” Corn Field	Corn	Fall 2015	O	Spring 2015	Small	NA	26367	7805974
1028080889|WP_063840272_1|M22999_1|1|1|aac(3)-VIIa|aac(3)-VIIa|acetyltransferase|aminoglycoside_N-acetyltransferase_AAC(3)-VIIa	SMP-204	0	6	42	MF8131	WP_063840272_1	NCBI-AMR	ARDatabase	AAC(3)	aminoglycoside_N-acetyltransferase_AAC(3)-VIIa	Protein	NCBI-AMR	AAC3	Aminoglycoside_acetyltransferase	Aminoglycosides	Antibiotic_inactivation	Yes	Yes	2016-09-08T00:00:00Z	Manure6	6	12D	Manure	Manure slurry from 6”	n/a	Fall 2016	O	Spring 2016	Small	No	12261	8142204
1028080889|WP_063840272_1|M22999_1|1|1|aac(3)-VIIa|aac(3)-VIIa|acetyltransferase|aminoglycoside_N-acetyltransferase_AAC(3)-VIIa	SMP-229	0	11	42	MF8131	WP_063840272_1	NCBI-AMR	ARDatabase	AAC(3)	aminoglycoside_N-acetyltransferase_AAC(3)-VIIa	Protein	NCBI-AMR	AAC3	Aminoglycoside_acetyltransferase	Aminoglycosides	Antibiotic_inactivation	Yes	Yes	2016-09-08T00:00:00Z	Soil6	6	NA	Soil	Soil Sample from 6”	NA	Fall 2016	H	NA	NA	NA	11008	7108611
1028080889|WP_063840272_1|M22999_1|1|1|aac(3)-VIIa|aac(3)-VIIa|acetyltransferase|aminoglycoside_N-acetyltransferase_AAC(3)-VIIa	SMP-235	0	19	42	MF8131	WP_063840272_1	NCBI-AMR	ARDatabase	AAC(3)	aminoglycoside_N-acetyltransferase_AAC(3)-VIIa	Protein	NCBI-AMR	AAC3	Aminoglycoside_acetyltransferase	Aminoglycosides	Antibiotic_inactivation	Yes	Yes	2016-09-08T00:00:00Z	Soil6	6	NA	Soil	Soil Sample from 6”	Alfalfa	Fall 2016	I	Spring 2016	Large	Yes	13275	8084129
1028080889|WP_063840272_1|M22999_1|1|1|aac(3)-VIIa|aac(3)-VIIa|acetyltransferase|aminoglycoside_N-acetyltransferase_AAC(3)-VIIa	SMP-188	0	1	42	MF8131	WP_063840272_1	NCBI-AMR	ARDatabase	AAC(3)	aminoglycoside_N-acetyltransferase_AAC(3)-VIIa	Protein	NCBI-AMR	AAC3	Aminoglycoside_acetyltransferase	Aminoglycosides	Antibiotic_inactivation	Yes	Yes	2016-09-07T00:00:00Z	Manure12	12	12K	Manure	Manure slurry from 12”	n/a	Fall 2016	L	Spring 2016	Small	No	4130	4069767
1028080889|WP_063840272_1|M22999_1|1|1|aac(3)-VIIa|aac(3)-VIIa|acetyltransferase|aminoglycoside_N-acetyltransferase_AAC(3)-VIIa	SMP-079	0	1	42	MF8131	WP_063840272_1	NCBI-AMR	ARDatabase	AAC(3)	aminoglycoside_N-acetyltransferase_AAC(3)-VIIa	Protein	NCBI-AMR	AAC3	Aminoglycoside_acetyltransferase	Aminoglycosides	Antibiotic_inactivation	Yes	Yes	2015-10-03T00:00:00Z	Fresh Manure	0	0L	Manure	Fresh Manure, Dr Gunderson	NA	Fall 2015	NA	NA	NA	NA	12418	3449576
1028080889|WP_063840272_1|M22999_1|1|1|aac(3)-VIIa|aac(3)-VIIa|acetyltransferase|aminoglycoside_N-acetyltransferase_AAC(3)-VIIa	SMP-129	0	11	42	MF8131	WP_063840272_1	NCBI-AMR	ARDatabase	AAC(3)	aminoglycoside_N-acetyltransferase_AAC(3)-VIIa	Protein	NCBI-AMR	AAC3	Aminoglycoside_acetyltransferase	Aminoglycosides	Antibiotic_inactivation	Yes	Yes	2016-04-19T00:00:00Z	Soil12	12	12E	Soil	Soil Sample from 12”	NA	Spring 2016	F	Spring 2016	Small	No	27494	7236989
1028080889|WP_063840272_1|M22999_1|1|1|aac(3)-VIIa|aac(3)-VIIa|acetyltransferase|aminoglycoside_N-acetyltransferase_AAC(3)-VIIa	SMP-183	0	1	42	MF8131	WP_063840272_1	NCBI-AMR	ARDatabase	AAC(3)	aminoglycoside_N-acetyltransferase_AAC(3)-VIIa	Protein	NCBI-AMR	AAC3	Aminoglycoside_acetyltransferase	Aminoglycosides	Antibiotic_inactivation	Yes	Yes	2016-09-06T00:00:00Z	Manure24	24	24A	Manure	Manure slurry from 24”	n/a	Fall 2016	E	Spring 2015	Small	No	3371	6925807
1028080889|WP_063840272_1|M22999_1|1|1|aac(3)-VIIa|aac(3)-VIIa|acetyltransferase|aminoglycoside_N-acetyltransferase_AAC(3)-VIIa	SMP-085	0	1	42	MF8131	WP_063840272_1	NCBI-AMR	ARDatabase	AAC(3)	aminoglycoside_N-acetyltransferase_AAC(3)-VIIa	Protein	NCBI-AMR	AAC3	Aminoglycoside_acetyltransferase	Aminoglycosides	Antibiotic_inactivation	Yes	Yes	2016-04-18T00:00:00Z	Manure12	12	12M	Manure	Manure slurry from 12”	n/a	Spring 2016	J	Spring 2016	Large	No	10541	3887676
1028080889|WP_063840272_1|M22999_1|1|1|aac(3)-VIIa|aac(3)-VIIa|acetyltransferase|aminoglycoside_N-acetyltransferase_AAC(3)-VIIa	SMP-108	0	1	42	MF8131	WP_063840272_1	NCBI-AMR	ARDatabase	AAC(3)	aminoglycoside_N-acetyltransferase_AAC(3)-VIIa	Protein	NCBI-AMR	AAC3	Aminoglycoside_acetyltransferase	Aminoglycosides	Antibiotic_inactivation	Yes	Yes	2016-04-18T00:00:00Z	Manure6	6	6F	Manure	Manure dry pile 6”	n/a	Spring 2016	L	Spring 2016	Small	No	40715	9240350
1028080889|WP_063840272_1|M22999_1|1|1|aac(3)-VIIa|aac(3)-VIIa|acetyltransferase|aminoglycoside_N-acetyltransferase_AAC(3)-VIIa	SMP-139	0	12	42	MF8131	WP_063840272_1	NCBI-AMR	ARDatabase	AAC(3)	aminoglycoside_N-acetyltransferase_AAC(3)-VIIa	Protein	NCBI-AMR	AAC3	Aminoglycoside_acetyltransferase	Aminoglycosides	Antibiotic_inactivation	Yes	Yes	2016-04-22T00:00:00Z	Soil6	6	6M	Soil	Soil Sample from 6”	Corn	Spring 2016	A	Spring 2016	Large	No	25839	5951849
1028080889|WP_063840272_1|M22999_1|1|1|aac(3)-VIIa|aac(3)-VIIa|acetyltransferase|aminoglycoside_N-acetyltransferase_AAC(3)-VIIa	SMP-028	0	1	42	MF8131	WP_063840272_1	NCBI-AMR	ARDatabase	AAC(3)	aminoglycoside_N-acetyltransferase_AAC(3)-VIIa	Protein	NCBI-AMR	AAC3	Aminoglycoside_acetyltransferase	Aminoglycosides	Antibiotic_inactivation	Yes	Yes	2015-09-11T00:00:00Z	Manure12	12	12H	Manure	Manure slurry from 12”	n/a	Fall 2015	O	NA	Small	No	13511	4004315
1028080889|WP_063840272_1|M22999_1|1|1|aac(3)-VIIa|aac(3)-VIIa|acetyltransferase|aminoglycoside_N-acetyltransferase_AAC(3)-VIIa	SMP-138	0	1	42	MF8131	WP_063840272_1	NCBI-AMR	ARDatabase	AAC(3)	aminoglycoside_N-acetyltransferase_AAC(3)-VIIa	Protein	NCBI-AMR	AAC3	Aminoglycoside_acetyltransferase	Aminoglycosides	Antibiotic_inactivation	Yes	Yes	2016-04-22T00:00:00Z	Manure24	24	24E	Manure	Manure slurry from 24”	n/a	Spring 2016	D	Fall 2015	Small	No	14022	10260253
1028080889|WP_063840272_1|M22999_1|1|1|aac(3)-VIIa|aac(3)-VIIa|acetyltransferase|aminoglycoside_N-acetyltransferase_AAC(3)-VIIa	SMP-044	0	5	42	MF8131	WP_063840272_1	NCBI-AMR	ARDatabase	AAC(3)	aminoglycoside_N-acetyltransferase_AAC(3)-VIIa	Protein	NCBI-AMR	AAC3	Aminoglycoside_acetyltransferase	Aminoglycosides	Antibiotic_inactivation	Yes	Yes	2015-09-23T00:00:00Z	Soil12	12	12N	Soil	Soil sample from 12' from cornfield	Corn	Fall 2015	I	Spring 2015	Large	Yes	13894	4435302
1028080889|WP_063840272_1|M22999_1|1|1|aac(3)-VIIa|aac(3)-VIIa|acetyltransferase|aminoglycoside_N-acetyltransferase_AAC(3)-VIIa	SMP-201	0	4	42	MF8131	WP_063840272_1	NCBI-AMR	ARDatabase	AAC(3)	aminoglycoside_N-acetyltransferase_AAC(3)-VIIa	Protein	NCBI-AMR	AAC3	Aminoglycoside_acetyltransferase	Aminoglycosides	Antibiotic_inactivation	Yes	Yes	2016-09-08T00:00:00Z	Soil6	6	NA	Soil	Soil Sample from 6”	Soybeans	Fall 2016	O	Spring 2016	Small	No	2147	2238585
1028080889|WP_063840272_1|M22999_1|1|1|aac(3)-VIIa|aac(3)-VIIa|acetyltransferase|aminoglycoside_N-acetyltransferase_AAC(3)-VIIa	SMP-034	0	4	42	MF8131	WP_063840272_1	NCBI-AMR	ARDatabase	AAC(3)	aminoglycoside_N-acetyltransferase_AAC(3)-VIIa	Protein	NCBI-AMR	AAC3	Aminoglycoside_acetyltransferase	Aminoglycosides	Antibiotic_inactivation	Yes	Yes	2015-09-11T00:00:00Z	Manure12	12	12K	Manure	Manure slurry from 12” 1yr	n/a	Fall 2015	A	NA	Large	No	45075	11428689
1028080889|WP_063840272_1|M22999_1|1|1|aac(3)-VIIa|aac(3)-VIIa|acetyltransferase|aminoglycoside_N-acetyltransferase_AAC(3)-VIIa	SMP-053	0	14	42	MF8131	WP_063840272_1	NCBI-AMR	ARDatabase	AAC(3)	aminoglycoside_N-acetyltransferase_AAC(3)-VIIa	Protein	NCBI-AMR	AAC3	Aminoglycoside_acetyltransferase	Aminoglycosides	Antibiotic_inactivation	Yes	Yes	2015-09-23T00:00:00Z	Soil6	6	6C	Soil	Soil Sample from 6”	Corn	Fall 2015	L	Spring 2015	Small	No	25202	7067756
1028080889|WP_063840272_1|M22999_1|1|1|aac(3)-VIIa|aac(3)-VIIa|acetyltransferase|aminoglycoside_N-acetyltransferase_AAC(3)-VIIa	SMP-105	0	14	42	MF8131	WP_063840272_1	NCBI-AMR	ARDatabase	AAC(3)	aminoglycoside_N-acetyltransferase_AAC(3)-VIIa	Protein	NCBI-AMR	AAC3	Aminoglycoside_acetyltransferase	Aminoglycosides	Antibiotic_inactivation	Yes	Yes	2016-04-18T00:00:00Z	Soil6	6	6K	Soil	Soil Sample from 6”	Corn	Spring 2016	L	Spring 2016	Small	No	29408	6056120
1028080889|WP_063840272_1|M22999_1|1|1|aac(3)-VIIa|aac(3)-VIIa|acetyltransferase|aminoglycoside_N-acetyltransferase_AAC(3)-VIIa	SMP-178	0	7	42	MF8131	WP_063840272_1	NCBI-AMR	ARDatabase	AAC(3)	aminoglycoside_N-acetyltransferase_AAC(3)-VIIa	Protein	NCBI-AMR	AAC3	Aminoglycoside_acetyltransferase	Aminoglycosides	Antibiotic_inactivation	Yes	Yes	2016-09-06T00:00:00Z	Soil6	6	6A	Soil	Soil Sample from 6”	Soybeans	Fall 2016	E	Spring 2015	Small	No	9062	6150802
1028080889|WP_063840272_1|M22999_1|1|1|aac(3)-VIIa|aac(3)-VIIa|acetyltransferase|aminoglycoside_N-acetyltransferase_AAC(3)-VIIa	SMP-093	0	4	42	MF8131	WP_063840272_1	NCBI-AMR	ARDatabase	AAC(3)	aminoglycoside_N-acetyltransferase_AAC(3)-VIIa	Protein	NCBI-AMR	AAC3	Aminoglycoside_acetyltransferase	Aminoglycosides	Antibiotic_inactivation	Yes	Yes	2016-04-18T00:00:00Z	Soil6	6	6D	Soil	Soil Sample from 6”	Corn	Spring 2016	E	Spring 2015	Small	No	5588	1984855
1028080889|WP_063840272_1|M22999_1|1|1|aac(3)-VIIa|aac(3)-VIIa|acetyltransferase|aminoglycoside_N-acetyltransferase_AAC(3)-VIIa	SMP-125	0	1	42	MF8131	WP_063840272_1	NCBI-AMR	ARDatabase	AAC(3)	aminoglycoside_N-acetyltransferase_AAC(3)-VIIa	Protein	NCBI-AMR	AAC3	Aminoglycoside_acetyltransferase	Aminoglycosides	Antibiotic_inactivation	Yes	Yes	2016-04-19T00:00:00Z	Manure6	6	6K	Manure	Manure slurry from 6”	n/a	Spring 2016	O	Spring 2016	Small	No	28104	6286262
1028080889|WP_063840272_1|M22999_1|1|1|aac(3)-VIIa|aac(3)-VIIa|acetyltransferase|aminoglycoside_N-acetyltransferase_AAC(3)-VIIa	SMP-019	0	3	42	MF8131	WP_063840272_1	NCBI-AMR	ARDatabase	AAC(3)	aminoglycoside_N-acetyltransferase_AAC(3)-VIIa	Protein	NCBI-AMR	AAC3	Aminoglycoside_acetyltransferase	Aminoglycosides	Antibiotic_inactivation	Yes	Yes	2015-09-11T00:00:00Z	Soil12	12	12L	Soil	Soil sample from 12"	Alfalfa	Fall 2015	G	Fall 2014	Small	NA	9564	3563898
1028080889|WP_063840272_1|M22999_1|1|1|aac(3)-VIIa|aac(3)-VIIa|acetyltransferase|aminoglycoside_N-acetyltransferase_AAC(3)-VIIa	SMP-145	0	8	42	MF8131	WP_063840272_1	NCBI-AMR	ARDatabase	AAC(3)	aminoglycoside_N-acetyltransferase_AAC(3)-VIIa	Protein	NCBI-AMR	AAC3	Aminoglycoside_acetyltransferase	Aminoglycosides	Antibiotic_inactivation	Yes	Yes	2016-04-22T00:00:00Z	Soil6	6	6G	Soil	Soil Sample from 6”	Corn	Spring 2016	K	Spring 2016	Large	No	24017	6189174
1028080889|WP_063840272_1|M22999_1|1|1|aac(3)-VIIa|aac(3)-VIIa|acetyltransferase|aminoglycoside_N-acetyltransferase_AAC(3)-VIIa	SMP-003	0	5	42	MF8131	WP_063840272_1	NCBI-AMR	ARDatabase	AAC(3)	aminoglycoside_N-acetyltransferase_AAC(3)-VIIa	Protein	NCBI-AMR	AAC3	Aminoglycoside_acetyltransferase	Aminoglycosides	Antibiotic_inactivation	Yes	Yes	2015-08-28T00:00:00Z	Manure24	24	24A	Manure	Manure slurry from 24”	n/a	Fall 2015	J	NA	Large	No	21786	6958127
1028080889|WP_063840272_1|M22999_1|1|1|aac(3)-VIIa|aac(3)-VIIa|acetyltransferase|aminoglycoside_N-acetyltransferase_AAC(3)-VIIa	SMP-017	0	1	42	MF8131	WP_063840272_1	NCBI-AMR	ARDatabase	AAC(3)	aminoglycoside_N-acetyltransferase_AAC(3)-VIIa	Protein	NCBI-AMR	AAC3	Aminoglycoside_acetyltransferase	Aminoglycosides	Antibiotic_inactivation	Yes	Yes	2015-09-11T00:00:00Z	Manure24	24	24L	Manure	Manure slurry from 24”	n/a	Fall 2015	D	NA	Small	No	8493	3963915
1028080889|WP_063840272_1|M22999_1|1|1|aac(3)-VIIa|aac(3)-VIIa|acetyltransferase|aminoglycoside_N-acetyltransferase_AAC(3)-VIIa	SMP-177	0	7	42	MF8131	WP_063840272_1	NCBI-AMR	ARDatabase	AAC(3)	aminoglycoside_N-acetyltransferase_AAC(3)-VIIa	Protein	NCBI-AMR	AAC3	Aminoglycoside_acetyltransferase	Aminoglycosides	Antibiotic_inactivation	Yes	Yes	2016-09-06T00:00:00Z	Manure24	24	24D	Manure	Manure slurry from 24”	n/a	Fall 2016	N	Fall 2015	Medium	No	10346	7523852
1028080889|WP_063840272_1|M22999_1|1|1|aac(3)-VIIa|aac(3)-VIIa|acetyltransferase|aminoglycoside_N-acetyltransferase_AAC(3)-VIIa	SMP-036	0	5	42	MF8131	WP_063840272_1	NCBI-AMR	ARDatabase	AAC(3)	aminoglycoside_N-acetyltransferase_AAC(3)-VIIa	Protein	NCBI-AMR	AAC3	Aminoglycoside_acetyltransferase	Aminoglycosides	Antibiotic_inactivation	Yes	Yes	2015-09-11T00:00:00Z	Soil6	6	6B	Soil	Soil Sample from 6”	Alfalfa	Fall 2015	M	Spring 2015	Small	No	24133	6272747
1028080889|WP_063840272_1|M22999_1|1|1|aac(3)-VIIa|aac(3)-VIIa|acetyltransferase|aminoglycoside_N-acetyltransferase_AAC(3)-VIIa	SMP-054	0	11	42	MF8131	WP_063840272_1	NCBI-AMR	ARDatabase	AAC(3)	aminoglycoside_N-acetyltransferase_AAC(3)-VIIa	Protein	NCBI-AMR	AAC3	Aminoglycoside_acetyltransferase	Aminoglycosides	Antibiotic_inactivation	Yes	Yes	2015-09-23T00:00:00Z	Soil12	12	12C	Soil	Soil Sample from 12”	Corn	Fall 2015	L	Spring 2015	Small	No	36591	9873138
1028080889|WP_063840272_1|M22999_1|1|1|aac(3)-VIIa|aac(3)-VIIa|acetyltransferase|aminoglycoside_N-acetyltransferase_AAC(3)-VIIa	SMP-015	0	3	42	MF8131	WP_063840272_1	NCBI-AMR	ARDatabase	AAC(3)	aminoglycoside_N-acetyltransferase_AAC(3)-VIIa	Protein	NCBI-AMR	AAC3	Aminoglycoside_acetyltransferase	Aminoglycosides	Antibiotic_inactivation	Yes	Yes	2015-09-11T00:00:00Z	Manure6	6	6I	Manure	Manure slurry from 6”	n/a	Fall 2015	D	NA	Small	No	16200	6865769
1028080889|WP_063840272_1|M22999_1|1|1|aac(3)-VIIa|aac(3)-VIIa|acetyltransferase|aminoglycoside_N-acetyltransferase_AAC(3)-VIIa	SMP-198	0	5	42	MF8131	WP_063840272_1	NCBI-AMR	ARDatabase	AAC(3)	aminoglycoside_N-acetyltransferase_AAC(3)-VIIa	Protein	NCBI-AMR	AAC3	Aminoglycoside_acetyltransferase	Aminoglycosides	Antibiotic_inactivation	Yes	Yes	2016-09-07T00:00:00Z	Manure6	6	6H	Manure	Manure slurry from 6”	n/a	Fall 2016	G	Fall 2014	Small	No	2257	6395108
1028080889|WP_063840272_1|M22999_1|1|1|aac(3)-VIIa|aac(3)-VIIa|acetyltransferase|aminoglycoside_N-acetyltransferase_AAC(3)-VIIa	SMP-042	0	3	42	MF8131	WP_063840272_1	NCBI-AMR	ARDatabase	AAC(3)	aminoglycoside_N-acetyltransferase_AAC(3)-VIIa	Protein	NCBI-AMR	AAC3	Aminoglycoside_acetyltransferase	Aminoglycosides	Antibiotic_inactivation	Yes	Yes	2015-09-23T00:00:00Z	Soil6	6	6N	Soil	Soil sample from 6' from cornfield	Corn	Fall 2015	I	Spring 2015	Large	Yes	15202	4794929
1028080889|WP_063840272_1|M22999_1|1|1|aac(3)-VIIa|aac(3)-VIIa|acetyltransferase|aminoglycoside_N-acetyltransferase_AAC(3)-VIIa	SMP-215	0	5	42	MF8131	WP_063840272_1	NCBI-AMR	ARDatabase	AAC(3)	aminoglycoside_N-acetyltransferase_AAC(3)-VIIa	Protein	NCBI-AMR	AAC3	Aminoglycoside_acetyltransferase	Aminoglycosides	Antibiotic_inactivation	Yes	Yes	2016-09-08T00:00:00Z	Manure12	12	24J	Manure	Manure slurry from 12”	n/a	Fall 2016	D	Fall 2015	Small	Yes	8613	6066340
1028080889|WP_063840272_1|M22999_1|1|1|aac(3)-VIIa|aac(3)-VIIa|acetyltransferase|aminoglycoside_N-acetyltransferase_AAC(3)-VIIa	SMP-100	0	2	42	MF8131	WP_063840272_1	NCBI-AMR	ARDatabase	AAC(3)	aminoglycoside_N-acetyltransferase_AAC(3)-VIIa	Protein	NCBI-AMR	AAC3	Aminoglycoside_acetyltransferase	Aminoglycosides	Antibiotic_inactivation	Yes	Yes	2016-04-18T00:00:00Z	Soil12	12	12A	Soil	Soil Sample from 12”	Alfalfa	Spring 2016	C	Spring 2016	Large	No	12795	4833843
1028080889|WP_063840272_1|M22999_1|1|1|aac(3)-VIIa|aac(3)-VIIa|acetyltransferase|aminoglycoside_N-acetyltransferase_AAC(3)-VIIa	SMP-208	0	16	42	MF8131	WP_063840272_1	NCBI-AMR	ARDatabase	AAC(3)	aminoglycoside_N-acetyltransferase_AAC(3)-VIIa	Protein	NCBI-AMR	AAC3	Aminoglycoside_acetyltransferase	Aminoglycosides	Antibiotic_inactivation	Yes	Yes	2016-09-08T00:00:00Z	Soil12	12	6N	Soil	Soil Sample from 12”	Corn	Fall 2016	F	Spring 2016	Small	No	7698	5635137
1028080889|WP_063840272_1|M22999_1|1|1|aac(3)-VIIa|aac(3)-VIIa|acetyltransferase|aminoglycoside_N-acetyltransferase_AAC(3)-VIIa	SMP-239	0	1	42	MF8131	WP_063840272_1	NCBI-AMR	ARDatabase	AAC(3)	aminoglycoside_N-acetyltransferase_AAC(3)-VIIa	Protein	NCBI-AMR	AAC3	Aminoglycoside_acetyltransferase	Aminoglycosides	Antibiotic_inactivation	Yes	Yes	2016-09-08T00:00:00Z	Manure12	12	24O	Manure	Manure slurry from 12”	n/a	Fall 2016	I	Spring 2016	Large	Yes	3570	5411089
1028080889|WP_063840272_1|M22999_1|1|1|aac(3)-VIIa|aac(3)-VIIa|acetyltransferase|aminoglycoside_N-acetyltransferase_AAC(3)-VIIa	SMP-168	0	1	42	MF8131	WP_063840272_1	NCBI-AMR	ARDatabase	AAC(3)	aminoglycoside_N-acetyltransferase_AAC(3)-VIIa	Protein	NCBI-AMR	AAC3	Aminoglycoside_acetyltransferase	Aminoglycosides	Antibiotic_inactivation	Yes	Yes	2016-09-06T00:00:00Z	Fresh Manure	0	0G	Manure	Fresh Manure	n/a	Fall 2016	J	Spring 2016	Large	Yes	6520	5501371
1028080889|WP_063840272_1|M22999_1|1|1|aac(3)-VIIa|aac(3)-VIIa|acetyltransferase|aminoglycoside_N-acetyltransferase_AAC(3)-VIIa	SMP-087	0	2	42	MF8131	WP_063840272_1	NCBI-AMR	ARDatabase	AAC(3)	aminoglycoside_N-acetyltransferase_AAC(3)-VIIa	Protein	NCBI-AMR	AAC3	Aminoglycoside_acetyltransferase	Aminoglycosides	Antibiotic_inactivation	Yes	Yes	2016-04-18T00:00:00Z	Soil6	6	6F	Soil	Soil Sample from 6”	Alfalfa	Spring 2016	N	Fall 2015	Medium	No	7535	2033745
1028080889|WP_063840272_1|M22999_1|1|1|aac(3)-VIIa|aac(3)-VIIa|acetyltransferase|aminoglycoside_N-acetyltransferase_AAC(3)-VIIa	SMP-022	0	1	42	MF8131	WP_063840272_1	NCBI-AMR	ARDatabase	AAC(3)	aminoglycoside_N-acetyltransferase_AAC(3)-VIIa	Protein	NCBI-AMR	AAC3	Aminoglycoside_acetyltransferase	Aminoglycosides	Antibiotic_inactivation	Yes	Yes	2015-09-11T00:00:00Z	Manure12	12	12L	Manure	Manure slurry from 12"	n/a	Fall 2015	G	NA	Small	No	12167	4158214
1028080889|WP_063840272_1|M22999_1|1|1|aac(3)-VIIa|aac(3)-VIIa|acetyltransferase|aminoglycoside_N-acetyltransferase_AAC(3)-VIIa	SMP-043	0	2	42	MF8131	WP_063840272_1	NCBI-AMR	ARDatabase	AAC(3)	aminoglycoside_N-acetyltransferase_AAC(3)-VIIa	Protein	NCBI-AMR	AAC3	Aminoglycoside_acetyltransferase	Aminoglycosides	Antibiotic_inactivation	Yes	Yes	2015-09-23T00:00:00Z	Soil12	12	12J	Soil	Soil sample from 12' from alfalfa	Alfalfa	Fall 2015	I	Spring 2015	Large	Yes	1137	897136
1028080889|WP_063840272_1|M22999_1|1|1|aac(3)-VIIa|aac(3)-VIIa|acetyltransferase|aminoglycoside_N-acetyltransferase_AAC(3)-VIIa	SMP-116	0	3	42	MF8131	WP_063840272_1	NCBI-AMR	ARDatabase	AAC(3)	aminoglycoside_N-acetyltransferase_AAC(3)-VIIa	Protein	NCBI-AMR	AAC3	Aminoglycoside_acetyltransferase	Aminoglycosides	Antibiotic_inactivation	Yes	Yes	2016-04-19T00:00:00Z	Soil6	6	6J	Soil	Soil Sample from 6”	NA	Spring 2016	I	Spring 2016	Large	No	11588	3203391
1028080889|WP_063840272_1|M22999_1|1|1|aac(3)-VIIa|aac(3)-VIIa|acetyltransferase|aminoglycoside_N-acetyltransferase_AAC(3)-VIIa	SMP-035	0	1	42	MF8131	WP_063840272_1	NCBI-AMR	ARDatabase	AAC(3)	aminoglycoside_N-acetyltransferase_AAC(3)-VIIa	Protein	NCBI-AMR	AAC3	Aminoglycoside_acetyltransferase	Aminoglycosides	Antibiotic_inactivation	Yes	Yes	2015-09-11T00:00:00Z	Manure24	24	24B	Manure	Manure slurry from 24” 1yr	n/a	Fall 2015	A	NA	Large	No	49718	14092463
1028080889|WP_063840272_1|M22999_1|1|1|aac(3)-VIIa|aac(3)-VIIa|acetyltransferase|aminoglycoside_N-acetyltransferase_AAC(3)-VIIa	SMP-114	0	1	42	MF8131	WP_063840272_1	NCBI-AMR	ARDatabase	AAC(3)	aminoglycoside_N-acetyltransferase_AAC(3)-VIIa	Protein	NCBI-AMR	AAC3	Aminoglycoside_acetyltransferase	Aminoglycosides	Antibiotic_inactivation	Yes	Yes	2016-04-19T00:00:00Z	Manure6	6	6D	Manure	Manure slurry from 6”	n/a	Spring 2016	M	Spring 2016	Small	No	20533	3764186
1028080889|WP_063840272_1|M22999_1|1|1|aac(3)-VIIa|aac(3)-VIIa|acetyltransferase|aminoglycoside_N-acetyltransferase_AAC(3)-VIIa	SMP-018	0	6	42	MF8131	WP_063840272_1	NCBI-AMR	ARDatabase	AAC(3)	aminoglycoside_N-acetyltransferase_AAC(3)-VIIa	Protein	NCBI-AMR	AAC3	Aminoglycoside_acetyltransferase	Aminoglycosides	Antibiotic_inactivation	Yes	Yes	2015-09-11T00:00:00Z	Soil6	6	6L	Soil	Soil sample from 6"	Alfalfa	Fall 2015	G	Fall 2014	Small	NA	11179	3360824
1028080889|WP_063840272_1|M22999_1|1|1|aac(3)-VIIa|aac(3)-VIIa|acetyltransferase|aminoglycoside_N-acetyltransferase_AAC(3)-VIIa	SMP-205	0	3	42	MF8131	WP_063840272_1	NCBI-AMR	ARDatabase	AAC(3)	aminoglycoside_N-acetyltransferase_AAC(3)-VIIa	Protein	NCBI-AMR	AAC3	Aminoglycoside_acetyltransferase	Aminoglycosides	Antibiotic_inactivation	Yes	Yes	2016-09-08T00:00:00Z	Manure12	12	12I	Manure	Manure slurry from 12”	n/a	Fall 2016	O	Spring 2016	Small	No	11271	6923522
1028080889|WP_063840272_1|M22999_1|1|1|aac(3)-VIIa|aac(3)-VIIa|acetyltransferase|aminoglycoside_N-acetyltransferase_AAC(3)-VIIa	SMP-202	0	17	42	MF8131	WP_063840272_1	NCBI-AMR	ARDatabase	AAC(3)	aminoglycoside_N-acetyltransferase_AAC(3)-VIIa	Protein	NCBI-AMR	AAC3	Aminoglycoside_acetyltransferase	Aminoglycosides	Antibiotic_inactivation	Yes	Yes	2016-09-08T00:00:00Z	Soil12	12	6J	Soil	Soil Sample from 12”	Soybeans	Fall 2016	O	Spring 2016	Small	No	10200	5710616
1028080889|WP_063840272_1|M22999_1|1|1|aac(3)-VIIa|aac(3)-VIIa|acetyltransferase|aminoglycoside_N-acetyltransferase_AAC(3)-VIIa	SMP-040	0	2	42	MF8131	WP_063840272_1	NCBI-AMR	ARDatabase	AAC(3)	aminoglycoside_N-acetyltransferase_AAC(3)-VIIa	Protein	NCBI-AMR	AAC3	Aminoglycoside_acetyltransferase	Aminoglycosides	Antibiotic_inactivation	Yes	Yes	2015-09-11T00:00:00Z	Manure12	12	12B	Manure	Manure slurry from 12”	n/a	Fall 2015	M	NA	Small	No	6743	2696668
1028080889|WP_063840272_1|M22999_1|1|1|aac(3)-VIIa|aac(3)-VIIa|acetyltransferase|aminoglycoside_N-acetyltransferase_AAC(3)-VIIa	SMP-037	0	1	42	MF8131	WP_063840272_1	NCBI-AMR	ARDatabase	AAC(3)	aminoglycoside_N-acetyltransferase_AAC(3)-VIIa	Protein	NCBI-AMR	AAC3	Aminoglycoside_acetyltransferase	Aminoglycosides	Antibiotic_inactivation	Yes	Yes	2015-09-11T00:00:00Z	Soil12	12	12B	Soil	Soil Sample from 12”	Alfalfa	Fall 2015	M	Spring 2015	Small	No	3669	2663606
1028080889|WP_063840272_1|M22999_1|1|1|aac(3)-VIIa|aac(3)-VIIa|acetyltransferase|aminoglycoside_N-acetyltransferase_AAC(3)-VIIa	SMP-146	0	2	42	MF8131	WP_063840272_1	NCBI-AMR	ARDatabase	AAC(3)	aminoglycoside_N-acetyltransferase_AAC(3)-VIIa	Protein	NCBI-AMR	AAC3	Aminoglycoside_acetyltransferase	Aminoglycosides	Antibiotic_inactivation	Yes	Yes	2016-04-22T00:00:00Z	Soil12	12	12G	Soil	Soil Sample from 12”	Corn	Spring 2016	K	Spring 2016	Large	No	27484	5146996
1028080889|WP_063840272_1|M22999_1|1|1|aac(3)-VIIa|aac(3)-VIIa|acetyltransferase|aminoglycoside_N-acetyltransferase_AAC(3)-VIIa	SMP-012	0	9	42	MF8131	WP_063840272_1	NCBI-AMR	ARDatabase	AAC(3)	aminoglycoside_N-acetyltransferase_AAC(3)-VIIa	Protein	NCBI-AMR	AAC3	Aminoglycoside_acetyltransferase	Aminoglycosides	Antibiotic_inactivation	Yes	Yes	2015-09-11T00:00:00Z	Soil6	6	6F	Soil	Soil Sample from 6”	Corn	Fall 2015	D	Fall 2015	Small	NA	9944	5477554
1028080889|WP_063840272_1|M22999_1|1|1|aac(3)-VIIa|aac(3)-VIIa|acetyltransferase|aminoglycoside_N-acetyltransferase_AAC(3)-VIIa	SMP-167	0	8	42	MF8131	WP_063840272_1	NCBI-AMR	ARDatabase	AAC(3)	aminoglycoside_N-acetyltransferase_AAC(3)-VIIa	Protein	NCBI-AMR	AAC3	Aminoglycoside_acetyltransferase	Aminoglycosides	Antibiotic_inactivation	Yes	Yes	2016-09-06T00:00:00Z	Soil12	12	12F	Soil	Soil Sample from 12”	Corn	Fall 2016	J	Spring 2016	Large	Yes	6132	5681696
1028080889|WP_063840272_1|M22999_1|1|1|aac(3)-VIIa|aac(3)-VIIa|acetyltransferase|aminoglycoside_N-acetyltransferase_AAC(3)-VIIa	SMP-041	0	1	42	MF8131	WP_063840272_1	NCBI-AMR	ARDatabase	AAC(3)	aminoglycoside_N-acetyltransferase_AAC(3)-VIIa	Protein	NCBI-AMR	AAC3	Aminoglycoside_acetyltransferase	Aminoglycosides	Antibiotic_inactivation	Yes	Yes	2015-09-23T00:00:00Z	Soil6	6	6J	Soil	Soil sample from 6' from alfalfa	Alfalfa	Fall 2015	I	Spring 2015	Large	Yes	5646	1409330
1028080889|WP_063840272_1|M22999_1|1|1|aac(3)-VIIa|aac(3)-VIIa|acetyltransferase|aminoglycoside_N-acetyltransferase_AAC(3)-VIIa	SMP-191	0	13	42	MF8131	WP_063840272_1	NCBI-AMR	ARDatabase	AAC(3)	aminoglycoside_N-acetyltransferase_AAC(3)-VIIa	Protein	NCBI-AMR	AAC3	Aminoglycoside_acetyltransferase	Aminoglycosides	Antibiotic_inactivation	Yes	Yes	2016-09-07T00:00:00Z	Soil12	12	12H	Soil	Soil Sample from 12”	Alfalfa	Fall 2016	M	Spring 2016	Small	No	7455	4719260
1028080889|WP_063840272_1|M22999_1|1|1|aac(3)-VIIa|aac(3)-VIIa|acetyltransferase|aminoglycoside_N-acetyltransferase_AAC(3)-VIIa	SMP-190	0	13	42	MF8131	WP_063840272_1	NCBI-AMR	ARDatabase	AAC(3)	aminoglycoside_N-acetyltransferase_AAC(3)-VIIa	Protein	NCBI-AMR	AAC3	Aminoglycoside_acetyltransferase	Aminoglycosides	Antibiotic_inactivation	Yes	Yes	2016-09-07T00:00:00Z	Soil6	6	6H	Soil	Soil Sample from 6”	Alfalfa	Fall 2016	M	Spring 2016	Small	No	10149	6756152
1028080889|WP_063840272_1|M22999_1|1|1|aac(3)-VIIa|aac(3)-VIIa|acetyltransferase|aminoglycoside_N-acetyltransferase_AAC(3)-VIIa	SMP-099	0	9	42	MF8131	WP_063840272_1	NCBI-AMR	ARDatabase	AAC(3)	aminoglycoside_N-acetyltransferase_AAC(3)-VIIa	Protein	NCBI-AMR	AAC3	Aminoglycoside_acetyltransferase	Aminoglycosides	Antibiotic_inactivation	Yes	Yes	2016-04-18T00:00:00Z	Soil6	6	6A	Soil	Soil Sample from 6”	Alfalfa	Spring 2016	C	Spring 2016	Large	No	13103	4254262
1028080889|WP_063840272_1|M22999_1|1|1|aac(3)-VIIa|aac(3)-VIIa|acetyltransferase|aminoglycoside_N-acetyltransferase_AAC(3)-VIIa	SMP-005	0	7	42	MF8131	WP_063840272_1	NCBI-AMR	ARDatabase	AAC(3)	aminoglycoside_N-acetyltransferase_AAC(3)-VIIa	Protein	NCBI-AMR	AAC3	Aminoglycoside_acetyltransferase	Aminoglycosides	Antibiotic_inactivation	Yes	Yes	2015-08-28T00:00:00Z	Soil6	6	6I	Soil	Soil from 6” depth	Alfalfa	Fall 2015	N	Fall 2015	Medium	NA	15217	5046379
1028080889|WP_063840272_1|M22999_1|1|1|aac(3)-VIIa|aac(3)-VIIa|acetyltransferase|aminoglycoside_N-acetyltransferase_AAC(3)-VIIa	SMP-187	0	2	42	MF8131	WP_063840272_1	NCBI-AMR	ARDatabase	AAC(3)	aminoglycoside_N-acetyltransferase_AAC(3)-VIIa	Protein	NCBI-AMR	AAC3	Aminoglycoside_acetyltransferase	Aminoglycosides	Antibiotic_inactivation	Yes	Yes	2016-09-07T00:00:00Z	Manure6	6	6K	Manure	Manure slurry from 6”	n/a	Fall 2016	L	Spring 2016	Small	No	2452	6353584
1028080889|WP_063840272_1|M22999_1|1|1|aac(3)-VIIa|aac(3)-VIIa|acetyltransferase|aminoglycoside_N-acetyltransferase_AAC(3)-VIIa	SMP-007	0	7	42	MF8131	WP_063840272_1	NCBI-AMR	ARDatabase	AAC(3)	aminoglycoside_N-acetyltransferase_AAC(3)-VIIa	Protein	NCBI-AMR	AAC3	Aminoglycoside_acetyltransferase	Aminoglycosides	Antibiotic_inactivation	Yes	Yes	2015-08-28T00:00:00Z	Soil6	6	6I	Soil	Soil from 6” Corn field	Corn	Fall 2015	E	Spring 2015	Small	No	10266	7493559
1028080889|WP_063840272_1|M22999_1|1|1|aac(3)-VIIa|aac(3)-VIIa|acetyltransferase|aminoglycoside_N-acetyltransferase_AAC(3)-VIIa	SMP-223	0	7	42	MF8131	WP_063840272_1	NCBI-AMR	ARDatabase	AAC(3)	aminoglycoside_N-acetyltransferase_AAC(3)-VIIa	Protein	NCBI-AMR	AAC3	Aminoglycoside_acetyltransferase	Aminoglycosides	Antibiotic_inactivation	Yes	Yes	2016-09-08T00:00:00Z	Soil6	6	NA	Soil	Soil Sample from 6”	Corn	Fall 2016	K	Spring 2016	Large	No	8358	5732942
1028080889|WP_063840272_1|M22999_1|1|1|aac(3)-VIIa|aac(3)-VIIa|acetyltransferase|aminoglycoside_N-acetyltransferase_AAC(3)-VIIa	SMP-195	0	11	42	MF8131	WP_063840272_1	NCBI-AMR	ARDatabase	AAC(3)	aminoglycoside_N-acetyltransferase_AAC(3)-VIIa	Protein	NCBI-AMR	AAC3	Aminoglycoside_acetyltransferase	Aminoglycosides	Antibiotic_inactivation	Yes	Yes	2016-09-07T00:00:00Z	Soil6	6	6I	Soil	Soil Sample from 6”	Corn	Fall 2016	G	Fall 2014	Small	No	7527	4616538
1028080889|WP_063840272_1|M22999_1|1|1|aac(3)-VIIa|aac(3)-VIIa|acetyltransferase|aminoglycoside_N-acetyltransferase_AAC(3)-VIIa	SMP-180	0	3	42	MF8131	WP_063840272_1	NCBI-AMR	ARDatabase	AAC(3)	aminoglycoside_N-acetyltransferase_AAC(3)-VIIa	Protein	NCBI-AMR	AAC3	Aminoglycoside_acetyltransferase	Aminoglycosides	Antibiotic_inactivation	Yes	Yes	2016-09-06T00:00:00Z	Fresh Manure	0	0F	Manure	Fresh Manure	n/a	Fall 2016	E	Spring 2015	Small	No	8579	5863354
1028080889|WP_063840272_1|M22999_1|1|1|aac(3)-VIIa|aac(3)-VIIa|acetyltransferase|aminoglycoside_N-acetyltransferase_AAC(3)-VIIa	SMP-217	0	8	42	MF8131	WP_063840272_1	NCBI-AMR	ARDatabase	AAC(3)	aminoglycoside_N-acetyltransferase_AAC(3)-VIIa	Protein	NCBI-AMR	AAC3	Aminoglycoside_acetyltransferase	Aminoglycosides	Antibiotic_inactivation	Yes	Yes	2016-09-08T00:00:00Z	Soil6	6	NA	Soil	Soil Sample from 6”	Corn	Fall 2016	A	Spring 2016	Large	No	5873	4835207
1028080889|WP_063840272_1|M22999_1|1|1|aac(3)-VIIa|aac(3)-VIIa|acetyltransferase|aminoglycoside_N-acetyltransferase_AAC(3)-VIIa	SMP-117	0	1	42	MF8131	WP_063840272_1	NCBI-AMR	ARDatabase	AAC(3)	aminoglycoside_N-acetyltransferase_AAC(3)-VIIa	Protein	NCBI-AMR	AAC3	Aminoglycoside_acetyltransferase	Aminoglycosides	Antibiotic_inactivation	Yes	Yes	2016-04-19T00:00:00Z	Soil12	12	12J	Soil	Soil Sample from 12”	NA	Spring 2016	I	Spring 2016	Large	No	10881	2979106
1028080889|WP_063840272_1|M22999_1|1|1|aac(3)-VIIa|aac(3)-VIIa|acetyltransferase|aminoglycoside_N-acetyltransferase_AAC(3)-VIIa	SMP-184	0	10	42	MF8131	WP_063840272_1	NCBI-AMR	ARDatabase	AAC(3)	aminoglycoside_N-acetyltransferase_AAC(3)-VIIa	Protein	NCBI-AMR	AAC3	Aminoglycoside_acetyltransferase	Aminoglycosides	Antibiotic_inactivation	Yes	Yes	2016-09-07T00:00:00Z	Soil6	6	6K	Soil	Soil Sample from 6”	Corn	Fall 2016	L	Spring 2016	Small	No	4843	4232693
1028080889|WP_063840272_1|M22999_1|1|1|aac(3)-VIIa|aac(3)-VIIa|acetyltransferase|aminoglycoside_N-acetyltransferase_AAC(3)-VIIa	SMP-140	0	5	42	MF8131	WP_063840272_1	NCBI-AMR	ARDatabase	AAC(3)	aminoglycoside_N-acetyltransferase_AAC(3)-VIIa	Protein	NCBI-AMR	AAC3	Aminoglycoside_acetyltransferase	Aminoglycosides	Antibiotic_inactivation	Yes	Yes	2016-04-22T00:00:00Z	Soil12	12	12M	Soil	Soil Sample from 12”	Corn	Spring 2016	A	Spring 2016	Large	No	22915	5202834
1028080889|WP_063840272_1|M22999_1|1|1|aac(3)-VIIa|aac(3)-VIIa|acetyltransferase|aminoglycoside_N-acetyltransferase_AAC(3)-VIIa	SMP-218	0	14	42	MF8131	WP_063840272_1	NCBI-AMR	ARDatabase	AAC(3)	aminoglycoside_N-acetyltransferase_AAC(3)-VIIa	Protein	NCBI-AMR	AAC3	Aminoglycoside_acetyltransferase	Aminoglycosides	Antibiotic_inactivation	Yes	Yes	2016-09-08T00:00:00Z	Soil12	12	6D	Soil	Soil Sample from 12”	Corn	Fall 2016	A	Spring 2016	Large	No	2831	2901875
1028080889|WP_063840272_1|M22999_1|1|1|aac(3)-VIIa|aac(3)-VIIa|acetyltransferase|aminoglycoside_N-acetyltransferase_AAC(3)-VIIa	SMP-068	0	1	42	MF8131	WP_063840272_1	NCBI-AMR	ARDatabase	AAC(3)	aminoglycoside_N-acetyltransferase_AAC(3)-VIIa	Protein	NCBI-AMR	AAC3	Aminoglycoside_acetyltransferase	Aminoglycosides	Antibiotic_inactivation	Yes	Yes	2015-10-01T00:00:00Z	Manure6	6	6C	Manure	Manure slurry from 6”	n/a	Fall 2015	K	NA	Large	No	36269	11540904
1028080889|WP_063840272_1|M22999_1|1|1|aac(3)-VIIa|aac(3)-VIIa|acetyltransferase|aminoglycoside_N-acetyltransferase_AAC(3)-VIIa	SMP-147	0	1	42	MF8131	WP_063840272_1	NCBI-AMR	ARDatabase	AAC(3)	aminoglycoside_N-acetyltransferase_AAC(3)-VIIa	Protein	NCBI-AMR	AAC3	Aminoglycoside_acetyltransferase	Aminoglycosides	Antibiotic_inactivation	Yes	Yes	2016-04-22T00:00:00Z	Fresh Manure	0	0L	Manure	Fresh Manure	n/a	Spring 2016	K	Spring 2016	Large	No	36590	6183522
1028080889|WP_063840272_1|M22999_1|1|1|aac(3)-VIIa|aac(3)-VIIa|acetyltransferase|aminoglycoside_N-acetyltransferase_AAC(3)-VIIa	SMP-152	0	3	42	MF8131	WP_063840272_1	NCBI-AMR	ARDatabase	AAC(3)	aminoglycoside_N-acetyltransferase_AAC(3)-VIIa	Protein	NCBI-AMR	AAC3	Aminoglycoside_acetyltransferase	Aminoglycosides	Antibiotic_inactivation	Yes	Yes	2016-04-22T00:00:00Z	Soil12	12	12O	Soil	Soil Sample from 12”	Wheat	Spring 2016	G	Fall 2014	Small	No	17601	3760664
1028080889|WP_063840272_1|M22999_1|1|1|aac(3)-VIIa|aac(3)-VIIa|acetyltransferase|aminoglycoside_N-acetyltransferase_AAC(3)-VIIa	SMP-056	0	1	42	MF8131	WP_063840272_1	NCBI-AMR	ARDatabase	AAC(3)	aminoglycoside_N-acetyltransferase_AAC(3)-VIIa	Protein	NCBI-AMR	AAC3	Aminoglycoside_acetyltransferase	Aminoglycosides	Antibiotic_inactivation	Yes	Yes	2015-09-23T00:00:00Z	Manure6	6	6N	Manure	Manure slurry from 6”	n/a	Fall 2015	L	NA	Small	No	39905	9499029
1028080889|WP_063840272_1|M22999_1|1|1|aac(3)-VIIa|aac(3)-VIIa|acetyltransferase|aminoglycoside_N-acetyltransferase_AAC(3)-VIIa	SMP-065	0	7	42	MF8131	WP_063840272_1	NCBI-AMR	ARDatabase	AAC(3)	aminoglycoside_N-acetyltransferase_AAC(3)-VIIa	Protein	NCBI-AMR	AAC3	Aminoglycoside_acetyltransferase	Aminoglycosides	Antibiotic_inactivation	Yes	Yes	2015-10-01T00:00:00Z	Soil6	6	6M	Soil	Soil Sample from 6”	Corn	Fall 2015	K	Spring 2015	Large	NA	21452	6080288
1028080889|WP_063840272_1|M22999_1|1|1|aac(3)-VIIa|aac(3)-VIIa|acetyltransferase|aminoglycoside_N-acetyltransferase_AAC(3)-VIIa	SMP-069	0	1	42	MF8131	WP_063840272_1	NCBI-AMR	ARDatabase	AAC(3)	aminoglycoside_N-acetyltransferase_AAC(3)-VIIa	Protein	NCBI-AMR	AAC3	Aminoglycoside_acetyltransferase	Aminoglycosides	Antibiotic_inactivation	Yes	Yes	2015-10-01T00:00:00Z	Manure12	12	12C	Manure	Manure slurry from 12”	n/a	Fall 2015	K	NA	Large	No	1809	1840976
1028080889|WP_063840272_1|M22999_1|1|1|aac(3)-VIIa|aac(3)-VIIa|acetyltransferase|aminoglycoside_N-acetyltransferase_AAC(3)-VIIa	SMP-131	0	5	42	MF8131	WP_063840272_1	NCBI-AMR	ARDatabase	AAC(3)	aminoglycoside_N-acetyltransferase_AAC(3)-VIIa	Protein	NCBI-AMR	AAC3	Aminoglycoside_acetyltransferase	Aminoglycosides	Antibiotic_inactivation	Yes	Yes	2016-04-19T00:00:00Z	Manure6	6	6G	Manure	Manure dry pile 6”	n/a	Spring 2016	F	Spring 2016	Small	No	38155	7203693
1028080889|WP_063840272_1|M22999_1|1|1|aac(3)-VIIa|aac(3)-VIIa|acetyltransferase|aminoglycoside_N-acetyltransferase_AAC(3)-VIIa	SMP-063	0	1	42	MF8131	WP_063840272_1	NCBI-AMR	ARDatabase	AAC(3)	aminoglycoside_N-acetyltransferase_AAC(3)-VIIa	Protein	NCBI-AMR	AAC3	Aminoglycoside_acetyltransferase	Aminoglycosides	Antibiotic_inactivation	Yes	Yes	2015-10-01T00:00:00Z	Manure12	12	12E	Manure	Manure slurry from 12”	n/a	Fall 2015	H	NA	NA	NA	47341	13997997
1028080889|WP_063840272_1|M22999_1|1|1|aac(3)-VIIa|aac(3)-VIIa|acetyltransferase|aminoglycoside_N-acetyltransferase_AAC(3)-VIIa	SMP-062	0	1	42	MF8131	WP_063840272_1	NCBI-AMR	ARDatabase	AAC(3)	aminoglycoside_N-acetyltransferase_AAC(3)-VIIa	Protein	NCBI-AMR	AAC3	Aminoglycoside_acetyltransferase	Aminoglycosides	Antibiotic_inactivation	Yes	Yes	2015-10-01T00:00:00Z	Manure6	6	6E	Manure	Manure slurry from 6”	n/a	Fall 2015	H	NA	NA	NA	28151	7951196
1028080889|WP_063840272_1|M22999_1|1|1|aac(3)-VIIa|aac(3)-VIIa|acetyltransferase|aminoglycoside_N-acetyltransferase_AAC(3)-VIIa	SMP-013	0	8	42	MF8131	WP_063840272_1	NCBI-AMR	ARDatabase	AAC(3)	aminoglycoside_N-acetyltransferase_AAC(3)-VIIa	Protein	NCBI-AMR	AAC3	Aminoglycoside_acetyltransferase	Aminoglycosides	Antibiotic_inactivation	Yes	Yes	2015-09-11T00:00:00Z	Soil12	12	12F	Soil	Soil Sample from 12”	Corn	Fall 2015	D	Fall 2015	Small	NA	12954	4054516
1028080889|WP_063840272_1|M22999_1|1|1|aac(3)-VIIa|aac(3)-VIIa|acetyltransferase|aminoglycoside_N-acetyltransferase_AAC(3)-VIIa	SMP-094	0	2	42	MF8131	WP_063840272_1	NCBI-AMR	ARDatabase	AAC(3)	aminoglycoside_N-acetyltransferase_AAC(3)-VIIa	Protein	NCBI-AMR	AAC3	Aminoglycoside_acetyltransferase	Aminoglycosides	Antibiotic_inactivation	Yes	Yes	2016-04-18T00:00:00Z	Soil12	12	12D	Soil	Soil Sample from 12”	Corn	Spring 2016	E	Spring 2015	Small	No	9720	3217968
1028080889|WP_063840272_1|M22999_1|1|1|aac(3)-VIIa|aac(3)-VIIa|acetyltransferase|aminoglycoside_N-acetyltransferase_AAC(3)-VIIa	SMP-170	0	2	42	MF8131	WP_063840272_1	NCBI-AMR	ARDatabase	AAC(3)	aminoglycoside_N-acetyltransferase_AAC(3)-VIIa	Protein	NCBI-AMR	AAC3	Aminoglycoside_acetyltransferase	Aminoglycosides	Antibiotic_inactivation	Yes	Yes	2016-09-06T00:00:00Z	Manure12	12	12O	Manure	Manure slurry from 12”	n/a	Fall 2016	J	Spring 2016	Large	Yes	8904	7147807
1028080889|WP_063840272_1|M22999_1|1|1|aac(3)-VIIa|aac(3)-VIIa|acetyltransferase|aminoglycoside_N-acetyltransferase_AAC(3)-VIIa	SMP-122	0	11	42	MF8131	WP_063840272_1	NCBI-AMR	ARDatabase	AAC(3)	aminoglycoside_N-acetyltransferase_AAC(3)-VIIa	Protein	NCBI-AMR	AAC3	Aminoglycoside_acetyltransferase	Aminoglycosides	Antibiotic_inactivation	Yes	Yes	2016-04-19T00:00:00Z	Soil6	6	6N	Soil	Soil Sample from 6”	Corn	Spring 2016	O	Spring 2016	Small	No	30336	7589877
1028080892|WP_063840275_1|EU912537_1|1|1|aacA40|aacA40|acetyltransferase|aminoglycoside_6_-N-acetyltransferase_AacA40	SMP-180	0	1	44	MF8134	WP_063840275_1	NCBI-AMR	ARDatabase	AAC(6')	aminoglycoside_6_-N-acetyltransferase_AacA40	Protein	NCBI-AMR	AAC6_prime	Aminoglycoside_acetyltransferase	Aminoglycosides	Antibiotic_inactivation	Yes	Yes	2016-09-06T00:00:00Z	Fresh Manure	0	0F	Manure	Fresh Manure	n/a	Fall 2016	E	Spring 2015	Small	No	8579	5863354
1028080893|WP_063840276_1|L06163_1|1|1|aac(6_)-IIb|aac(6_)-II|acetyltransferase|aminoglycoside_N-acetyltransferase_AAC(6_)-IIb	SMP-236	0	2	44	MF8135	WP_063840276_1	NCBI-AMR	ARDatabase	AAC(6')	aminoglycoside_N-acetyltransferase_AAC(6_)-IIb	Protein	NCBI-AMR	AAC6_prime	Aminoglycoside_acetyltransferase	Aminoglycosides	Antibiotic_inactivation	Yes	Yes	2016-09-08T00:00:00Z	Soil12	12	6A	Soil	Soil Sample from 12”	Alfalfa	Fall 2016	I	Spring 2016	Large	Yes	11577	6565517
1028080894|WP_063840277_1|AB119105_1|1|1|aac(6_)-Iad|aac(6_)-Iad|acetyltransferase|aminoglycoside_N-acetyltransferase_AAC(6_)-Iad	SMP-108	0	1	93	MF8136	WP_063840277_1	NCBI-AMR	ARDatabase	AAC(6')	aminoglycoside_N-acetyltransferase_AAC(6_)-Iad	Protein	NCBI-AMR	AAC6_prime	Aminoglycoside_acetyltransferase	Aminoglycosides	Antibiotic_inactivation	Yes	Yes	2016-04-18T00:00:00Z	Manure6	6	6F	Manure	Manure dry pile 6”	n/a	Spring 2016	L	Spring 2016	Small	No	40715	9240350
1028080940|WP_063840323_1|L29510_1|1|1|aac(6_)-Ik|aac(6_)_Acine|acetyltransferase|aminoglycoside_N-acetyltransferase_AAC(6_)-Ik	SMP-025	0.34699	1	20	MF8139	WP_063840323_1	NCBI-AMR	ARDatabase	AAC(6')	aminoglycoside_N-acetyltransferase_AAC(6_)-Ik	Protein	NCBI-AMR	AAC6_prime	Aminoglycoside_acetyltransferase	Aminoglycosides	Antibiotic_inactivation	Yes	Yes	2015-09-11T00:00:00Z	Soil12	12	12H	Soil	Soil Sample from 12”	Corn	Fall 2015	O	Spring 2015	Small	NA	36659	12842549
1028080949|WP_063840332_1|DQ302723_1|1|1|aacA37|aacA37|acetyltransferase|aminoglycoside_6_-N-acetyltransferase_AacA37	SMP-116	0	1	87	MF8145	WP_063840332_1	NCBI-AMR	ARDatabase	AAC(6')	aminoglycoside_6_-N-acetyltransferase_AacA37	Protein	NCBI-AMR	AAC6_prime	Aminoglycoside_acetyltransferase	Aminoglycosides	Antibiotic_inactivation	Yes	Yes	2016-04-19T00:00:00Z	Soil6	6	6J	Soil	Soil Sample from 6”	NA	Spring 2016	I	Spring 2016	Large	No	11588	3203391
1028080949|WP_063840332_1|DQ302723_1|1|1|aacA37|aacA37|acetyltransferase|aminoglycoside_6_-N-acetyltransferase_AacA37	SMP-061	0	1	87	MF8145	WP_063840332_1	NCBI-AMR	ARDatabase	AAC(6')	aminoglycoside_6_-N-acetyltransferase_AacA37	Protein	NCBI-AMR	AAC6_prime	Aminoglycoside_acetyltransferase	Aminoglycosides	Antibiotic_inactivation	Yes	Yes	2015-10-01T00:00:00Z	Fresh Manure	0	0N	Manure	Fresh Manure	n/a	Fall 2015	H	NA	NA	NA	19386	7141980
1028080949|WP_063840332_1|DQ302723_1|1|1|aacA37|aacA37|acetyltransferase|aminoglycoside_6_-N-acetyltransferase_AacA37	SMP-190	0	1	87	MF8145	WP_063840332_1	NCBI-AMR	ARDatabase	AAC(6')	aminoglycoside_6_-N-acetyltransferase_AacA37	Protein	NCBI-AMR	AAC6_prime	Aminoglycoside_acetyltransferase	Aminoglycosides	Antibiotic_inactivation	Yes	Yes	2016-09-07T00:00:00Z	Soil6	6	6H	Soil	Soil Sample from 6”	Alfalfa	Fall 2016	M	Spring 2016	Small	No	10149	6756152
1028080949|WP_063840332_1|DQ302723_1|1|1|aacA37|aacA37|acetyltransferase|aminoglycoside_6_-N-acetyltransferase_AacA37	SMP-025	0	5	87	MF8145	WP_063840332_1	NCBI-AMR	ARDatabase	AAC(6')	aminoglycoside_6_-N-acetyltransferase_AacA37	Protein	NCBI-AMR	AAC6_prime	Aminoglycoside_acetyltransferase	Aminoglycosides	Antibiotic_inactivation	Yes	Yes	2015-09-11T00:00:00Z	Soil12	12	12H	Soil	Soil Sample from 12”	Corn	Fall 2015	O	Spring 2015	Small	NA	36659	12842549
1028080949|WP_063840332_1|DQ302723_1|1|1|aacA37|aacA37|acetyltransferase|aminoglycoside_6_-N-acetyltransferase_AacA37	SMP-166	0	1	87	MF8145	WP_063840332_1	NCBI-AMR	ARDatabase	AAC(6')	aminoglycoside_6_-N-acetyltransferase_AacA37	Protein	NCBI-AMR	AAC6_prime	Aminoglycoside_acetyltransferase	Aminoglycosides	Antibiotic_inactivation	Yes	Yes	2016-09-06T00:00:00Z	Soil6	6	6F	Soil	Soil Sample from 6”	Corn	Fall 2016	J	Spring 2016	Large	Yes	6759	5073442
1028080949|WP_063840332_1|DQ302723_1|1|1|aacA37|aacA37|acetyltransferase|aminoglycoside_6_-N-acetyltransferase_AacA37	SMP-230	0	1	87	MF8145	WP_063840332_1	NCBI-AMR	ARDatabase	AAC(6')	aminoglycoside_6_-N-acetyltransferase_AacA37	Protein	NCBI-AMR	AAC6_prime	Aminoglycoside_acetyltransferase	Aminoglycosides	Antibiotic_inactivation	Yes	Yes	2016-09-08T00:00:00Z	Soil12	12	6O	Soil	Soil Sample from 12”	NA	Fall 2016	H	NA	NA	NA	11934	6765827
1028080949|WP_063840332_1|DQ302723_1|1|1|aacA37|aacA37|acetyltransferase|aminoglycoside_6_-N-acetyltransferase_AacA37	SMP-198	0	2	87	MF8145	WP_063840332_1	NCBI-AMR	ARDatabase	AAC(6')	aminoglycoside_6_-N-acetyltransferase_AacA37	Protein	NCBI-AMR	AAC6_prime	Aminoglycoside_acetyltransferase	Aminoglycosides	Antibiotic_inactivation	Yes	Yes	2016-09-07T00:00:00Z	Manure6	6	6H	Manure	Manure slurry from 6”	n/a	Fall 2016	G	Fall 2014	Small	No	2257	6395108
1028081032|WP_063840415_1|DQ778997_1|1|1|aadA11|aadA11|nucleotidyltransferase|ANT(3__)-Ia_family_aminoglycoside_nucleotidyltransferase_AadA11	SMP-168	10.155	1	33	MF7514	WP_063840415_1	NCBI-AMR	ARDatabase	ANT(3")	ANT(3__)-Ia_family_aminoglycoside_nucleotidyltransferase_AadA11	Protein	NCBI-AMR	ANT3_dprime	Aminoglycoside_nucleotidyltransferase	Aminoglycosides	Antibiotic_inactivation	Yes	Yes	2016-09-06T00:00:00Z	Fresh Manure	0	0G	Manure	Fresh Manure	n/a	Fall 2016	J	Spring 2016	Large	Yes	6520	5501371
1028081032|WP_063840415_1|DQ778997_1|1|1|aadA11|aadA11|nucleotidyltransferase|ANT(3__)-Ia_family_aminoglycoside_nucleotidyltransferase_AadA11	SMP-175	18.4336	2	33	MF7514	WP_063840415_1	NCBI-AMR	ARDatabase	ANT(3")	ANT(3__)-Ia_family_aminoglycoside_nucleotidyltransferase_AadA11	Protein	NCBI-AMR	ANT3_dprime	Aminoglycoside_nucleotidyltransferase	Aminoglycosides	Antibiotic_inactivation	Yes	Yes	2016-09-06T00:00:00Z	Manure6	6	6D	Manure	Manure slurry from 6”	n/a	Fall 2016	N	Fall 2015	Medium	No	8306	6034668
1028081032|WP_063840415_1|DQ778997_1|1|1|aadA11|aadA11|nucleotidyltransferase|ANT(3__)-Ia_family_aminoglycoside_nucleotidyltransferase_AadA11	SMP-176	18.0076	2	33	MF7514	WP_063840415_1	NCBI-AMR	ARDatabase	ANT(3")	ANT(3__)-Ia_family_aminoglycoside_nucleotidyltransferase_AadA11	Protein	NCBI-AMR	ANT3_dprime	Aminoglycoside_nucleotidyltransferase	Aminoglycosides	Antibiotic_inactivation	Yes	Yes	2016-09-06T00:00:00Z	Manure12	12	12D	Manure	Manure slurry from 12”	n/a	Fall 2016	N	Fall 2015	Medium	No	9700	6194314
1028081032|WP_063840415_1|DQ778997_1|1|1|aadA11|aadA11|nucleotidyltransferase|ANT(3__)-Ia_family_aminoglycoside_nucleotidyltransferase_AadA11	SMP-174	13.5475	2	33	MF7514	WP_063840415_1	NCBI-AMR	ARDatabase	ANT(3")	ANT(3__)-Ia_family_aminoglycoside_nucleotidyltransferase_AadA11	Protein	NCBI-AMR	ANT3_dprime	Aminoglycoside_nucleotidyltransferase	Aminoglycosides	Antibiotic_inactivation	Yes	Yes	2016-09-06T00:00:00Z	Fresh Manure	0	0O	Manure	Fresh Manure	n/a	Fall 2016	N	Fall 2015	Medium	No	5296	8299620
1028081032|WP_063840415_1|DQ778997_1|1|1|aadA11|aadA11|nucleotidyltransferase|ANT(3__)-Ia_family_aminoglycoside_nucleotidyltransferase_AadA11	SMP-083	11.0861	1	33	MF7514	WP_063840415_1	NCBI-AMR	ARDatabase	ANT(3")	ANT(3__)-Ia_family_aminoglycoside_nucleotidyltransferase_AadA11	Protein	NCBI-AMR	ANT3_dprime	Aminoglycoside_nucleotidyltransferase	Aminoglycosides	Antibiotic_inactivation	Yes	Yes	2016-04-18T00:00:00Z	Fresh Manure	0	0M	Manure	Fresh Manure	n/a	Spring 2016	J	Spring 2016	Large	No	26090	5183263
1028081032|WP_063840415_1|DQ778997_1|1|1|aadA11|aadA11|nucleotidyltransferase|ANT(3__)-Ia_family_aminoglycoside_nucleotidyltransferase_AadA11	SMP-214	6.36156	1	33	MF7514	WP_063840415_1	NCBI-AMR	ARDatabase	ANT(3")	ANT(3__)-Ia_family_aminoglycoside_nucleotidyltransferase_AadA11	Protein	NCBI-AMR	ANT3_dprime	Aminoglycoside_nucleotidyltransferase	Aminoglycosides	Antibiotic_inactivation	Yes	Yes	2016-09-08T00:00:00Z	Manure6	6	12G	Manure	Manure slurry from 6”	n/a	Fall 2016	D	Fall 2015	Small	Yes	14285	9354685
1028081032|WP_063840415_1|DQ778997_1|1|1|aadA11|aadA11|nucleotidyltransferase|ANT(3__)-Ia_family_aminoglycoside_nucleotidyltransferase_AadA11	SMP-068	4.86981	1	33	MF7514	WP_063840415_1	NCBI-AMR	ARDatabase	ANT(3")	ANT(3__)-Ia_family_aminoglycoside_nucleotidyltransferase_AadA11	Protein	NCBI-AMR	ANT3_dprime	Aminoglycoside_nucleotidyltransferase	Aminoglycosides	Antibiotic_inactivation	Yes	Yes	2015-10-01T00:00:00Z	Manure6	6	6C	Manure	Manure slurry from 6”	n/a	Fall 2015	K	NA	Large	No	36269	11540904
1028081032|WP_063840415_1|DQ778997_1|1|1|aadA11|aadA11|nucleotidyltransferase|ANT(3__)-Ia_family_aminoglycoside_nucleotidyltransferase_AadA11	SMP-169	17.0155	2	33	MF7514	WP_063840415_1	NCBI-AMR	ARDatabase	ANT(3")	ANT(3__)-Ia_family_aminoglycoside_nucleotidyltransferase_AadA11	Protein	NCBI-AMR	ANT3_dprime	Aminoglycoside_nucleotidyltransferase	Aminoglycosides	Antibiotic_inactivation	Yes	Yes	2016-09-06T00:00:00Z	Manure6	6	6O	Manure	Manure slurry from 6”	n/a	Fall 2016	J	Spring 2016	Large	Yes	12505	6583402
1028081032|WP_063840415_1|DQ778997_1|1|1|aadA11|aadA11|nucleotidyltransferase|ANT(3__)-Ia_family_aminoglycoside_nucleotidyltransferase_AadA11	SMP-015	8.39466	1	33	MF7514	WP_063840415_1	NCBI-AMR	ARDatabase	ANT(3")	ANT(3__)-Ia_family_aminoglycoside_nucleotidyltransferase_AadA11	Protein	NCBI-AMR	ANT3_dprime	Aminoglycoside_nucleotidyltransferase	Aminoglycosides	Antibiotic_inactivation	Yes	Yes	2015-09-11T00:00:00Z	Manure6	6	6I	Manure	Manure slurry from 6”	n/a	Fall 2015	D	NA	Small	No	16200	6865769
1028081032|WP_063840415_1|DQ778997_1|1|1|aadA11|aadA11|nucleotidyltransferase|ANT(3__)-Ia_family_aminoglycoside_nucleotidyltransferase_AadA11	SMP-035	8.03774	2	33	MF7514	WP_063840415_1	NCBI-AMR	ARDatabase	ANT(3")	ANT(3__)-Ia_family_aminoglycoside_nucleotidyltransferase_AadA11	Protein	NCBI-AMR	ANT3_dprime	Aminoglycoside_nucleotidyltransferase	Aminoglycosides	Antibiotic_inactivation	Yes	Yes	2015-09-11T00:00:00Z	Manure24	24	24B	Manure	Manure slurry from 24” 1yr	n/a	Fall 2015	A	NA	Large	No	49718	14092463
1028081032|WP_063840415_1|DQ778997_1|1|1|aadA11|aadA11|nucleotidyltransferase|ANT(3__)-Ia_family_aminoglycoside_nucleotidyltransferase_AadA11	SMP-205	8.41363	1	33	MF7514	WP_063840415_1	NCBI-AMR	ARDatabase	ANT(3")	ANT(3__)-Ia_family_aminoglycoside_nucleotidyltransferase_AadA11	Protein	NCBI-AMR	ANT3_dprime	Aminoglycoside_nucleotidyltransferase	Aminoglycosides	Antibiotic_inactivation	Yes	Yes	2016-09-08T00:00:00Z	Manure12	12	12I	Manure	Manure slurry from 12”	n/a	Fall 2016	O	Spring 2016	Small	No	11271	6923522
1028081032|WP_063840415_1|DQ778997_1|1|1|aadA11|aadA11|nucleotidyltransferase|ANT(3__)-Ia_family_aminoglycoside_nucleotidyltransferase_AadA11	SMP-180	9.38166	1	33	MF7514	WP_063840415_1	NCBI-AMR	ARDatabase	ANT(3")	ANT(3__)-Ia_family_aminoglycoside_nucleotidyltransferase_AadA11	Protein	NCBI-AMR	ANT3_dprime	Aminoglycoside_nucleotidyltransferase	Aminoglycosides	Antibiotic_inactivation	Yes	Yes	2016-09-06T00:00:00Z	Fresh Manure	0	0F	Manure	Fresh Manure	n/a	Fall 2016	E	Spring 2015	Small	No	8579	5863354
1028081032|WP_063840415_1|DQ778997_1|1|1|aadA11|aadA11|nucleotidyltransferase|ANT(3__)-Ia_family_aminoglycoside_nucleotidyltransferase_AadA11	SMP-034	4.86124	1	33	MF7514	WP_063840415_1	NCBI-AMR	ARDatabase	ANT(3")	ANT(3__)-Ia_family_aminoglycoside_nucleotidyltransferase_AadA11	Protein	NCBI-AMR	ANT3_dprime	Aminoglycoside_nucleotidyltransferase	Aminoglycosides	Antibiotic_inactivation	Yes	Yes	2015-09-11T00:00:00Z	Manure12	12	12K	Manure	Manure slurry from 12” 1yr	n/a	Fall 2015	A	NA	Large	No	45075	11428689
1028081033|WP_063840416_1|FJ460181_2|1|1|aadA17|ant(3__)-Ia|nucleotidyltransferase|ANT(3__)-Ia_family_aminoglycoside_nucleotidyltransferase_AadA17	SMP-006	38.8687	122	67	MF7515	WP_063840416_1	NCBI-AMR	ARDatabase	ANT(3")	ANT(3__)-Ia_family_aminoglycoside_nucleotidyltransferase_AadA17	Protein	NCBI-AMR	ANT3_dprime	Aminoglycoside_nucleotidyltransferase	Aminoglycosides	Antibiotic_inactivation	Yes	Yes	2015-08-28T00:00:00Z	Fresh Manure	0	0M	Manure	Fresh manure	n/a	Fall 2015	N	NA	Medium	NA	21071	5996623
1028081033|WP_063840416_1|FJ460181_2|1|1|aadA17|ant(3__)-Ia|nucleotidyltransferase|ANT(3__)-Ia_family_aminoglycoside_nucleotidyltransferase_AadA17	SMP-177	28.7296	160	67	MF7515	WP_063840416_1	NCBI-AMR	ARDatabase	ANT(3")	ANT(3__)-Ia_family_aminoglycoside_nucleotidyltransferase_AadA17	Protein	NCBI-AMR	ANT3_dprime	Aminoglycoside_nucleotidyltransferase	Aminoglycosides	Antibiotic_inactivation	Yes	Yes	2016-09-06T00:00:00Z	Manure24	24	24D	Manure	Manure slurry from 24”	n/a	Fall 2016	N	Fall 2015	Medium	No	10346	7523852
1028081033|WP_063840416_1|FJ460181_2|1|1|aadA17|ant(3__)-Ia|nucleotidyltransferase|ANT(3__)-Ia_family_aminoglycoside_nucleotidyltransferase_AadA17	SMP-103	0	4	67	MF7515	WP_063840416_1	NCBI-AMR	ARDatabase	ANT(3")	ANT(3__)-Ia_family_aminoglycoside_nucleotidyltransferase_AadA17	Protein	NCBI-AMR	ANT3_dprime	Aminoglycoside_nucleotidyltransferase	Aminoglycosides	Antibiotic_inactivation	Yes	Yes	2016-04-18T00:00:00Z	Manure12	12	12D	Manure	Manure slurry from 12”	n/a	Spring 2016	C	Spring 2016	Large	No	26288	5901975
1028081033|WP_063840416_1|FJ460181_2|1|1|aadA17|ant(3__)-Ia|nucleotidyltransferase|ANT(3__)-Ia_family_aminoglycoside_nucleotidyltransferase_AadA17	SMP-142	3.02559	8	67	MF7515	WP_063840416_1	NCBI-AMR	ARDatabase	ANT(3")	ANT(3__)-Ia_family_aminoglycoside_nucleotidyltransferase_AadA17	Protein	NCBI-AMR	ANT3_dprime	Aminoglycoside_nucleotidyltransferase	Aminoglycosides	Antibiotic_inactivation	Yes	Yes	2016-04-22T00:00:00Z	Manure6	6	6E	Manure	Manure slurry from 6”	n/a	Spring 2016	A	Spring 2016	Large	No	27404	5269402
1028081033|WP_063840416_1|FJ460181_2|1|1|aadA17|ant(3__)-Ia|nucleotidyltransferase|ANT(3__)-Ia_family_aminoglycoside_nucleotidyltransferase_AadA17	SMP-225	0	1	67	MF7515	WP_063840416_1	NCBI-AMR	ARDatabase	ANT(3")	ANT(3__)-Ia_family_aminoglycoside_nucleotidyltransferase_AadA17	Protein	NCBI-AMR	ANT3_dprime	Aminoglycoside_nucleotidyltransferase	Aminoglycosides	Antibiotic_inactivation	Yes	Yes	2016-09-08T00:00:00Z	Fresh Manure	0	12G	Manure	Fresh Manure	n/a	Fall 2016	K	Spring 2016	Large	No	2402	6617950
1028081033|WP_063840416_1|FJ460181_2|1|1|aadA17|ant(3__)-Ia|nucleotidyltransferase|ANT(3__)-Ia_family_aminoglycoside_nucleotidyltransferase_AadA17	SMP-200	3.30488	9	67	MF7515	WP_063840416_1	NCBI-AMR	ARDatabase	ANT(3")	ANT(3__)-Ia_family_aminoglycoside_nucleotidyltransferase_AadA17	Protein	NCBI-AMR	ANT3_dprime	Aminoglycoside_nucleotidyltransferase	Aminoglycosides	Antibiotic_inactivation	Yes	Yes	2016-09-07T00:00:00Z	Manure24	24	24H	Manure	Manure slurry from 24”	n/a	Fall 2016	G	Fall 2014	Small	No	14470	7548059
1028081033|WP_063840416_1|FJ460181_2|1|1|aadA17|ant(3__)-Ia|nucleotidyltransferase|ANT(3__)-Ia_family_aminoglycoside_nucleotidyltransferase_AadA17	SMP-075	6.83241	29	67	MF7515	WP_063840416_1	NCBI-AMR	ARDatabase	ANT(3")	ANT(3__)-Ia_family_aminoglycoside_nucleotidyltransferase_AadA17	Protein	NCBI-AMR	ANT3_dprime	Aminoglycoside_nucleotidyltransferase	Aminoglycosides	Antibiotic_inactivation	Yes	Yes	2015-10-01T00:00:00Z	Manure12	12	12L	Manure	Manure slurry from 12”	n/a	Fall 2015	B	NA	NA	NA	33058	11031920
1028081033|WP_063840416_1|FJ460181_2|1|1|aadA17|ant(3__)-Ia|nucleotidyltransferase|ANT(3__)-Ia_family_aminoglycoside_nucleotidyltransferase_AadA17	SMP-199	3.9709	11	67	MF7515	WP_063840416_1	NCBI-AMR	ARDatabase	ANT(3")	ANT(3__)-Ia_family_aminoglycoside_nucleotidyltransferase_AadA17	Protein	NCBI-AMR	ANT3_dprime	Aminoglycoside_nucleotidyltransferase	Aminoglycosides	Antibiotic_inactivation	Yes	Yes	2016-09-07T00:00:00Z	Manure12	12	12H	Manure	Manure slurry from 12”	n/a	Fall 2016	G	Fall 2014	Small	No	3977	4568775
1028081033|WP_063840416_1|FJ460181_2|1|1|aadA17|ant(3__)-Ia|nucleotidyltransferase|ANT(3__)-Ia_family_aminoglycoside_nucleotidyltransferase_AadA17	SMP-091	2.81903	7	67	MF7515	WP_063840416_1	NCBI-AMR	ARDatabase	ANT(3")	ANT(3__)-Ia_family_aminoglycoside_nucleotidyltransferase_AadA17	Protein	NCBI-AMR	ANT3_dprime	Aminoglycoside_nucleotidyltransferase	Aminoglycosides	Antibiotic_inactivation	Yes	Yes	2016-04-18T00:00:00Z	Manure12	12	12I	Manure	Manure slurry from 12”	n/a	Spring 2016	N	Fall 2015	Medium	No	7117	3961904
1028081033|WP_063840416_1|FJ460181_2|1|1|aadA17|ant(3__)-Ia|nucleotidyltransferase|ANT(3__)-Ia_family_aminoglycoside_nucleotidyltransferase_AadA17	SMP-188	0	4	67	MF7515	WP_063840416_1	NCBI-AMR	ARDatabase	ANT(3")	ANT(3__)-Ia_family_aminoglycoside_nucleotidyltransferase_AadA17	Protein	NCBI-AMR	ANT3_dprime	Aminoglycoside_nucleotidyltransferase	Aminoglycosides	Antibiotic_inactivation	Yes	Yes	2016-09-07T00:00:00Z	Manure12	12	12K	Manure	Manure slurry from 12”	n/a	Fall 2016	L	Spring 2016	Small	No	4130	4069767
1028081033|WP_063840416_1|FJ460181_2|1|1|aadA17|ant(3__)-Ia|nucleotidyltransferase|ANT(3__)-Ia_family_aminoglycoside_nucleotidyltransferase_AadA17	SMP-155	6.54703	19	67	MF7515	WP_063840416_1	NCBI-AMR	ARDatabase	ANT(3")	ANT(3__)-Ia_family_aminoglycoside_nucleotidyltransferase_AadA17	Protein	NCBI-AMR	ANT3_dprime	Aminoglycoside_nucleotidyltransferase	Aminoglycosides	Antibiotic_inactivation	Yes	Yes	2016-04-22T00:00:00Z	Manure12	12	12G	Manure	Manure slurry from 12”	n/a	Spring 2016	G	Fall 2014	Small	No	25179	5758464
1028081033|WP_063840416_1|FJ460181_2|1|1|aadA17|ant(3__)-Ia|nucleotidyltransferase|ANT(3__)-Ia_family_aminoglycoside_nucleotidyltransferase_AadA17	SMP-175	30.7226	117	67	MF7515	WP_063840416_1	NCBI-AMR	ARDatabase	ANT(3")	ANT(3__)-Ia_family_aminoglycoside_nucleotidyltransferase_AadA17	Protein	NCBI-AMR	ANT3_dprime	Aminoglycoside_nucleotidyltransferase	Aminoglycosides	Antibiotic_inactivation	Yes	Yes	2016-09-06T00:00:00Z	Manure6	6	6D	Manure	Manure slurry from 6”	n/a	Fall 2016	N	Fall 2015	Medium	No	8306	6034668
1028081033|WP_063840416_1|FJ460181_2|1|1|aadA17|ant(3__)-Ia|nucleotidyltransferase|ANT(3__)-Ia_family_aminoglycoside_nucleotidyltransferase_AadA17	SMP-086	4.38325	22	67	MF7515	WP_063840416_1	NCBI-AMR	ARDatabase	ANT(3")	ANT(3__)-Ia_family_aminoglycoside_nucleotidyltransferase_AadA17	Protein	NCBI-AMR	ANT3_dprime	Aminoglycoside_nucleotidyltransferase	Aminoglycosides	Antibiotic_inactivation	Yes	Yes	2016-04-18T00:00:00Z	Manure24	24	24I	Manure	Manure slurry from 24”	n/a	Spring 2016	J	Spring 2016	Large	No	6294	7690949
1028081033|WP_063840416_1|FJ460181_2|1|1|aadA17|ant(3__)-Ia|nucleotidyltransferase|ANT(3__)-Ia_family_aminoglycoside_nucleotidyltransferase_AadA17	SMP-058	0	4	67	MF7515	WP_063840416_1	NCBI-AMR	ARDatabase	ANT(3")	ANT(3__)-Ia_family_aminoglycoside_nucleotidyltransferase_AadA17	Protein	NCBI-AMR	ANT3_dprime	Aminoglycoside_nucleotidyltransferase	Aminoglycosides	Antibiotic_inactivation	Yes	Yes	2015-09-23T00:00:00Z	Manure24	24	24N	Manure	Manure slurry from 24”	n/a	Fall 2015	L	NA	Small	No	28970	8929662
1028081033|WP_063840416_1|FJ460181_2|1|1|aadA17|ant(3__)-Ia|nucleotidyltransferase|ANT(3__)-Ia_family_aminoglycoside_nucleotidyltransferase_AadA17	SMP-120	0	4	67	MF7515	WP_063840416_1	NCBI-AMR	ARDatabase	ANT(3")	ANT(3__)-Ia_family_aminoglycoside_nucleotidyltransferase_AadA17	Protein	NCBI-AMR	ANT3_dprime	Aminoglycoside_nucleotidyltransferase	Aminoglycosides	Antibiotic_inactivation	Yes	Yes	2016-04-19T00:00:00Z	Manure12	12	12G	Manure	Manure slurry from 12”	n/a	Spring 2016	I	Spring 2016	Large	No	27826	5294538
1028081033|WP_063840416_1|FJ460181_2|1|1|aadA17|ant(3__)-Ia|nucleotidyltransferase|ANT(3__)-Ia_family_aminoglycoside_nucleotidyltransferase_AadA17	SMP-154	6.67885	18	67	MF7515	WP_063840416_1	NCBI-AMR	ARDatabase	ANT(3")	ANT(3__)-Ia_family_aminoglycoside_nucleotidyltransferase_AadA17	Protein	NCBI-AMR	ANT3_dprime	Aminoglycoside_nucleotidyltransferase	Aminoglycosides	Antibiotic_inactivation	Yes	Yes	2016-04-22T00:00:00Z	Manure6	6	6G	Manure	Manure slurry from 6”	n/a	Spring 2016	G	Fall 2014	Small	No	30441	5567981
1028081033|WP_063840416_1|FJ460181_2|1|1|aadA17|ant(3__)-Ia|nucleotidyltransferase|ANT(3__)-Ia_family_aminoglycoside_nucleotidyltransferase_AadA17	SMP-216	3.25047	12	67	MF7515	WP_063840416_1	NCBI-AMR	ARDatabase	ANT(3")	ANT(3__)-Ia_family_aminoglycoside_nucleotidyltransferase_AadA17	Protein	NCBI-AMR	ANT3_dprime	Aminoglycoside_nucleotidyltransferase	Aminoglycosides	Antibiotic_inactivation	Yes	Yes	2016-09-08T00:00:00Z	Manure24	24	6J	Manure	Manure slurry from 24”	n/a	Fall 2016	D	Fall 2015	Small	Yes	10621	7884494
1028081033|WP_063840416_1|FJ460181_2|1|1|aadA17|ant(3__)-Ia|nucleotidyltransferase|ANT(3__)-Ia_family_aminoglycoside_nucleotidyltransferase_AadA17	SMP-125	0	2	67	MF7515	WP_063840416_1	NCBI-AMR	ARDatabase	ANT(3")	ANT(3__)-Ia_family_aminoglycoside_nucleotidyltransferase_AadA17	Protein	NCBI-AMR	ANT3_dprime	Aminoglycoside_nucleotidyltransferase	Aminoglycosides	Antibiotic_inactivation	Yes	Yes	2016-04-19T00:00:00Z	Manure6	6	6K	Manure	Manure slurry from 6”	n/a	Spring 2016	O	Spring 2016	Small	No	28104	6286262
1028081033|WP_063840416_1|FJ460181_2|1|1|aadA17|ant(3__)-Ia|nucleotidyltransferase|ANT(3__)-Ia_family_aminoglycoside_nucleotidyltransferase_AadA17	SMP-144	0.750439	5	67	MF7515	WP_063840416_1	NCBI-AMR	ARDatabase	ANT(3")	ANT(3__)-Ia_family_aminoglycoside_nucleotidyltransferase_AadA17	Protein	NCBI-AMR	ANT3_dprime	Aminoglycoside_nucleotidyltransferase	Aminoglycosides	Antibiotic_inactivation	Yes	Yes	2016-04-22T00:00:00Z	Manure24	24	24L	Manure	Manure slurry from 24”	n/a	Spring 2016	A	Spring 2016	Large	No	52493	10559621
1028081033|WP_063840416_1|FJ460181_2|1|1|aadA17|ant(3__)-Ia|nucleotidyltransferase|ANT(3__)-Ia_family_aminoglycoside_nucleotidyltransferase_AadA17	SMP-027	0	12	67	MF7515	WP_063840416_1	NCBI-AMR	ARDatabase	ANT(3")	ANT(3__)-Ia_family_aminoglycoside_nucleotidyltransferase_AadA17	Protein	NCBI-AMR	ANT3_dprime	Aminoglycoside_nucleotidyltransferase	Aminoglycosides	Antibiotic_inactivation	Yes	Yes	2015-09-11T00:00:00Z	Manure6	6	6H	Manure	Manure slurry from 6”	n/a	Fall 2015	O	NA	Small	No	27125	7412770
1028081033|WP_063840416_1|FJ460181_2|1|1|aadA17|ant(3__)-Ia|nucleotidyltransferase|ANT(3__)-Ia_family_aminoglycoside_nucleotidyltransferase_AadA17	SMP-204	0	1	67	MF7515	WP_063840416_1	NCBI-AMR	ARDatabase	ANT(3")	ANT(3__)-Ia_family_aminoglycoside_nucleotidyltransferase_AadA17	Protein	NCBI-AMR	ANT3_dprime	Aminoglycoside_nucleotidyltransferase	Aminoglycosides	Antibiotic_inactivation	Yes	Yes	2016-09-08T00:00:00Z	Manure6	6	12D	Manure	Manure slurry from 6”	n/a	Fall 2016	O	Spring 2016	Small	No	12261	8142204
1028081033|WP_063840416_1|FJ460181_2|1|1|aadA17|ant(3__)-Ia|nucleotidyltransferase|ANT(3__)-Ia_family_aminoglycoside_nucleotidyltransferase_AadA17	SMP-096	0	3	67	MF7515	WP_063840416_1	NCBI-AMR	ARDatabase	ANT(3")	ANT(3__)-Ia_family_aminoglycoside_nucleotidyltransferase_AadA17	Protein	NCBI-AMR	ANT3_dprime	Aminoglycoside_nucleotidyltransferase	Aminoglycosides	Antibiotic_inactivation	Yes	Yes	2016-04-18T00:00:00Z	Manure6	6	6O	Manure	Manure slurry from 6”	n/a	Spring 2016	E	Spring 2015	Small	No	13639	2937076
1028081033|WP_063840416_1|FJ460181_2|1|1|aadA17|ant(3__)-Ia|nucleotidyltransferase|ANT(3__)-Ia_family_aminoglycoside_nucleotidyltransferase_AadA17	SMP-061	1.248	4	67	MF7515	WP_063840416_1	NCBI-AMR	ARDatabase	ANT(3")	ANT(3__)-Ia_family_aminoglycoside_nucleotidyltransferase_AadA17	Protein	NCBI-AMR	ANT3_dprime	Aminoglycoside_nucleotidyltransferase	Aminoglycosides	Antibiotic_inactivation	Yes	Yes	2015-10-01T00:00:00Z	Fresh Manure	0	0N	Manure	Fresh Manure	n/a	Fall 2015	H	NA	NA	NA	19386	7141980
1028081033|WP_063840416_1|FJ460181_2|1|1|aadA17|ant(3__)-Ia|nucleotidyltransferase|ANT(3__)-Ia_family_aminoglycoside_nucleotidyltransferase_AadA17	SMP-176	37.5159	158	67	MF7515	WP_063840416_1	NCBI-AMR	ARDatabase	ANT(3")	ANT(3__)-Ia_family_aminoglycoside_nucleotidyltransferase_AadA17	Protein	NCBI-AMR	ANT3_dprime	Aminoglycoside_nucleotidyltransferase	Aminoglycosides	Antibiotic_inactivation	Yes	Yes	2016-09-06T00:00:00Z	Manure12	12	12D	Manure	Manure slurry from 12”	n/a	Fall 2016	N	Fall 2015	Medium	No	9700	6194314
1028081033|WP_063840416_1|FJ460181_2|1|1|aadA17|ant(3__)-Ia|nucleotidyltransferase|ANT(3__)-Ia_family_aminoglycoside_nucleotidyltransferase_AadA17	SMP-004	4.79918	9	67	MF7515	WP_063840416_1	NCBI-AMR	ARDatabase	ANT(3")	ANT(3__)-Ia_family_aminoglycoside_nucleotidyltransferase_AadA17	Protein	NCBI-AMR	ANT3_dprime	Aminoglycoside_nucleotidyltransferase	Aminoglycosides	Antibiotic_inactivation	Yes	Yes	2015-08-28T00:00:00Z	Manure6	6	6A	Manure	Manure slurry from 6”	n/a	Fall 2015	J	NA	Large	No	10559	4176779
1028081033|WP_063840416_1|FJ460181_2|1|1|aadA17|ant(3__)-Ia|nucleotidyltransferase|ANT(3__)-Ia_family_aminoglycoside_nucleotidyltransferase_AadA17	SMP-127	0	5	67	MF7515	WP_063840416_1	NCBI-AMR	ARDatabase	ANT(3")	ANT(3__)-Ia_family_aminoglycoside_nucleotidyltransferase_AadA17	Protein	NCBI-AMR	ANT3_dprime	Aminoglycoside_nucleotidyltransferase	Aminoglycosides	Antibiotic_inactivation	Yes	Yes	2016-04-19T00:00:00Z	Manure24	24	24N	Manure	Manure slurry from 24”	n/a	Spring 2016	O	Spring 2016	Small	No	33454	6084500
1028081033|WP_063840416_1|FJ460181_2|1|1|aadA17|ant(3__)-Ia|nucleotidyltransferase|ANT(3__)-Ia_family_aminoglycoside_nucleotidyltransferase_AadA17	SMP-206	0	2	67	MF7515	WP_063840416_1	NCBI-AMR	ARDatabase	ANT(3")	ANT(3__)-Ia_family_aminoglycoside_nucleotidyltransferase_AadA17	Protein	NCBI-AMR	ANT3_dprime	Aminoglycoside_nucleotidyltransferase	Aminoglycosides	Antibiotic_inactivation	Yes	Yes	2016-09-08T00:00:00Z	Manure24	24	24I	Manure	Manure slurry from 24”	n/a	Fall 2016	O	Spring 2016	Small	No	10609	6166969
1028081033|WP_063840416_1|FJ460181_2|1|1|aadA17|ant(3__)-Ia|nucleotidyltransferase|ANT(3__)-Ia_family_aminoglycoside_nucleotidyltransferase_AadA17	SMP-070	0	1	67	MF7515	WP_063840416_1	NCBI-AMR	ARDatabase	ANT(3")	ANT(3__)-Ia_family_aminoglycoside_nucleotidyltransferase_AadA17	Protein	NCBI-AMR	ANT3_dprime	Aminoglycoside_nucleotidyltransferase	Aminoglycosides	Antibiotic_inactivation	Yes	Yes	2015-10-01T00:00:00Z	Manure24	24	24C	Manure	Manure slurry from 24”	n/a	Fall 2015	K	NA	Large	No	19972	8307537
1028081033|WP_063840416_1|FJ460181_2|1|1|aadA17|ant(3__)-Ia|nucleotidyltransferase|ANT(3__)-Ia_family_aminoglycoside_nucleotidyltransferase_AadA17	SMP-087	0	2	67	MF7515	WP_063840416_1	NCBI-AMR	ARDatabase	ANT(3")	ANT(3__)-Ia_family_aminoglycoside_nucleotidyltransferase_AadA17	Protein	NCBI-AMR	ANT3_dprime	Aminoglycoside_nucleotidyltransferase	Aminoglycosides	Antibiotic_inactivation	Yes	Yes	2016-04-18T00:00:00Z	Soil6	6	6F	Soil	Soil Sample from 6”	Alfalfa	Spring 2016	N	Fall 2015	Medium	No	7535	2033745
1028081033|WP_063840416_1|FJ460181_2|1|1|aadA17|ant(3__)-Ia|nucleotidyltransferase|ANT(3__)-Ia_family_aminoglycoside_nucleotidyltransferase_AadA17	SMP-002	8.18552	32	67	MF7515	WP_063840416_1	NCBI-AMR	ARDatabase	ANT(3")	ANT(3__)-Ia_family_aminoglycoside_nucleotidyltransferase_AadA17	Protein	NCBI-AMR	ANT3_dprime	Aminoglycoside_nucleotidyltransferase	Aminoglycosides	Antibiotic_inactivation	Yes	Yes	2015-08-28T00:00:00Z	Fresh Manure	0	0A	Manure	Fresh manure	n/a	Fall 2015	J	Spring 2015	Large	NA	32932	8330568
1028081033|WP_063840416_1|FJ460181_2|1|1|aadA17|ant(3__)-Ia|nucleotidyltransferase|ANT(3__)-Ia_family_aminoglycoside_nucleotidyltransferase_AadA17	SMP-047	0	7	67	MF7515	WP_063840416_1	NCBI-AMR	ARDatabase	ANT(3")	ANT(3__)-Ia_family_aminoglycoside_nucleotidyltransferase_AadA17	Protein	NCBI-AMR	ANT3_dprime	Aminoglycoside_nucleotidyltransferase	Aminoglycosides	Antibiotic_inactivation	Yes	Yes	2015-09-23T00:00:00Z	Manure12	12	12J	Manure	Manure slurry from 12”	n/a	Fall 2015	I	NA	Large	Yes	16995	10091142
1028081033|WP_063840416_1|FJ460181_2|1|1|aadA17|ant(3__)-Ia|nucleotidyltransferase|ANT(3__)-Ia_family_aminoglycoside_nucleotidyltransferase_AadA17	SMP-219	0	1	67	MF7515	WP_063840416_1	NCBI-AMR	ARDatabase	ANT(3")	ANT(3__)-Ia_family_aminoglycoside_nucleotidyltransferase_AadA17	Protein	NCBI-AMR	ANT3_dprime	Aminoglycoside_nucleotidyltransferase	Aminoglycosides	Antibiotic_inactivation	Yes	Yes	2016-09-08T00:00:00Z	Fresh Manure	0	12D	Manure	Fresh Manure	n/a	Fall 2016	A	Spring 2016	Large	No	11562	6290241
1028081033|WP_063840416_1|FJ460181_2|1|1|aadA17|ant(3__)-Ia|nucleotidyltransferase|ANT(3__)-Ia_family_aminoglycoside_nucleotidyltransferase_AadA17	SMP-005	5.62382	14	67	MF7515	WP_063840416_1	NCBI-AMR	ARDatabase	ANT(3")	ANT(3__)-Ia_family_aminoglycoside_nucleotidyltransferase_AadA17	Protein	NCBI-AMR	ANT3_dprime	Aminoglycoside_nucleotidyltransferase	Aminoglycosides	Antibiotic_inactivation	Yes	Yes	2015-08-28T00:00:00Z	Soil6	6	6I	Soil	Soil from 6” depth	Alfalfa	Fall 2015	N	Fall 2015	Medium	NA	15217	5046379
1028081033|WP_063840416_1|FJ460181_2|1|1|aadA17|ant(3__)-Ia|nucleotidyltransferase|ANT(3__)-Ia_family_aminoglycoside_nucleotidyltransferase_AadA17	SMP-138	7.34474	51	67	MF7515	WP_063840416_1	NCBI-AMR	ARDatabase	ANT(3")	ANT(3__)-Ia_family_aminoglycoside_nucleotidyltransferase_AadA17	Protein	NCBI-AMR	ANT3_dprime	Aminoglycoside_nucleotidyltransferase	Aminoglycosides	Antibiotic_inactivation	Yes	Yes	2016-04-22T00:00:00Z	Manure24	24	24E	Manure	Manure slurry from 24”	n/a	Spring 2016	D	Fall 2015	Small	No	14022	10260253
1028081033|WP_063840416_1|FJ460181_2|1|1|aadA17|ant(3__)-Ia|nucleotidyltransferase|ANT(3__)-Ia_family_aminoglycoside_nucleotidyltransferase_AadA17	SMP-119	0	2	67	MF7515	WP_063840416_1	NCBI-AMR	ARDatabase	ANT(3")	ANT(3__)-Ia_family_aminoglycoside_nucleotidyltransferase_AadA17	Protein	NCBI-AMR	ANT3_dprime	Aminoglycoside_nucleotidyltransferase	Aminoglycosides	Antibiotic_inactivation	Yes	Yes	2016-04-19T00:00:00Z	Manure6	6	6A	Manure	Manure slurry from 6”	n/a	Spring 2016	I	Spring 2016	Large	No	21688	4965563
1028081033|WP_063840416_1|FJ460181_2|1|1|aadA17|ant(3__)-Ia|nucleotidyltransferase|ANT(3__)-Ia_family_aminoglycoside_nucleotidyltransferase_AadA17	SMP-011	8.93564	29	67	MF7515	WP_063840416_1	NCBI-AMR	ARDatabase	ANT(3")	ANT(3__)-Ia_family_aminoglycoside_nucleotidyltransferase_AadA17	Protein	NCBI-AMR	ANT3_dprime	Aminoglycoside_nucleotidyltransferase	Aminoglycosides	Antibiotic_inactivation	Yes	Yes	2015-08-28T00:00:00Z	Manure24	24	24I	Manure	Manure slurry from 24”	n/a	Fall 2015	H	NA	NA	NA	14556	6891070
1028081033|WP_063840416_1|FJ460181_2|1|1|aadA17|ant(3__)-Ia|nucleotidyltransferase|ANT(3__)-Ia_family_aminoglycoside_nucleotidyltransferase_AadA17	SMP-104	0	1	67	MF7515	WP_063840416_1	NCBI-AMR	ARDatabase	ANT(3")	ANT(3__)-Ia_family_aminoglycoside_nucleotidyltransferase_AadA17	Protein	NCBI-AMR	ANT3_dprime	Aminoglycoside_nucleotidyltransferase	Aminoglycosides	Antibiotic_inactivation	Yes	Yes	2016-04-18T00:00:00Z	Manure24	24	24A	Manure	Manure slurry from 24”	n/a	Spring 2016	C	Spring 2016	Large	No	23753	6033836
1028081033|WP_063840416_1|FJ460181_2|1|1|aadA17|ant(3__)-Ia|nucleotidyltransferase|ANT(3__)-Ia_family_aminoglycoside_nucleotidyltransferase_AadA17	SMP-076	2.414	8	67	MF7515	WP_063840416_1	NCBI-AMR	ARDatabase	ANT(3")	ANT(3__)-Ia_family_aminoglycoside_nucleotidyltransferase_AadA17	Protein	NCBI-AMR	ANT3_dprime	Aminoglycoside_nucleotidyltransferase	Aminoglycosides	Antibiotic_inactivation	Yes	Yes	2015-10-01T00:00:00Z	Manure24	24	24L	Manure	Manure slurry from 24”	n/a	Fall 2015	B	NA	NA	NA	26279	8034147
1028081033|WP_063840416_1|FJ460181_2|1|1|aadA17|ant(3__)-Ia|nucleotidyltransferase|ANT(3__)-Ia_family_aminoglycoside_nucleotidyltransferase_AadA17	SMP-233	4.39783	14	67	MF7515	WP_063840416_1	NCBI-AMR	ARDatabase	ANT(3")	ANT(3__)-Ia_family_aminoglycoside_nucleotidyltransferase_AadA17	Protein	NCBI-AMR	ANT3_dprime	Aminoglycoside_nucleotidyltransferase	Aminoglycosides	Antibiotic_inactivation	Yes	Yes	2016-09-08T00:00:00Z	Manure12	12	24G	Manure	Manure slurry from 12”	n/a	Fall 2016	H	NA	NA	NA	9620	7387952
1028081033|WP_063840416_1|FJ460181_2|1|1|aadA17|ant(3__)-Ia|nucleotidyltransferase|ANT(3__)-Ia_family_aminoglycoside_nucleotidyltransferase_AadA17	SMP-108	5.74824	19	67	MF7515	WP_063840416_1	NCBI-AMR	ARDatabase	ANT(3")	ANT(3__)-Ia_family_aminoglycoside_nucleotidyltransferase_AadA17	Protein	NCBI-AMR	ANT3_dprime	Aminoglycoside_nucleotidyltransferase	Aminoglycosides	Antibiotic_inactivation	Yes	Yes	2016-04-18T00:00:00Z	Manure6	6	6F	Manure	Manure dry pile 6”	n/a	Spring 2016	L	Spring 2016	Small	No	40715	9240350
1028081033|WP_063840416_1|FJ460181_2|1|1|aadA17|ant(3__)-Ia|nucleotidyltransferase|ANT(3__)-Ia_family_aminoglycoside_nucleotidyltransferase_AadA17	SMP-114	0	4	67	MF7515	WP_063840416_1	NCBI-AMR	ARDatabase	ANT(3")	ANT(3__)-Ia_family_aminoglycoside_nucleotidyltransferase_AadA17	Protein	NCBI-AMR	ANT3_dprime	Aminoglycoside_nucleotidyltransferase	Aminoglycosides	Antibiotic_inactivation	Yes	Yes	2016-04-19T00:00:00Z	Manure6	6	6D	Manure	Manure slurry from 6”	n/a	Spring 2016	M	Spring 2016	Small	No	20533	3764186
1028081033|WP_063840416_1|FJ460181_2|1|1|aadA17|ant(3__)-Ia|nucleotidyltransferase|ANT(3__)-Ia_family_aminoglycoside_nucleotidyltransferase_AadA17	SMP-085	2.46172	14	67	MF7515	WP_063840416_1	NCBI-AMR	ARDatabase	ANT(3")	ANT(3__)-Ia_family_aminoglycoside_nucleotidyltransferase_AadA17	Protein	NCBI-AMR	ANT3_dprime	Aminoglycoside_nucleotidyltransferase	Aminoglycosides	Antibiotic_inactivation	Yes	Yes	2016-04-18T00:00:00Z	Manure12	12	12M	Manure	Manure slurry from 12”	n/a	Spring 2016	J	Spring 2016	Large	No	10541	3887676
1028081033|WP_063840416_1|FJ460181_2|1|1|aadA17|ant(3__)-Ia|nucleotidyltransferase|ANT(3__)-Ia_family_aminoglycoside_nucleotidyltransferase_AadA17	SMP-174	7.96913	50	67	MF7515	WP_063840416_1	NCBI-AMR	ARDatabase	ANT(3")	ANT(3__)-Ia_family_aminoglycoside_nucleotidyltransferase_AadA17	Protein	NCBI-AMR	ANT3_dprime	Aminoglycoside_nucleotidyltransferase	Aminoglycosides	Antibiotic_inactivation	Yes	Yes	2016-09-06T00:00:00Z	Fresh Manure	0	0O	Manure	Fresh Manure	n/a	Fall 2016	N	Fall 2015	Medium	No	5296	8299620
1028081033|WP_063840416_1|FJ460181_2|1|1|aadA17|ant(3__)-Ia|nucleotidyltransferase|ANT(3__)-Ia_family_aminoglycoside_nucleotidyltransferase_AadA17	SMP-205	2.80454	6	67	MF7515	WP_063840416_1	NCBI-AMR	ARDatabase	ANT(3")	ANT(3__)-Ia_family_aminoglycoside_nucleotidyltransferase_AadA17	Protein	NCBI-AMR	ANT3_dprime	Aminoglycoside_nucleotidyltransferase	Aminoglycosides	Antibiotic_inactivation	Yes	Yes	2016-09-08T00:00:00Z	Manure12	12	12I	Manure	Manure slurry from 12”	n/a	Fall 2016	O	Spring 2016	Small	No	11271	6923522
1028081033|WP_063840416_1|FJ460181_2|1|1|aadA17|ant(3__)-Ia|nucleotidyltransferase|ANT(3__)-Ia_family_aminoglycoside_nucleotidyltransferase_AadA17	SMP-009	23.9781	89	67	MF7515	WP_063840416_1	NCBI-AMR	ARDatabase	ANT(3")	ANT(3__)-Ia_family_aminoglycoside_nucleotidyltransferase_AadA17	Protein	NCBI-AMR	ANT3_dprime	Aminoglycoside_nucleotidyltransferase	Aminoglycosides	Antibiotic_inactivation	Yes	Yes	2015-08-28T00:00:00Z	Manure6	6	6M	Manure	Manure slurry from 6”	n/a	Fall 2015	H	NA	NA	NA	3083	6959766
1028081033|WP_063840416_1|FJ460181_2|1|1|aadA17|ant(3__)-Ia|nucleotidyltransferase|ANT(3__)-Ia_family_aminoglycoside_nucleotidyltransferase_AadA17	SMP-023	0	5	67	MF7515	WP_063840416_1	NCBI-AMR	ARDatabase	ANT(3")	ANT(3__)-Ia_family_aminoglycoside_nucleotidyltransferase_AadA17	Protein	NCBI-AMR	ANT3_dprime	Aminoglycoside_nucleotidyltransferase	Aminoglycosides	Antibiotic_inactivation	Yes	Yes	2015-09-11T00:00:00Z	Manure24	24	24H	Manure	Manure slurry from 24"	n/a	Fall 2015	G	NA	Small	No	14471	4198492
1028081033|WP_063840416_1|FJ460181_2|1|1|aadA17|ant(3__)-Ia|nucleotidyltransferase|ANT(3__)-Ia_family_aminoglycoside_nucleotidyltransferase_AadA17	SMP-063	0.690284	17	67	MF7515	WP_063840416_1	NCBI-AMR	ARDatabase	ANT(3")	ANT(3__)-Ia_family_aminoglycoside_nucleotidyltransferase_AadA17	Protein	NCBI-AMR	ANT3_dprime	Aminoglycoside_nucleotidyltransferase	Aminoglycosides	Antibiotic_inactivation	Yes	Yes	2015-10-01T00:00:00Z	Manure12	12	12E	Manure	Manure slurry from 12”	n/a	Fall 2015	H	NA	NA	NA	47341	13997997
1028081033|WP_063840416_1|FJ460181_2|1|1|aadA17|ant(3__)-Ia|nucleotidyltransferase|ANT(3__)-Ia_family_aminoglycoside_nucleotidyltransferase_AadA17	SMP-016	6.78077	8	67	MF7515	WP_063840416_1	NCBI-AMR	ARDatabase	ANT(3")	ANT(3__)-Ia_family_aminoglycoside_nucleotidyltransferase_AadA17	Protein	NCBI-AMR	ANT3_dprime	Aminoglycoside_nucleotidyltransferase	Aminoglycosides	Antibiotic_inactivation	Yes	Yes	2015-09-11T00:00:00Z	Manure12	12	12I	Manure	Manure slurry from 12”	n/a	Fall 2015	D	NA	Small	No	8103	3395260
1028081033|WP_063840416_1|FJ460181_2|1|1|aadA17|ant(3__)-Ia|nucleotidyltransferase|ANT(3__)-Ia_family_aminoglycoside_nucleotidyltransferase_AadA17	SMP-083	9.23845	24	67	MF7515	WP_063840416_1	NCBI-AMR	ARDatabase	ANT(3")	ANT(3__)-Ia_family_aminoglycoside_nucleotidyltransferase_AadA17	Protein	NCBI-AMR	ANT3_dprime	Aminoglycoside_nucleotidyltransferase	Aminoglycosides	Antibiotic_inactivation	Yes	Yes	2016-04-18T00:00:00Z	Fresh Manure	0	0M	Manure	Fresh Manure	n/a	Spring 2016	J	Spring 2016	Large	No	26090	5183263
1028081033|WP_063840416_1|FJ460181_2|1|1|aadA17|ant(3__)-Ia|nucleotidyltransferase|ANT(3__)-Ia_family_aminoglycoside_nucleotidyltransferase_AadA17	SMP-109	2.69604	14	67	MF7515	WP_063840416_1	NCBI-AMR	ARDatabase	ANT(3")	ANT(3__)-Ia_family_aminoglycoside_nucleotidyltransferase_AadA17	Protein	NCBI-AMR	ANT3_dprime	Aminoglycoside_nucleotidyltransferase	Aminoglycosides	Antibiotic_inactivation	Yes	Yes	2016-04-18T00:00:00Z	Manure12	12	12A	Manure	Manure dry pile 12”	n/a	Spring 2016	L	Spring 2016	Small	No	25855	6342475
1028081033|WP_063840416_1|FJ460181_2|1|1|aadA17|ant(3__)-Ia|nucleotidyltransferase|ANT(3__)-Ia_family_aminoglycoside_nucleotidyltransferase_AadA17	SMP-090	0	13	67	MF7515	WP_063840416_1	NCBI-AMR	ARDatabase	ANT(3")	ANT(3__)-Ia_family_aminoglycoside_nucleotidyltransferase_AadA17	Protein	NCBI-AMR	ANT3_dprime	Aminoglycoside_nucleotidyltransferase	Aminoglycosides	Antibiotic_inactivation	Yes	Yes	2016-04-18T00:00:00Z	Manure6	6	6I	Manure	Manure slurry from 6”	n/a	Spring 2016	N	Fall 2015	Medium	No	5419	3040476
1028081033|WP_063840416_1|FJ460181_2|1|1|aadA17|ant(3__)-Ia|nucleotidyltransferase|ANT(3__)-Ia_family_aminoglycoside_nucleotidyltransferase_AadA17	SMP-102	0	4	67	MF7515	WP_063840416_1	NCBI-AMR	ARDatabase	ANT(3")	ANT(3__)-Ia_family_aminoglycoside_nucleotidyltransferase_AadA17	Protein	NCBI-AMR	ANT3_dprime	Aminoglycoside_nucleotidyltransferase	Aminoglycosides	Antibiotic_inactivation	Yes	Yes	2016-04-18T00:00:00Z	Manure6	6	6F	Manure	Manure slurry from 6”	n/a	Spring 2016	C	Spring 2016	Large	No	26566	5541905
1028081033|WP_063840416_1|FJ460181_2|1|1|aadA17|ant(3__)-Ia|nucleotidyltransferase|ANT(3__)-Ia_family_aminoglycoside_nucleotidyltransferase_AadA17	SMP-226	4.68456	15	67	MF7515	WP_063840416_1	NCBI-AMR	ARDatabase	ANT(3")	ANT(3__)-Ia_family_aminoglycoside_nucleotidyltransferase_AadA17	Protein	NCBI-AMR	ANT3_dprime	Aminoglycoside_nucleotidyltransferase	Aminoglycosides	Antibiotic_inactivation	Yes	Yes	2016-09-08T00:00:00Z	Manure6	6	12A	Manure	Manure slurry from 6”	n/a	Fall 2016	K	Spring 2016	Large	No	3445	5879787
1028081033|WP_063840416_1|FJ460181_2|1|1|aadA17|ant(3__)-Ia|nucleotidyltransferase|ANT(3__)-Ia_family_aminoglycoside_nucleotidyltransferase_AadA17	SMP-101	0	3	67	MF7515	WP_063840416_1	NCBI-AMR	ARDatabase	ANT(3")	ANT(3__)-Ia_family_aminoglycoside_nucleotidyltransferase_AadA17	Protein	NCBI-AMR	ANT3_dprime	Aminoglycoside_nucleotidyltransferase	Aminoglycosides	Antibiotic_inactivation	Yes	Yes	2016-04-18T00:00:00Z	Fresh Manure	0	0F	Manure	Fresh Manure	n/a	Spring 2016	C	Spring 2016	Large	No	17081	5276666
1028081033|WP_063840416_1|FJ460181_2|1|1|aadA17|ant(3__)-Ia|nucleotidyltransferase|ANT(3__)-Ia_family_aminoglycoside_nucleotidyltransferase_AadA17	SMP-003	10.1626	38	67	MF7515	WP_063840416_1	NCBI-AMR	ARDatabase	ANT(3")	ANT(3__)-Ia_family_aminoglycoside_nucleotidyltransferase_AadA17	Protein	NCBI-AMR	ANT3_dprime	Aminoglycoside_nucleotidyltransferase	Aminoglycosides	Antibiotic_inactivation	Yes	Yes	2015-08-28T00:00:00Z	Manure24	24	24A	Manure	Manure slurry from 24”	n/a	Fall 2015	J	NA	Large	No	21786	6958127
1028081033|WP_063840416_1|FJ460181_2|1|1|aadA17|ant(3__)-Ia|nucleotidyltransferase|ANT(3__)-Ia_family_aminoglycoside_nucleotidyltransferase_AadA17	SMP-017	4.37109	10	67	MF7515	WP_063840416_1	NCBI-AMR	ARDatabase	ANT(3")	ANT(3__)-Ia_family_aminoglycoside_nucleotidyltransferase_AadA17	Protein	NCBI-AMR	ANT3_dprime	Aminoglycoside_nucleotidyltransferase	Aminoglycosides	Antibiotic_inactivation	Yes	Yes	2015-09-11T00:00:00Z	Manure24	24	24L	Manure	Manure slurry from 24”	n/a	Fall 2015	D	NA	Small	No	8493	3963915
1028081033|WP_063840416_1|FJ460181_2|1|1|aadA17|ant(3__)-Ia|nucleotidyltransferase|ANT(3__)-Ia_family_aminoglycoside_nucleotidyltransferase_AadA17	SMP-234	3.21812	15	67	MF7515	WP_063840416_1	NCBI-AMR	ARDatabase	ANT(3")	ANT(3__)-Ia_family_aminoglycoside_nucleotidyltransferase_AadA17	Protein	NCBI-AMR	ANT3_dprime	Aminoglycoside_nucleotidyltransferase	Aminoglycosides	Antibiotic_inactivation	Yes	Yes	2016-09-08T00:00:00Z	Manure24	24	6G	Manure	Manure slurry from 24”	n/a	Fall 2016	H	NA	NA	NA	15710	7851629
1028081033|WP_063840416_1|FJ460181_2|1|1|aadA17|ant(3__)-Ia|nucleotidyltransferase|ANT(3__)-Ia_family_aminoglycoside_nucleotidyltransferase_AadA17	SMP-097	0	1	67	MF7515	WP_063840416_1	NCBI-AMR	ARDatabase	ANT(3")	ANT(3__)-Ia_family_aminoglycoside_nucleotidyltransferase_AadA17	Protein	NCBI-AMR	ANT3_dprime	Aminoglycoside_nucleotidyltransferase	Aminoglycosides	Antibiotic_inactivation	Yes	Yes	2016-04-18T00:00:00Z	Manure12	12	12O	Manure	Manure slurry from 12”	n/a	Spring 2016	E	Spring 2015	Small	No	11935	3623353
1028081033|WP_063840416_1|FJ460181_2|1|1|aadA17|ant(3__)-Ia|nucleotidyltransferase|ANT(3__)-Ia_family_aminoglycoside_nucleotidyltransferase_AadA17	SMP-121	2.29156	7	67	MF7515	WP_063840416_1	NCBI-AMR	ARDatabase	ANT(3")	ANT(3__)-Ia_family_aminoglycoside_nucleotidyltransferase_AadA17	Protein	NCBI-AMR	ANT3_dprime	Aminoglycoside_nucleotidyltransferase	Aminoglycosides	Antibiotic_inactivation	Yes	Yes	2016-04-19T00:00:00Z	Manure24	24	24J	Manure	Manure slurry from 24”	n/a	Spring 2016	I	Spring 2016	Large	No	40178	8475197
1028081033|WP_063840416_1|FJ460181_2|1|1|aadA17|ant(3__)-Ia|nucleotidyltransferase|ANT(3__)-Ia_family_aminoglycoside_nucleotidyltransferase_AadA17	SMP-113	0	10	67	MF7515	WP_063840416_1	NCBI-AMR	ARDatabase	ANT(3")	ANT(3__)-Ia_family_aminoglycoside_nucleotidyltransferase_AadA17	Protein	NCBI-AMR	ANT3_dprime	Aminoglycoside_nucleotidyltransferase	Aminoglycosides	Antibiotic_inactivation	Yes	Yes	2016-04-19T00:00:00Z	Fresh Manure	0	0A	Manure	Fresh Manure	n/a	Spring 2016	M	Spring 2016	Small	No	21189	5246150
1028081033|WP_063840416_1|FJ460181_2|1|1|aadA17|ant(3__)-Ia|nucleotidyltransferase|ANT(3__)-Ia_family_aminoglycoside_nucleotidyltransferase_AadA17	SMP-131	4.79867	20	67	MF7515	WP_063840416_1	NCBI-AMR	ARDatabase	ANT(3")	ANT(3__)-Ia_family_aminoglycoside_nucleotidyltransferase_AadA17	Protein	NCBI-AMR	ANT3_dprime	Aminoglycoside_nucleotidyltransferase	Aminoglycosides	Antibiotic_inactivation	Yes	Yes	2016-04-19T00:00:00Z	Manure6	6	6G	Manure	Manure dry pile 6”	n/a	Spring 2016	F	Spring 2016	Small	No	38155	7203693
1028081033|WP_063840416_1|FJ460181_2|1|1|aadA17|ant(3__)-Ia|nucleotidyltransferase|ANT(3__)-Ia_family_aminoglycoside_nucleotidyltransferase_AadA17	SMP-182	0	2	67	MF7515	WP_063840416_1	NCBI-AMR	ARDatabase	ANT(3")	ANT(3__)-Ia_family_aminoglycoside_nucleotidyltransferase_AadA17	Protein	NCBI-AMR	ANT3_dprime	Aminoglycoside_nucleotidyltransferase	Aminoglycosides	Antibiotic_inactivation	Yes	Yes	2016-09-06T00:00:00Z	Manure12	12	12A	Manure	Manure slurry from 12”	n/a	Fall 2016	E	Spring 2015	Small	No	11050	6718629
1028081033|WP_063840416_1|FJ460181_2|1|1|aadA17|ant(3__)-Ia|nucleotidyltransferase|ANT(3__)-Ia_family_aminoglycoside_nucleotidyltransferase_AadA17	SMP-098	0	5	67	MF7515	WP_063840416_1	NCBI-AMR	ARDatabase	ANT(3")	ANT(3__)-Ia_family_aminoglycoside_nucleotidyltransferase_AadA17	Protein	NCBI-AMR	ANT3_dprime	Aminoglycoside_nucleotidyltransferase	Aminoglycosides	Antibiotic_inactivation	Yes	Yes	2016-04-18T00:00:00Z	Manure24	24	24D	Manure	Manure slurry from 24”	n/a	Spring 2016	E	Spring 2015	Small	No	10889	5021189
1028081033|WP_063840416_1|FJ460181_2|1|1|aadA17|ant(3__)-Ia|nucleotidyltransferase|ANT(3__)-Ia_family_aminoglycoside_nucleotidyltransferase_AadA17	SMP-168	6.76997	27	67	MF7515	WP_063840416_1	NCBI-AMR	ARDatabase	ANT(3")	ANT(3__)-Ia_family_aminoglycoside_nucleotidyltransferase_AadA17	Protein	NCBI-AMR	ANT3_dprime	Aminoglycoside_nucleotidyltransferase	Aminoglycosides	Antibiotic_inactivation	Yes	Yes	2016-09-06T00:00:00Z	Fresh Manure	0	0G	Manure	Fresh Manure	n/a	Fall 2016	J	Spring 2016	Large	Yes	6520	5501371
1028081033|WP_063840416_1|FJ460181_2|1|1|aadA17|ant(3__)-Ia|nucleotidyltransferase|ANT(3__)-Ia_family_aminoglycoside_nucleotidyltransferase_AadA17	SMP-169	2.5781	6	67	MF7515	WP_063840416_1	NCBI-AMR	ARDatabase	ANT(3")	ANT(3__)-Ia_family_aminoglycoside_nucleotidyltransferase_AadA17	Protein	NCBI-AMR	ANT3_dprime	Aminoglycoside_nucleotidyltransferase	Aminoglycosides	Antibiotic_inactivation	Yes	Yes	2016-09-06T00:00:00Z	Manure6	6	6O	Manure	Manure slurry from 6”	n/a	Fall 2016	J	Spring 2016	Large	Yes	12505	6583402
1028081033|WP_063840416_1|FJ460181_2|1|1|aadA17|ant(3__)-Ia|nucleotidyltransferase|ANT(3__)-Ia_family_aminoglycoside_nucleotidyltransferase_AadA17	SMP-228	4.66574	26	67	MF7515	WP_063840416_1	NCBI-AMR	ARDatabase	ANT(3")	ANT(3__)-Ia_family_aminoglycoside_nucleotidyltransferase_AadA17	Protein	NCBI-AMR	ANT3_dprime	Aminoglycoside_nucleotidyltransferase	Aminoglycosides	Antibiotic_inactivation	Yes	Yes	2016-09-08T00:00:00Z	Manure24	24	6D	Manure	Manure slurry from 24”	n/a	Fall 2016	K	Spring 2016	Large	No	21647	11716060
1028081033|WP_063840416_1|FJ460181_2|1|1|aadA17|ant(3__)-Ia|nucleotidyltransferase|ANT(3__)-Ia_family_aminoglycoside_nucleotidyltransferase_AadA17	SMP-064	3.58418	16	67	MF7515	WP_063840416_1	NCBI-AMR	ARDatabase	ANT(3")	ANT(3__)-Ia_family_aminoglycoside_nucleotidyltransferase_AadA17	Protein	NCBI-AMR	ANT3_dprime	Aminoglycoside_nucleotidyltransferase	Aminoglycosides	Antibiotic_inactivation	Yes	Yes	2015-10-01T00:00:00Z	Manure24	24	24E	Manure	Manure slurry from 24”	n/a	Fall 2015	H	NA	NA	NA	11754	5621001
1028081033|WP_063840416_1|FJ460181_2|1|1|aadA17|ant(3__)-Ia|nucleotidyltransferase|ANT(3__)-Ia_family_aminoglycoside_nucleotidyltransferase_AadA17	SMP-126	0	2	67	MF7515	WP_063840416_1	NCBI-AMR	ARDatabase	ANT(3")	ANT(3__)-Ia_family_aminoglycoside_nucleotidyltransferase_AadA17	Protein	NCBI-AMR	ANT3_dprime	Aminoglycoside_nucleotidyltransferase	Aminoglycosides	Antibiotic_inactivation	Yes	Yes	2016-04-19T00:00:00Z	Manure12	12	12J	Manure	Manure slurry from 12”	n/a	Spring 2016	O	Spring 2016	Small	No	25861	5693354
1028081033|WP_063840416_1|FJ460181_2|1|1|aadA17|ant(3__)-Ia|nucleotidyltransferase|ANT(3__)-Ia_family_aminoglycoside_nucleotidyltransferase_AadA17	SMP-132	1.44729	9	67	MF7515	WP_063840416_1	NCBI-AMR	ARDatabase	ANT(3")	ANT(3__)-Ia_family_aminoglycoside_nucleotidyltransferase_AadA17	Protein	NCBI-AMR	ANT3_dprime	Aminoglycoside_nucleotidyltransferase	Aminoglycosides	Antibiotic_inactivation	Yes	Yes	2016-04-19T00:00:00Z	Manure6	6	6J	Manure	Manure dry pile 12”	n/a	Spring 2016	F	Spring 2016	Small	No	29854	6321557
1028081033|WP_063840416_1|FJ460181_2|1|1|aadA17|ant(3__)-Ia|nucleotidyltransferase|ANT(3__)-Ia_family_aminoglycoside_nucleotidyltransferase_AadA17	SMP-033	3.4971	21	67	MF7515	WP_063840416_1	NCBI-AMR	ARDatabase	ANT(3")	ANT(3__)-Ia_family_aminoglycoside_nucleotidyltransferase_AadA17	Protein	NCBI-AMR	ANT3_dprime	Aminoglycoside_nucleotidyltransferase	Aminoglycosides	Antibiotic_inactivation	Yes	Yes	2015-09-11T00:00:00Z	Manure6	6	6K	Manure	Manure slurry from 6” 1yr	n/a	Fall 2015	A	NA	Large	No	35375	9604599
1028081033|WP_063840416_1|FJ460181_2|1|1|aadA17|ant(3__)-Ia|nucleotidyltransferase|ANT(3__)-Ia_family_aminoglycoside_nucleotidyltransferase_AadA17	SMP-035	3.57233	19	67	MF7515	WP_063840416_1	NCBI-AMR	ARDatabase	ANT(3")	ANT(3__)-Ia_family_aminoglycoside_nucleotidyltransferase_AadA17	Protein	NCBI-AMR	ANT3_dprime	Aminoglycoside_nucleotidyltransferase	Aminoglycosides	Antibiotic_inactivation	Yes	Yes	2015-09-11T00:00:00Z	Manure24	24	24B	Manure	Manure slurry from 24” 1yr	n/a	Fall 2015	A	NA	Large	No	49718	14092463
1028081033|WP_063840416_1|FJ460181_2|1|1|aadA17|ant(3__)-Ia|nucleotidyltransferase|ANT(3__)-Ia_family_aminoglycoside_nucleotidyltransferase_AadA17	SMP-010	9.44431	27	67	MF7515	WP_063840416_1	NCBI-AMR	ARDatabase	ANT(3")	ANT(3__)-Ia_family_aminoglycoside_nucleotidyltransferase_AadA17	Protein	NCBI-AMR	ANT3_dprime	Aminoglycoside_nucleotidyltransferase	Aminoglycosides	Antibiotic_inactivation	Yes	Yes	2015-08-28T00:00:00Z	Manure12	12	12M	Manure	Manure slurry from 12”	n/a	Fall 2015	H	NA	NA	NA	11367	5429634
1028081033|WP_063840416_1|FJ460181_2|1|1|aadA17|ant(3__)-Ia|nucleotidyltransferase|ANT(3__)-Ia_family_aminoglycoside_nucleotidyltransferase_AadA17	SMP-074	5.80793	73	67	MF7515	WP_063840416_1	NCBI-AMR	ARDatabase	ANT(3")	ANT(3__)-Ia_family_aminoglycoside_nucleotidyltransferase_AadA17	Protein	NCBI-AMR	ANT3_dprime	Aminoglycoside_nucleotidyltransferase	Aminoglycosides	Antibiotic_inactivation	Yes	Yes	2015-10-01T00:00:00Z	Manure6	6	6L	Manure	Manure slurry from 6”	n/a	Fall 2015	B	NA	NA	NA	46591	16296366
1028081033|WP_063840416_1|FJ460181_2|1|1|aadA17|ant(3__)-Ia|nucleotidyltransferase|ANT(3__)-Ia_family_aminoglycoside_nucleotidyltransferase_AadA17	SMP-150	21.4977	90	67	MF7515	WP_063840416_1	NCBI-AMR	ARDatabase	ANT(3")	ANT(3__)-Ia_family_aminoglycoside_nucleotidyltransferase_AadA17	Protein	NCBI-AMR	ANT3_dprime	Aminoglycoside_nucleotidyltransferase	Aminoglycosides	Antibiotic_inactivation	Yes	Yes	2016-04-22T00:00:00Z	Manure24	24	24G	Manure	Manure slurry from 24”	n/a	Spring 2016	K	Spring 2016	Large	No	41775	7835038
1028081033|WP_063840416_1|FJ460181_2|1|1|aadA17|ant(3__)-Ia|nucleotidyltransferase|ANT(3__)-Ia_family_aminoglycoside_nucleotidyltransferase_AadA17	SMP-092	0	4	67	MF7515	WP_063840416_1	NCBI-AMR	ARDatabase	ANT(3")	ANT(3__)-Ia_family_aminoglycoside_nucleotidyltransferase_AadA17	Protein	NCBI-AMR	ANT3_dprime	Aminoglycoside_nucleotidyltransferase	Aminoglycosides	Antibiotic_inactivation	Yes	Yes	2016-04-18T00:00:00Z	Manure24	24	24O	Manure	Manure slurry from 24”	n/a	Spring 2016	N	Fall 2015	Medium	No	13922	3197723
1028081033|WP_063840416_1|FJ460181_2|1|1|aadA17|ant(3__)-Ia|nucleotidyltransferase|ANT(3__)-Ia_family_aminoglycoside_nucleotidyltransferase_AadA17	SMP-136	14.9028	59	67	MF7515	WP_063840416_1	NCBI-AMR	ARDatabase	ANT(3")	ANT(3__)-Ia_family_aminoglycoside_nucleotidyltransferase_AadA17	Protein	NCBI-AMR	ANT3_dprime	Aminoglycoside_nucleotidyltransferase	Aminoglycosides	Antibiotic_inactivation	Yes	Yes	2016-04-22T00:00:00Z	Manure6	6	6N	Manure	Manure slurry from 6”	n/a	Spring 2016	D	Fall 2015	Small	No	45555	7996625
1028081033|WP_063840416_1|FJ460181_2|1|1|aadA17|ant(3__)-Ia|nucleotidyltransferase|ANT(3__)-Ia_family_aminoglycoside_nucleotidyltransferase_AadA17	SMP-115	0	2	67	MF7515	WP_063840416_1	NCBI-AMR	ARDatabase	ANT(3")	ANT(3__)-Ia_family_aminoglycoside_nucleotidyltransferase_AadA17	Protein	NCBI-AMR	ANT3_dprime	Aminoglycoside_nucleotidyltransferase	Aminoglycosides	Antibiotic_inactivation	Yes	Yes	2016-04-19T00:00:00Z	Manure12	12	12K	Manure	Manure slurry from 12”	n/a	Spring 2016	M	Spring 2016	Small	No	16563	4280236
1028081033|WP_063840416_1|FJ460181_2|1|1|aadA17|ant(3__)-Ia|nucleotidyltransferase|ANT(3__)-Ia_family_aminoglycoside_nucleotidyltransferase_AadA17	SMP-170	3.60006	15	67	MF7515	WP_063840416_1	NCBI-AMR	ARDatabase	ANT(3")	ANT(3__)-Ia_family_aminoglycoside_nucleotidyltransferase_AadA17	Protein	NCBI-AMR	ANT3_dprime	Aminoglycoside_nucleotidyltransferase	Aminoglycosides	Antibiotic_inactivation	Yes	Yes	2016-09-06T00:00:00Z	Manure12	12	12O	Manure	Manure slurry from 12”	n/a	Fall 2016	J	Spring 2016	Large	Yes	8904	7147807
1028081033|WP_063840416_1|FJ460181_2|1|1|aadA17|ant(3__)-Ia|nucleotidyltransferase|ANT(3__)-Ia_family_aminoglycoside_nucleotidyltransferase_AadA17	SMP-183	0	1	67	MF7515	WP_063840416_1	NCBI-AMR	ARDatabase	ANT(3")	ANT(3__)-Ia_family_aminoglycoside_nucleotidyltransferase_AadA17	Protein	NCBI-AMR	ANT3_dprime	Aminoglycoside_nucleotidyltransferase	Aminoglycosides	Antibiotic_inactivation	Yes	Yes	2016-09-06T00:00:00Z	Manure24	24	24A	Manure	Manure slurry from 24”	n/a	Fall 2016	E	Spring 2015	Small	No	3371	6925807
1028081033|WP_063840416_1|FJ460181_2|1|1|aadA17|ant(3__)-Ia|nucleotidyltransferase|ANT(3__)-Ia_family_aminoglycoside_nucleotidyltransferase_AadA17	SMP-079	18.8148	25	67	MF7515	WP_063840416_1	NCBI-AMR	ARDatabase	ANT(3")	ANT(3__)-Ia_family_aminoglycoside_nucleotidyltransferase_AadA17	Protein	NCBI-AMR	ANT3_dprime	Aminoglycoside_nucleotidyltransferase	Aminoglycosides	Antibiotic_inactivation	Yes	Yes	2015-10-03T00:00:00Z	Fresh Manure	0	0L	Manure	Fresh Manure, Dr Gunderson	NA	Fall 2015	NA	NA	NA	NA	12418	3449576
1028081033|WP_063840416_1|FJ460181_2|1|1|aadA17|ant(3__)-Ia|nucleotidyltransferase|ANT(3__)-Ia_family_aminoglycoside_nucleotidyltransferase_AadA17	SMP-040	0	1	67	MF7515	WP_063840416_1	NCBI-AMR	ARDatabase	ANT(3")	ANT(3__)-Ia_family_aminoglycoside_nucleotidyltransferase_AadA17	Protein	NCBI-AMR	ANT3_dprime	Aminoglycoside_nucleotidyltransferase	Aminoglycosides	Antibiotic_inactivation	Yes	Yes	2015-09-11T00:00:00Z	Manure12	12	12B	Manure	Manure slurry from 12”	n/a	Fall 2015	M	NA	Small	No	6743	2696668
1028081033|WP_063840416_1|FJ460181_2|1|1|aadA17|ant(3__)-Ia|nucleotidyltransferase|ANT(3__)-Ia_family_aminoglycoside_nucleotidyltransferase_AadA17	SMP-232	5.01715	12	67	MF7515	WP_063840416_1	NCBI-AMR	ARDatabase	ANT(3")	ANT(3__)-Ia_family_aminoglycoside_nucleotidyltransferase_AadA17	Protein	NCBI-AMR	ANT3_dprime	Aminoglycoside_nucleotidyltransferase	Aminoglycosides	Antibiotic_inactivation	Yes	Yes	2016-09-08T00:00:00Z	Manure6	6	12M	Manure	Manure slurry from 6”	n/a	Fall 2016	H	NA	NA	NA	9209	6762823
1028081033|WP_063840416_1|FJ460181_2|1|1|aadA17|ant(3__)-Ia|nucleotidyltransferase|ANT(3__)-Ia_family_aminoglycoside_nucleotidyltransferase_AadA17	SMP-143	1.54667	13	67	MF7515	WP_063840416_1	NCBI-AMR	ARDatabase	ANT(3")	ANT(3__)-Ia_family_aminoglycoside_nucleotidyltransferase_AadA17	Protein	NCBI-AMR	ANT3_dprime	Aminoglycoside_nucleotidyltransferase	Aminoglycosides	Antibiotic_inactivation	Yes	Yes	2016-04-22T00:00:00Z	Manure12	12	12E	Manure	Manure slurry from 12”	n/a	Spring 2016	A	Spring 2016	Large	No	33845	6115967
1028081033|WP_063840416_1|FJ460181_2|1|1|aadA17|ant(3__)-Ia|nucleotidyltransferase|ANT(3__)-Ia_family_aminoglycoside_nucleotidyltransferase_AadA17	SMP-148	10.2506	61	67	MF7515	WP_063840416_1	NCBI-AMR	ARDatabase	ANT(3")	ANT(3__)-Ia_family_aminoglycoside_nucleotidyltransferase_AadA17	Protein	NCBI-AMR	ANT3_dprime	Aminoglycoside_nucleotidyltransferase	Aminoglycosides	Antibiotic_inactivation	Yes	Yes	2016-04-22T00:00:00Z	Manure6	6	6L	Manure	Manure slurry from 6”	n/a	Spring 2016	K	Spring 2016	Large	No	42254	7429349
1028081033|WP_063840416_1|FJ460181_2|1|1|aadA17|ant(3__)-Ia|nucleotidyltransferase|ANT(3__)-Ia_family_aminoglycoside_nucleotidyltransferase_AadA17	SMP-171	3.06027	8	67	MF7515	WP_063840416_1	NCBI-AMR	ARDatabase	ANT(3")	ANT(3__)-Ia_family_aminoglycoside_nucleotidyltransferase_AadA17	Protein	NCBI-AMR	ANT3_dprime	Aminoglycoside_nucleotidyltransferase	Aminoglycosides	Antibiotic_inactivation	Yes	Yes	2016-09-06T00:00:00Z	Manure24	24	24O	Manure	Manure slurry from 24”	n/a	Fall 2016	J	Spring 2016	Large	Yes	6024	5687782
1028081033|WP_063840416_1|FJ460181_2|1|1|aadA17|ant(3__)-Ia|nucleotidyltransferase|ANT(3__)-Ia_family_aminoglycoside_nucleotidyltransferase_AadA17	SMP-240	0	4	67	MF7515	WP_063840416_1	NCBI-AMR	ARDatabase	ANT(3")	ANT(3__)-Ia_family_aminoglycoside_nucleotidyltransferase_AadA17	Protein	NCBI-AMR	ANT3_dprime	Aminoglycoside_nucleotidyltransferase	Aminoglycosides	Antibiotic_inactivation	Yes	Yes	2016-09-08T00:00:00Z	Manure24	24	6O	Manure	Manure slurry from 24”	n/a	Fall 2016	I	Spring 2016	Large	Yes	10710	7683670
1028081033|WP_063840416_1|FJ460181_2|1|1|aadA17|ant(3__)-Ia|nucleotidyltransferase|ANT(3__)-Ia_family_aminoglycoside_nucleotidyltransferase_AadA17	SMP-239	2.82315	8	67	MF7515	WP_063840416_1	NCBI-AMR	ARDatabase	ANT(3")	ANT(3__)-Ia_family_aminoglycoside_nucleotidyltransferase_AadA17	Protein	NCBI-AMR	ANT3_dprime	Aminoglycoside_nucleotidyltransferase	Aminoglycosides	Antibiotic_inactivation	Yes	Yes	2016-09-08T00:00:00Z	Manure12	12	24O	Manure	Manure slurry from 12”	n/a	Fall 2016	I	Spring 2016	Large	Yes	3570	5411089
1028081033|WP_063840416_1|FJ460181_2|1|1|aadA17|ant(3__)-Ia|nucleotidyltransferase|ANT(3__)-Ia_family_aminoglycoside_nucleotidyltransferase_AadA17	SMP-149	2.78992	18	67	MF7515	WP_063840416_1	NCBI-AMR	ARDatabase	ANT(3")	ANT(3__)-Ia_family_aminoglycoside_nucleotidyltransferase_AadA17	Protein	NCBI-AMR	ANT3_dprime	Aminoglycoside_nucleotidyltransferase	Aminoglycosides	Antibiotic_inactivation	Yes	Yes	2016-04-22T00:00:00Z	Manure12	12	12L	Manure	Manure slurry from 12”	n/a	Spring 2016	K	Spring 2016	Large	No	31646	6793950
1028081033|WP_063840416_1|FJ460181_2|1|1|aadA17|ant(3__)-Ia|nucleotidyltransferase|ANT(3__)-Ia_family_aminoglycoside_nucleotidyltransferase_AadA17	SMP-227	4.32288	18	67	MF7515	WP_063840416_1	NCBI-AMR	ARDatabase	ANT(3")	ANT(3__)-Ia_family_aminoglycoside_nucleotidyltransferase_AadA17	Protein	NCBI-AMR	ANT3_dprime	Aminoglycoside_nucleotidyltransferase	Aminoglycosides	Antibiotic_inactivation	Yes	Yes	2016-09-08T00:00:00Z	Manure12	12	24D	Manure	Manure slurry from 12”	n/a	Fall 2016	K	Spring 2016	Large	No	9516	8385749
1028081033|WP_063840416_1|FJ460181_2|1|1|aadA17|ant(3__)-Ia|nucleotidyltransferase|ANT(3__)-Ia_family_aminoglycoside_nucleotidyltransferase_AadA17	SMP-215	2.99791	13	67	MF7515	WP_063840416_1	NCBI-AMR	ARDatabase	ANT(3")	ANT(3__)-Ia_family_aminoglycoside_nucleotidyltransferase_AadA17	Protein	NCBI-AMR	ANT3_dprime	Aminoglycoside_nucleotidyltransferase	Aminoglycosides	Antibiotic_inactivation	Yes	Yes	2016-09-08T00:00:00Z	Manure12	12	24J	Manure	Manure slurry from 12”	n/a	Fall 2016	D	Fall 2015	Small	Yes	8613	6066340
1028081033|WP_063840416_1|FJ460181_2|1|1|aadA17|ant(3__)-Ia|nucleotidyltransferase|ANT(3__)-Ia_family_aminoglycoside_nucleotidyltransferase_AadA17	SMP-073	1.24426	22	67	MF7515	WP_063840416_1	NCBI-AMR	ARDatabase	ANT(3")	ANT(3__)-Ia_family_aminoglycoside_nucleotidyltransferase_AadA17	Protein	NCBI-AMR	ANT3_dprime	Aminoglycoside_nucleotidyltransferase	Aminoglycosides	Antibiotic_inactivation	Yes	Yes	2015-10-01T00:00:00Z	Fresh Manure	0	0C	Manure	Fresh Manure	n/a	Fall 2015	B	NA	NA	NA	24372	7979887
1028081033|WP_063840416_1|FJ460181_2|1|1|aadA17|ant(3__)-Ia|nucleotidyltransferase|ANT(3__)-Ia_family_aminoglycoside_nucleotidyltransferase_AadA17	SMP-039	1.98972	8	67	MF7515	WP_063840416_1	NCBI-AMR	ARDatabase	ANT(3")	ANT(3__)-Ia_family_aminoglycoside_nucleotidyltransferase_AadA17	Protein	NCBI-AMR	ANT3_dprime	Aminoglycoside_nucleotidyltransferase	Aminoglycosides	Antibiotic_inactivation	Yes	Yes	2015-09-11T00:00:00Z	Manure6	6	6B	Manure	Manure slurry from 6”	n/a	Fall 2015	M	NA	Small	No	20484	5849938
1028081033|WP_063840416_1|FJ460181_2|1|1|aadA17|ant(3__)-Ia|nucleotidyltransferase|ANT(3__)-Ia_family_aminoglycoside_nucleotidyltransferase_AadA17	SMP-198	2.61929	16	67	MF7515	WP_063840416_1	NCBI-AMR	ARDatabase	ANT(3")	ANT(3__)-Ia_family_aminoglycoside_nucleotidyltransferase_AadA17	Protein	NCBI-AMR	ANT3_dprime	Aminoglycoside_nucleotidyltransferase	Aminoglycosides	Antibiotic_inactivation	Yes	Yes	2016-09-07T00:00:00Z	Manure6	6	6H	Manure	Manure slurry from 6”	n/a	Fall 2016	G	Fall 2014	Small	No	2257	6395108
1028081033|WP_063840416_1|FJ460181_2|1|1|aadA17|ant(3__)-Ia|nucleotidyltransferase|ANT(3__)-Ia_family_aminoglycoside_nucleotidyltransferase_AadA17	SMP-015	4.19733	27	67	MF7515	WP_063840416_1	NCBI-AMR	ARDatabase	ANT(3")	ANT(3__)-Ia_family_aminoglycoside_nucleotidyltransferase_AadA17	Protein	NCBI-AMR	ANT3_dprime	Aminoglycoside_nucleotidyltransferase	Aminoglycosides	Antibiotic_inactivation	Yes	Yes	2015-09-11T00:00:00Z	Manure6	6	6I	Manure	Manure slurry from 6”	n/a	Fall 2015	D	NA	Small	No	16200	6865769
1028081033|WP_063840416_1|FJ460181_2|1|1|aadA17|ant(3__)-Ia|nucleotidyltransferase|ANT(3__)-Ia_family_aminoglycoside_nucleotidyltransferase_AadA17	SMP-187	1.69649	7	67	MF7515	WP_063840416_1	NCBI-AMR	ARDatabase	ANT(3")	ANT(3__)-Ia_family_aminoglycoside_nucleotidyltransferase_AadA17	Protein	NCBI-AMR	ANT3_dprime	Aminoglycoside_nucleotidyltransferase	Aminoglycosides	Antibiotic_inactivation	Yes	Yes	2016-09-07T00:00:00Z	Manure6	6	6K	Manure	Manure slurry from 6”	n/a	Fall 2016	L	Spring 2016	Small	No	2452	6353584
1028081033|WP_063840416_1|FJ460181_2|1|1|aadA17|ant(3__)-Ia|nucleotidyltransferase|ANT(3__)-Ia_family_aminoglycoside_nucleotidyltransferase_AadA17	SMP-068	0	7	67	MF7515	WP_063840416_1	NCBI-AMR	ARDatabase	ANT(3")	ANT(3__)-Ia_family_aminoglycoside_nucleotidyltransferase_AadA17	Protein	NCBI-AMR	ANT3_dprime	Aminoglycoside_nucleotidyltransferase	Aminoglycosides	Antibiotic_inactivation	Yes	Yes	2015-10-01T00:00:00Z	Manure6	6	6C	Manure	Manure slurry from 6”	n/a	Fall 2015	K	NA	Large	No	36269	11540904
1028081033|WP_063840416_1|FJ460181_2|1|1|aadA17|ant(3__)-Ia|nucleotidyltransferase|ANT(3__)-Ia_family_aminoglycoside_nucleotidyltransferase_AadA17	SMP-180	4.26439	15	67	MF7515	WP_063840416_1	NCBI-AMR	ARDatabase	ANT(3")	ANT(3__)-Ia_family_aminoglycoside_nucleotidyltransferase_AadA17	Protein	NCBI-AMR	ANT3_dprime	Aminoglycoside_nucleotidyltransferase	Aminoglycosides	Antibiotic_inactivation	Yes	Yes	2016-09-06T00:00:00Z	Fresh Manure	0	0F	Manure	Fresh Manure	n/a	Fall 2016	E	Spring 2015	Small	No	8579	5863354
1028081033|WP_063840416_1|FJ460181_2|1|1|aadA17|ant(3__)-Ia|nucleotidyltransferase|ANT(3__)-Ia_family_aminoglycoside_nucleotidyltransferase_AadA17	SMP-034	2.43062	25	67	MF7515	WP_063840416_1	NCBI-AMR	ARDatabase	ANT(3")	ANT(3__)-Ia_family_aminoglycoside_nucleotidyltransferase_AadA17	Protein	NCBI-AMR	ANT3_dprime	Aminoglycoside_nucleotidyltransferase	Aminoglycosides	Antibiotic_inactivation	Yes	Yes	2015-09-11T00:00:00Z	Manure12	12	12K	Manure	Manure slurry from 12” 1yr	n/a	Fall 2015	A	NA	Large	No	45075	11428689
1028081033|WP_063840416_1|FJ460181_2|1|1|aadA17|ant(3__)-Ia|nucleotidyltransferase|ANT(3__)-Ia_family_aminoglycoside_nucleotidyltransferase_AadA17	SMP-084	2.84704	11	67	MF7515	WP_063840416_1	NCBI-AMR	ARDatabase	ANT(3")	ANT(3__)-Ia_family_aminoglycoside_nucleotidyltransferase_AadA17	Protein	NCBI-AMR	ANT3_dprime	Aminoglycoside_nucleotidyltransferase	Aminoglycosides	Antibiotic_inactivation	Yes	Yes	2016-04-18T00:00:00Z	Manure6	6	6M	Manure	Manure slurry from 6”	n/a	Spring 2016	J	Spring 2016	Large	No	26452	5794653
1028081033|WP_063840416_1|FJ460181_2|1|1|aadA17|ant(3__)-Ia|nucleotidyltransferase|ANT(3__)-Ia_family_aminoglycoside_nucleotidyltransferase_AadA17	SMP-062	3.35675	22	67	MF7515	WP_063840416_1	NCBI-AMR	ARDatabase	ANT(3")	ANT(3__)-Ia_family_aminoglycoside_nucleotidyltransferase_AadA17	Protein	NCBI-AMR	ANT3_dprime	Aminoglycoside_nucleotidyltransferase	Aminoglycosides	Antibiotic_inactivation	Yes	Yes	2015-10-01T00:00:00Z	Manure6	6	6E	Manure	Manure slurry from 6”	n/a	Fall 2015	H	NA	NA	NA	28151	7951196
1028081033|WP_063840416_1|FJ460181_2|1|1|aadA17|ant(3__)-Ia|nucleotidyltransferase|ANT(3__)-Ia_family_aminoglycoside_nucleotidyltransferase_AadA17	SMP-029	0	2	67	MF7515	WP_063840416_1	NCBI-AMR	ARDatabase	ANT(3")	ANT(3__)-Ia_family_aminoglycoside_nucleotidyltransferase_AadA17	Protein	NCBI-AMR	ANT3_dprime	Aminoglycoside_nucleotidyltransferase	Aminoglycosides	Antibiotic_inactivation	Yes	Yes	2015-09-11T00:00:00Z	Manure24	24	24K	Manure	Manure slurry from 24”	n/a	Fall 2015	O	NA	Small	No	51853	14990648
1028081033|WP_063840416_1|FJ460181_2|1|1|aadA17|ant(3__)-Ia|nucleotidyltransferase|ANT(3__)-Ia_family_aminoglycoside_nucleotidyltransferase_AadA17	SMP-214	8.48208	39	67	MF7515	WP_063840416_1	NCBI-AMR	ARDatabase	ANT(3")	ANT(3__)-Ia_family_aminoglycoside_nucleotidyltransferase_AadA17	Protein	NCBI-AMR	ANT3_dprime	Aminoglycoside_nucleotidyltransferase	Aminoglycosides	Antibiotic_inactivation	Yes	Yes	2016-09-08T00:00:00Z	Manure6	6	12G	Manure	Manure slurry from 6”	n/a	Fall 2016	D	Fall 2015	Small	Yes	14285	9354685
1028081033|WP_063840416_1|FJ460181_2|1|1|aadA17|ant(3__)-Ia|nucleotidyltransferase|ANT(3__)-Ia_family_aminoglycoside_nucleotidyltransferase_AadA17	SMP-046	0	2	67	MF7515	WP_063840416_1	NCBI-AMR	ARDatabase	ANT(3")	ANT(3__)-Ia_family_aminoglycoside_nucleotidyltransferase_AadA17	Protein	NCBI-AMR	ANT3_dprime	Aminoglycoside_nucleotidyltransferase	Aminoglycosides	Antibiotic_inactivation	Yes	Yes	2015-09-23T00:00:00Z	Manure6	6	6J	Manure	Manure slurry from 6”	n/a	Fall 2015	I	NA	Large	Yes	13995	5561703
1028081033|WP_063840416_1|FJ460181_2|1|1|aadA17|ant(3__)-Ia|nucleotidyltransferase|ANT(3__)-Ia_family_aminoglycoside_nucleotidyltransferase_AadA17	SMP-021	3.8549	5	67	MF7515	WP_063840416_1	NCBI-AMR	ARDatabase	ANT(3")	ANT(3__)-Ia_family_aminoglycoside_nucleotidyltransferase_AadA17	Protein	NCBI-AMR	ANT3_dprime	Aminoglycoside_nucleotidyltransferase	Aminoglycosides	Antibiotic_inactivation	Yes	Yes	2015-09-11T00:00:00Z	Manure6	6	6L	Manure	Manure slurry from 6"	n/a	Fall 2015	G	NA	Small	No	9883	3316492
1028081033|WP_063840416_1|FJ460181_2|1|1|aadA17|ant(3__)-Ia|nucleotidyltransferase|ANT(3__)-Ia_family_aminoglycoside_nucleotidyltransferase_AadA17	SMP-022	0	2	67	MF7515	WP_063840416_1	NCBI-AMR	ARDatabase	ANT(3")	ANT(3__)-Ia_family_aminoglycoside_nucleotidyltransferase_AadA17	Protein	NCBI-AMR	ANT3_dprime	Aminoglycoside_nucleotidyltransferase	Aminoglycosides	Antibiotic_inactivation	Yes	Yes	2015-09-11T00:00:00Z	Manure12	12	12L	Manure	Manure slurry from 12"	n/a	Fall 2015	G	NA	Small	No	12167	4158214
1028081033|WP_063840416_1|FJ460181_2|1|1|aadA17|ant(3__)-Ia|nucleotidyltransferase|ANT(3__)-Ia_family_aminoglycoside_nucleotidyltransferase_AadA17	SMP-222	2.88099	7	67	MF7515	WP_063840416_1	NCBI-AMR	ARDatabase	ANT(3")	ANT(3__)-Ia_family_aminoglycoside_nucleotidyltransferase_AadA17	Protein	NCBI-AMR	ANT3_dprime	Aminoglycoside_nucleotidyltransferase	Aminoglycosides	Antibiotic_inactivation	Yes	Yes	2016-09-08T00:00:00Z	Manure24	24	6H	Manure	Manure slurry from 24”	n/a	Fall 2016	A	Spring 2016	Large	No	8275	6320697
1028081033|WP_063840416_1|FJ460181_2|1|1|aadA17|ant(3__)-Ia|nucleotidyltransferase|ANT(3__)-Ia_family_aminoglycoside_nucleotidyltransferase_AadA17	SMP-130	0	3	67	MF7515	WP_063840416_1	NCBI-AMR	ARDatabase	ANT(3")	ANT(3__)-Ia_family_aminoglycoside_nucleotidyltransferase_AadA17	Protein	NCBI-AMR	ANT3_dprime	Aminoglycoside_nucleotidyltransferase	Aminoglycosides	Antibiotic_inactivation	Yes	Yes	2016-04-19T00:00:00Z	Fresh Manure	0	0J	Manure	Fresh Manure	n/a	Spring 2016	F	Spring 2016	Small	No	22149	5798458
1028081033|WP_063840416_1|FJ460181_2|1|1|aadA17|ant(3__)-Ia|nucleotidyltransferase|ANT(3__)-Ia_family_aminoglycoside_nucleotidyltransferase_AadA17	SMP-220	9.96372	35	67	MF7515	WP_063840416_1	NCBI-AMR	ARDatabase	ANT(3")	ANT(3__)-Ia_family_aminoglycoside_nucleotidyltransferase_AadA17	Protein	NCBI-AMR	ANT3_dprime	Aminoglycoside_nucleotidyltransferase	Aminoglycosides	Antibiotic_inactivation	Yes	Yes	2016-09-08T00:00:00Z	Manure6	6	12O	Manure	Manure slurry from 6”	n/a	Fall 2016	A	Spring 2016	Large	No	6225	5438008
1028081033|WP_063840416_1|FJ460181_2|1|1|aadA17|ant(3__)-Ia|nucleotidyltransferase|ANT(3__)-Ia_family_aminoglycoside_nucleotidyltransferase_AadA17	SMP-110	3.08159	12	67	MF7515	WP_063840416_1	NCBI-AMR	ARDatabase	ANT(3")	ANT(3__)-Ia_family_aminoglycoside_nucleotidyltransferase_AadA17	Protein	NCBI-AMR	ANT3_dprime	Aminoglycoside_nucleotidyltransferase	Aminoglycosides	Antibiotic_inactivation	Yes	Yes	2016-04-18T00:00:00Z	Manure24	24	24K	Manure	Manure dry pile 24”	n/a	Spring 2016	L	Spring 2016	Small	No	29451	5586607
1028081033|WP_063840416_1|FJ460181_2|1|1|aadA17|ant(3__)-Ia|nucleotidyltransferase|ANT(3__)-Ia_family_aminoglycoside_nucleotidyltransferase_AadA17	SMP-221	5.36963	17	67	MF7515	WP_063840416_1	NCBI-AMR	ARDatabase	ANT(3")	ANT(3__)-Ia_family_aminoglycoside_nucleotidyltransferase_AadA17	Protein	NCBI-AMR	ANT3_dprime	Aminoglycoside_nucleotidyltransferase	Aminoglycosides	Antibiotic_inactivation	Yes	Yes	2016-09-08T00:00:00Z	Manure12	12	24H	Manure	Manure slurry from 12”	n/a	Fall 2016	A	Spring 2016	Large	No	6255	6205962
1028081053|WP_063840436_1|EF051038_1|1|1|aadA21|aadA21|nucleotidyltransferase|ANT(3__)-Ia_family_aminoglycoside_nucleotidyltransferase_AadA21	SMP-023	3.91396	2	9	MF7516	WP_063840436_1	NCBI-AMR	ARDatabase	ANT(3")	ANT(3__)-Ia_family_aminoglycoside_nucleotidyltransferase_AadA21	Protein	NCBI-AMR	ANT3_dprime	Aminoglycoside_nucleotidyltransferase	Aminoglycosides	Antibiotic_inactivation	Yes	Yes	2015-09-11T00:00:00Z	Manure24	24	24H	Manure	Manure slurry from 24"	n/a	Fall 2015	G	NA	Small	No	14471	4198492
1028081053|WP_063840436_1|EF051038_1|1|1|aadA21|aadA21|nucleotidyltransferase|ANT(3__)-Ia_family_aminoglycoside_nucleotidyltransferase_AadA21	SMP-121	0.954815	1	9	MF7516	WP_063840436_1	NCBI-AMR	ARDatabase	ANT(3")	ANT(3__)-Ia_family_aminoglycoside_nucleotidyltransferase_AadA21	Protein	NCBI-AMR	ANT3_dprime	Aminoglycoside_nucleotidyltransferase	Aminoglycosides	Antibiotic_inactivation	Yes	Yes	2016-04-19T00:00:00Z	Manure24	24	24J	Manure	Manure slurry from 24”	n/a	Spring 2016	I	Spring 2016	Large	No	40178	8475197
1028081053|WP_063840436_1|EF051038_1|1|1|aadA21|aadA21|nucleotidyltransferase|ANT(3__)-Ia_family_aminoglycoside_nucleotidyltransferase_AadA21	SMP-081	2.40553	1	9	MF7516	WP_063840436_1	NCBI-AMR	ARDatabase	ANT(3")	ANT(3__)-Ia_family_aminoglycoside_nucleotidyltransferase_AadA21	Protein	NCBI-AMR	ANT3_dprime	Aminoglycoside_nucleotidyltransferase	Aminoglycosides	Antibiotic_inactivation	Yes	Yes	2016-04-18T00:00:00Z	Soil6	6	6O	Soil	Soil Sample from 6”	Corn	Spring 2016	J	Spring 2016	Large	No	9899	3425295
1028081053|WP_063840436_1|EF051038_1|1|1|aadA21|aadA21|nucleotidyltransferase|ANT(3__)-Ia_family_aminoglycoside_nucleotidyltransferase_AadA21	SMP-170	2.20004	2	9	MF7516	WP_063840436_1	NCBI-AMR	ARDatabase	ANT(3")	ANT(3__)-Ia_family_aminoglycoside_nucleotidyltransferase_AadA21	Protein	NCBI-AMR	ANT3_dprime	Aminoglycoside_nucleotidyltransferase	Aminoglycosides	Antibiotic_inactivation	Yes	Yes	2016-09-06T00:00:00Z	Manure12	12	12O	Manure	Manure slurry from 12”	n/a	Fall 2016	J	Spring 2016	Large	Yes	8904	7147807
1028081053|WP_063840436_1|EF051038_1|1|1|aadA21|aadA21|nucleotidyltransferase|ANT(3__)-Ia_family_aminoglycoside_nucleotidyltransferase_AadA21	SMP-096	5.4435	2	9	MF7516	WP_063840436_1	NCBI-AMR	ARDatabase	ANT(3")	ANT(3__)-Ia_family_aminoglycoside_nucleotidyltransferase_AadA21	Protein	NCBI-AMR	ANT3_dprime	Aminoglycoside_nucleotidyltransferase	Aminoglycosides	Antibiotic_inactivation	Yes	Yes	2016-04-18T00:00:00Z	Manure6	6	6O	Manure	Manure slurry from 6”	n/a	Spring 2016	E	Spring 2015	Small	No	13639	2937076
1028081053|WP_063840436_1|EF051038_1|1|1|aadA21|aadA21|nucleotidyltransferase|ANT(3__)-Ia_family_aminoglycoside_nucleotidyltransferase_AadA21	SMP-092	4.91904	2	9	MF7516	WP_063840436_1	NCBI-AMR	ARDatabase	ANT(3")	ANT(3__)-Ia_family_aminoglycoside_nucleotidyltransferase_AadA21	Protein	NCBI-AMR	ANT3_dprime	Aminoglycoside_nucleotidyltransferase	Aminoglycosides	Antibiotic_inactivation	Yes	Yes	2016-04-18T00:00:00Z	Manure24	24	24O	Manure	Manure slurry from 24”	n/a	Spring 2016	N	Fall 2015	Medium	No	13922	3197723
1028081053|WP_063840436_1|EF051038_1|1|1|aadA21|aadA21|nucleotidyltransferase|ANT(3__)-Ia_family_aminoglycoside_nucleotidyltransferase_AadA21	SMP-073	3.11064	3	9	MF7516	WP_063840436_1	NCBI-AMR	ARDatabase	ANT(3")	ANT(3__)-Ia_family_aminoglycoside_nucleotidyltransferase_AadA21	Protein	NCBI-AMR	ANT3_dprime	Aminoglycoside_nucleotidyltransferase	Aminoglycosides	Antibiotic_inactivation	Yes	Yes	2015-10-01T00:00:00Z	Fresh Manure	0	0C	Manure	Fresh Manure	n/a	Fall 2015	B	NA	NA	NA	24372	7979887
1028081053|WP_063840436_1|EF051038_1|1|1|aadA21|aadA21|nucleotidyltransferase|ANT(3__)-Ia_family_aminoglycoside_nucleotidyltransferase_AadA21	SMP-199	1.65454	1	9	MF7516	WP_063840436_1	NCBI-AMR	ARDatabase	ANT(3")	ANT(3__)-Ia_family_aminoglycoside_nucleotidyltransferase_AadA21	Protein	NCBI-AMR	ANT3_dprime	Aminoglycoside_nucleotidyltransferase	Aminoglycosides	Antibiotic_inactivation	Yes	Yes	2016-09-07T00:00:00Z	Manure12	12	12H	Manure	Manure slurry from 12”	n/a	Fall 2016	G	Fall 2014	Small	No	3977	4568775
1028081053|WP_063840436_1|EF051038_1|1|1|aadA21|aadA21|nucleotidyltransferase|ANT(3__)-Ia_family_aminoglycoside_nucleotidyltransferase_AadA21	SMP-174	7.5264	8	9	MF7516	WP_063840436_1	NCBI-AMR	ARDatabase	ANT(3")	ANT(3__)-Ia_family_aminoglycoside_nucleotidyltransferase_AadA21	Protein	NCBI-AMR	ANT3_dprime	Aminoglycoside_nucleotidyltransferase	Aminoglycosides	Antibiotic_inactivation	Yes	Yes	2016-09-06T00:00:00Z	Fresh Manure	0	0O	Manure	Fresh Manure	n/a	Fall 2016	N	Fall 2015	Medium	No	5296	8299620
1028081053|WP_063840436_1|EF051038_1|1|1|aadA21|aadA21|nucleotidyltransferase|ANT(3__)-Ia_family_aminoglycoside_nucleotidyltransferase_AadA21	SMP-176	17.5074	14	9	MF7516	WP_063840436_1	NCBI-AMR	ARDatabase	ANT(3")	ANT(3__)-Ia_family_aminoglycoside_nucleotidyltransferase_AadA21	Protein	NCBI-AMR	ANT3_dprime	Aminoglycoside_nucleotidyltransferase	Aminoglycosides	Antibiotic_inactivation	Yes	Yes	2016-09-06T00:00:00Z	Manure12	12	12D	Manure	Manure slurry from 12”	n/a	Fall 2016	N	Fall 2015	Medium	No	9700	6194314
1028081053|WP_063840436_1|EF051038_1|1|1|aadA21|aadA21|nucleotidyltransferase|ANT(3__)-Ia_family_aminoglycoside_nucleotidyltransferase_AadA21	SMP-142	3.02559	2	9	MF7516	WP_063840436_1	NCBI-AMR	ARDatabase	ANT(3")	ANT(3__)-Ia_family_aminoglycoside_nucleotidyltransferase_AadA21	Protein	NCBI-AMR	ANT3_dprime	Aminoglycoside_nucleotidyltransferase	Aminoglycosides	Antibiotic_inactivation	Yes	Yes	2016-04-22T00:00:00Z	Manure6	6	6E	Manure	Manure slurry from 6”	n/a	Spring 2016	A	Spring 2016	Large	No	27404	5269402
1028081053|WP_063840436_1|EF051038_1|1|1|aadA21|aadA21|nucleotidyltransferase|ANT(3__)-Ia_family_aminoglycoside_nucleotidyltransferase_AadA21	SMP-097	2.17085	1	9	MF7516	WP_063840436_1	NCBI-AMR	ARDatabase	ANT(3")	ANT(3__)-Ia_family_aminoglycoside_nucleotidyltransferase_AadA21	Protein	NCBI-AMR	ANT3_dprime	Aminoglycoside_nucleotidyltransferase	Aminoglycosides	Antibiotic_inactivation	Yes	Yes	2016-04-18T00:00:00Z	Manure12	12	12O	Manure	Manure slurry from 12”	n/a	Spring 2016	E	Spring 2015	Small	No	11935	3623353
1028081053|WP_063840436_1|EF051038_1|1|1|aadA21|aadA21|nucleotidyltransferase|ANT(3__)-Ia_family_aminoglycoside_nucleotidyltransferase_AadA21	SMP-006	19.2724	14	9	MF7516	WP_063840436_1	NCBI-AMR	ARDatabase	ANT(3")	ANT(3__)-Ia_family_aminoglycoside_nucleotidyltransferase_AadA21	Protein	NCBI-AMR	ANT3_dprime	Aminoglycoside_nucleotidyltransferase	Aminoglycosides	Antibiotic_inactivation	Yes	Yes	2015-08-28T00:00:00Z	Fresh Manure	0	0M	Manure	Fresh manure	n/a	Fall 2015	N	NA	Medium	NA	21071	5996623
1028081053|WP_063840436_1|EF051038_1|1|1|aadA21|aadA21|nucleotidyltransferase|ANT(3__)-Ia_family_aminoglycoside_nucleotidyltransferase_AadA21	SMP-175	24.3221	19	9	MF7516	WP_063840436_1	NCBI-AMR	ARDatabase	ANT(3")	ANT(3__)-Ia_family_aminoglycoside_nucleotidyltransferase_AadA21	Protein	NCBI-AMR	ANT3_dprime	Aminoglycoside_nucleotidyltransferase	Aminoglycosides	Antibiotic_inactivation	Yes	Yes	2016-09-06T00:00:00Z	Manure6	6	6D	Manure	Manure slurry from 6”	n/a	Fall 2016	N	Fall 2015	Medium	No	8306	6034668
1028081053|WP_063840436_1|EF051038_1|1|1|aadA21|aadA21|nucleotidyltransferase|ANT(3__)-Ia_family_aminoglycoside_nucleotidyltransferase_AadA21	SMP-002	1.94893	2	9	MF7516	WP_063840436_1	NCBI-AMR	ARDatabase	ANT(3")	ANT(3__)-Ia_family_aminoglycoside_nucleotidyltransferase_AadA21	Protein	NCBI-AMR	ANT3_dprime	Aminoglycoside_nucleotidyltransferase	Aminoglycosides	Antibiotic_inactivation	Yes	Yes	2015-08-28T00:00:00Z	Fresh Manure	0	0A	Manure	Fresh manure	n/a	Fall 2015	J	Spring 2015	Large	NA	32932	8330568
1028081053|WP_063840436_1|EF051038_1|1|1|aadA21|aadA21|nucleotidyltransferase|ANT(3__)-Ia_family_aminoglycoside_nucleotidyltransferase_AadA21	SMP-138	4.59046	6	9	MF7516	WP_063840436_1	NCBI-AMR	ARDatabase	ANT(3")	ANT(3__)-Ia_family_aminoglycoside_nucleotidyltransferase_AadA21	Protein	NCBI-AMR	ANT3_dprime	Aminoglycoside_nucleotidyltransferase	Aminoglycosides	Antibiotic_inactivation	Yes	Yes	2016-04-22T00:00:00Z	Manure24	24	24E	Manure	Manure slurry from 24”	n/a	Spring 2016	D	Fall 2015	Small	No	14022	10260253
1028081053|WP_063840436_1|EF051038_1|1|1|aadA21|aadA21|nucleotidyltransferase|ANT(3__)-Ia_family_aminoglycoside_nucleotidyltransferase_AadA21	SMP-200	2.01965	2	9	MF7516	WP_063840436_1	NCBI-AMR	ARDatabase	ANT(3")	ANT(3__)-Ia_family_aminoglycoside_nucleotidyltransferase_AadA21	Protein	NCBI-AMR	ANT3_dprime	Aminoglycoside_nucleotidyltransferase	Aminoglycosides	Antibiotic_inactivation	Yes	Yes	2016-09-07T00:00:00Z	Manure24	24	24H	Manure	Manure slurry from 24”	n/a	Fall 2016	G	Fall 2014	Small	No	14470	7548059
1028081053|WP_063840436_1|EF051038_1|1|1|aadA21|aadA21|nucleotidyltransferase|ANT(3__)-Ia_family_aminoglycoside_nucleotidyltransferase_AadA21	SMP-083	6.15897	4	9	MF7516	WP_063840436_1	NCBI-AMR	ARDatabase	ANT(3")	ANT(3__)-Ia_family_aminoglycoside_nucleotidyltransferase_AadA21	Protein	NCBI-AMR	ANT3_dprime	Aminoglycoside_nucleotidyltransferase	Aminoglycosides	Antibiotic_inactivation	Yes	Yes	2016-04-18T00:00:00Z	Fresh Manure	0	0M	Manure	Fresh Manure	n/a	Spring 2016	J	Spring 2016	Large	No	26090	5183263
1028081053|WP_063840436_1|EF051038_1|1|1|aadA21|aadA21|nucleotidyltransferase|ANT(3__)-Ia_family_aminoglycoside_nucleotidyltransferase_AadA21	SMP-222	1.20041	1	9	MF7516	WP_063840436_1	NCBI-AMR	ARDatabase	ANT(3")	ANT(3__)-Ia_family_aminoglycoside_nucleotidyltransferase_AadA21	Protein	NCBI-AMR	ANT3_dprime	Aminoglycoside_nucleotidyltransferase	Aminoglycosides	Antibiotic_inactivation	Yes	Yes	2016-09-08T00:00:00Z	Manure24	24	6H	Manure	Manure slurry from 24”	n/a	Fall 2016	A	Spring 2016	Large	No	8275	6320697
1028081053|WP_063840436_1|EF051038_1|1|1|aadA21|aadA21|nucleotidyltransferase|ANT(3__)-Ia_family_aminoglycoside_nucleotidyltransferase_AadA21	SMP-098	4.66436	3	9	MF7516	WP_063840436_1	NCBI-AMR	ARDatabase	ANT(3")	ANT(3__)-Ia_family_aminoglycoside_nucleotidyltransferase_AadA21	Protein	NCBI-AMR	ANT3_dprime	Aminoglycoside_nucleotidyltransferase	Aminoglycosides	Antibiotic_inactivation	Yes	Yes	2016-04-18T00:00:00Z	Manure24	24	24D	Manure	Manure slurry from 24”	n/a	Spring 2016	E	Spring 2015	Small	No	10889	5021189
1028081053|WP_063840436_1|EF051038_1|1|1|aadA21|aadA21|nucleotidyltransferase|ANT(3__)-Ia_family_aminoglycoside_nucleotidyltransferase_AadA21	SMP-178	2.53718	2	9	MF7516	WP_063840436_1	NCBI-AMR	ARDatabase	ANT(3")	ANT(3__)-Ia_family_aminoglycoside_nucleotidyltransferase_AadA21	Protein	NCBI-AMR	ANT3_dprime	Aminoglycoside_nucleotidyltransferase	Aminoglycosides	Antibiotic_inactivation	Yes	Yes	2016-09-06T00:00:00Z	Soil6	6	6A	Soil	Soil Sample from 6”	Soybeans	Fall 2016	E	Spring 2015	Small	No	9062	6150802
1028081053|WP_063840436_1|EF051038_1|1|1|aadA21|aadA21|nucleotidyltransferase|ANT(3__)-Ia_family_aminoglycoside_nucleotidyltransferase_AadA21	SMP-009	18.6497	14	9	MF7516	WP_063840436_1	NCBI-AMR	ARDatabase	ANT(3")	ANT(3__)-Ia_family_aminoglycoside_nucleotidyltransferase_AadA21	Protein	NCBI-AMR	ANT3_dprime	Aminoglycoside_nucleotidyltransferase	Aminoglycosides	Antibiotic_inactivation	Yes	Yes	2015-08-28T00:00:00Z	Manure6	6	6M	Manure	Manure slurry from 6”	n/a	Fall 2015	H	NA	NA	NA	3083	6959766
1028081053|WP_063840436_1|EF051038_1|1|1|aadA21|aadA21|nucleotidyltransferase|ANT(3__)-Ia_family_aminoglycoside_nucleotidyltransferase_AadA21	SMP-108	2.69449	3	9	MF7516	WP_063840436_1	NCBI-AMR	ARDatabase	ANT(3")	ANT(3__)-Ia_family_aminoglycoside_nucleotidyltransferase_AadA21	Protein	NCBI-AMR	ANT3_dprime	Aminoglycoside_nucleotidyltransferase	Aminoglycosides	Antibiotic_inactivation	Yes	Yes	2016-04-18T00:00:00Z	Manure6	6	6F	Manure	Manure dry pile 6”	n/a	Spring 2016	L	Spring 2016	Small	No	40715	9240350
1028081053|WP_063840436_1|EF051038_1|1|1|aadA21|aadA21|nucleotidyltransferase|ANT(3__)-Ia_family_aminoglycoside_nucleotidyltransferase_AadA21	SMP-095	4.67721	2	9	MF7516	WP_063840436_1	NCBI-AMR	ARDatabase	ANT(3")	ANT(3__)-Ia_family_aminoglycoside_nucleotidyltransferase_AadA21	Protein	NCBI-AMR	ANT3_dprime	Aminoglycoside_nucleotidyltransferase	Aminoglycosides	Antibiotic_inactivation	Yes	Yes	2016-04-18T00:00:00Z	Fresh Manure	0	0O	Manure	Fresh Manure	n/a	Spring 2016	E	Spring 2015	Small	No	8573	3424218
1028081053|WP_063840436_1|EF051038_1|1|1|aadA21|aadA21|nucleotidyltransferase|ANT(3__)-Ia_family_aminoglycoside_nucleotidyltransferase_AadA21	SMP-155	4.0919	3	9	MF7516	WP_063840436_1	NCBI-AMR	ARDatabase	ANT(3")	ANT(3__)-Ia_family_aminoglycoside_nucleotidyltransferase_AadA21	Protein	NCBI-AMR	ANT3_dprime	Aminoglycoside_nucleotidyltransferase	Aminoglycosides	Antibiotic_inactivation	Yes	Yes	2016-04-22T00:00:00Z	Manure12	12	12G	Manure	Manure slurry from 12”	n/a	Spring 2016	G	Fall 2014	Small	No	25179	5758464
1028081053|WP_063840436_1|EF051038_1|1|1|aadA21|aadA21|nucleotidyltransferase|ANT(3__)-Ia_family_aminoglycoside_nucleotidyltransferase_AadA21	SMP-149	3.4874	3	9	MF7516	WP_063840436_1	NCBI-AMR	ARDatabase	ANT(3")	ANT(3__)-Ia_family_aminoglycoside_nucleotidyltransferase_AadA21	Protein	NCBI-AMR	ANT3_dprime	Aminoglycoside_nucleotidyltransferase	Aminoglycosides	Antibiotic_inactivation	Yes	Yes	2016-04-22T00:00:00Z	Manure12	12	12L	Manure	Manure slurry from 12”	n/a	Spring 2016	K	Spring 2016	Large	No	31646	6793950
1028081053|WP_063840436_1|EF051038_1|1|1|aadA21|aadA21|nucleotidyltransferase|ANT(3__)-Ia_family_aminoglycoside_nucleotidyltransferase_AadA21	SMP-064	2.98682	2	9	MF7516	WP_063840436_1	NCBI-AMR	ARDatabase	ANT(3")	ANT(3__)-Ia_family_aminoglycoside_nucleotidyltransferase_AadA21	Protein	NCBI-AMR	ANT3_dprime	Aminoglycoside_nucleotidyltransferase	Aminoglycosides	Antibiotic_inactivation	Yes	Yes	2015-10-01T00:00:00Z	Manure24	24	24E	Manure	Manure slurry from 24”	n/a	Fall 2015	H	NA	NA	NA	11754	5621001
1028081053|WP_063840436_1|EF051038_1|1|1|aadA21|aadA21|nucleotidyltransferase|ANT(3__)-Ia_family_aminoglycoside_nucleotidyltransferase_AadA21	SMP-005	5.15517	3	9	MF7516	WP_063840436_1	NCBI-AMR	ARDatabase	ANT(3")	ANT(3__)-Ia_family_aminoglycoside_nucleotidyltransferase_AadA21	Protein	NCBI-AMR	ANT3_dprime	Aminoglycoside_nucleotidyltransferase	Aminoglycosides	Antibiotic_inactivation	Yes	Yes	2015-08-28T00:00:00Z	Soil6	6	6I	Soil	Soil from 6” depth	Alfalfa	Fall 2015	N	Fall 2015	Medium	NA	15217	5046379
1028081053|WP_063840436_1|EF051038_1|1|1|aadA21|aadA21|nucleotidyltransferase|ANT(3__)-Ia_family_aminoglycoside_nucleotidyltransferase_AadA21	SMP-035	2.23271	4	9	MF7516	WP_063840436_1	NCBI-AMR	ARDatabase	ANT(3")	ANT(3__)-Ia_family_aminoglycoside_nucleotidyltransferase_AadA21	Protein	NCBI-AMR	ANT3_dprime	Aminoglycoside_nucleotidyltransferase	Aminoglycosides	Antibiotic_inactivation	Yes	Yes	2015-09-11T00:00:00Z	Manure24	24	24B	Manure	Manure slurry from 24” 1yr	n/a	Fall 2015	A	NA	Large	No	49718	14092463
1028081053|WP_063840436_1|EF051038_1|1|1|aadA21|aadA21|nucleotidyltransferase|ANT(3__)-Ia_family_aminoglycoside_nucleotidyltransferase_AadA21	SMP-234	0.983314	1	9	MF7516	WP_063840436_1	NCBI-AMR	ARDatabase	ANT(3")	ANT(3__)-Ia_family_aminoglycoside_nucleotidyltransferase_AadA21	Protein	NCBI-AMR	ANT3_dprime	Aminoglycoside_nucleotidyltransferase	Aminoglycosides	Antibiotic_inactivation	Yes	Yes	2016-09-08T00:00:00Z	Manure24	24	6G	Manure	Manure slurry from 24”	n/a	Fall 2016	H	NA	NA	NA	15710	7851629
1028081053|WP_063840436_1|EF051038_1|1|1|aadA21|aadA21|nucleotidyltransferase|ANT(3__)-Ia_family_aminoglycoside_nucleotidyltransferase_AadA21	SMP-198	2.40102	2	9	MF7516	WP_063840436_1	NCBI-AMR	ARDatabase	ANT(3")	ANT(3__)-Ia_family_aminoglycoside_nucleotidyltransferase_AadA21	Protein	NCBI-AMR	ANT3_dprime	Aminoglycoside_nucleotidyltransferase	Aminoglycosides	Antibiotic_inactivation	Yes	Yes	2016-09-07T00:00:00Z	Manure6	6	6H	Manure	Manure slurry from 6”	n/a	Fall 2016	G	Fall 2014	Small	No	2257	6395108
1028081053|WP_063840436_1|EF051038_1|1|1|aadA21|aadA21|nucleotidyltransferase|ANT(3__)-Ia_family_aminoglycoside_nucleotidyltransferase_AadA21	SMP-136	6.71754	7	9	MF7516	WP_063840436_1	NCBI-AMR	ARDatabase	ANT(3")	ANT(3__)-Ia_family_aminoglycoside_nucleotidyltransferase_AadA21	Protein	NCBI-AMR	ANT3_dprime	Aminoglycoside_nucleotidyltransferase	Aminoglycosides	Antibiotic_inactivation	Yes	Yes	2016-04-22T00:00:00Z	Manure6	6	6N	Manure	Manure slurry from 6”	n/a	Spring 2016	D	Fall 2015	Small	No	45555	7996625
1028081053|WP_063840436_1|EF051038_1|1|1|aadA21|aadA21|nucleotidyltransferase|ANT(3__)-Ia_family_aminoglycoside_nucleotidyltransferase_AadA21	SMP-131	3.29909	3	9	MF7516	WP_063840436_1	NCBI-AMR	ARDatabase	ANT(3")	ANT(3__)-Ia_family_aminoglycoside_nucleotidyltransferase_AadA21	Protein	NCBI-AMR	ANT3_dprime	Aminoglycoside_nucleotidyltransferase	Aminoglycosides	Antibiotic_inactivation	Yes	Yes	2016-04-19T00:00:00Z	Manure6	6	6G	Manure	Manure dry pile 6”	n/a	Spring 2016	F	Spring 2016	Small	No	38155	7203693
1028081053|WP_063840436_1|EF051038_1|1|1|aadA21|aadA21|nucleotidyltransferase|ANT(3__)-Ia_family_aminoglycoside_nucleotidyltransferase_AadA21	SMP-015	5.82963	5	9	MF7516	WP_063840436_1	NCBI-AMR	ARDatabase	ANT(3")	ANT(3__)-Ia_family_aminoglycoside_nucleotidyltransferase_AadA21	Protein	NCBI-AMR	ANT3_dprime	Aminoglycoside_nucleotidyltransferase	Aminoglycosides	Antibiotic_inactivation	Yes	Yes	2015-09-11T00:00:00Z	Manure6	6	6I	Manure	Manure slurry from 6”	n/a	Fall 2015	D	NA	Small	No	16200	6865769
1028081053|WP_063840436_1|EF051038_1|1|1|aadA21|aadA21|nucleotidyltransferase|ANT(3__)-Ia_family_aminoglycoside_nucleotidyltransferase_AadA21	SMP-075	5.69368	8	9	MF7516	WP_063840436_1	NCBI-AMR	ARDatabase	ANT(3")	ANT(3__)-Ia_family_aminoglycoside_nucleotidyltransferase_AadA21	Protein	NCBI-AMR	ANT3_dprime	Aminoglycoside_nucleotidyltransferase	Aminoglycosides	Antibiotic_inactivation	Yes	Yes	2015-10-01T00:00:00Z	Manure12	12	12L	Manure	Manure slurry from 12”	n/a	Fall 2015	B	NA	NA	NA	33058	11031920
1028081053|WP_063840436_1|EF051038_1|1|1|aadA21|aadA21|nucleotidyltransferase|ANT(3__)-Ia_family_aminoglycoside_nucleotidyltransferase_AadA21	SMP-205	1.16856	1	9	MF7516	WP_063840436_1	NCBI-AMR	ARDatabase	ANT(3")	ANT(3__)-Ia_family_aminoglycoside_nucleotidyltransferase_AadA21	Protein	NCBI-AMR	ANT3_dprime	Aminoglycoside_nucleotidyltransferase	Aminoglycosides	Antibiotic_inactivation	Yes	Yes	2016-09-08T00:00:00Z	Manure12	12	12I	Manure	Manure slurry from 12”	n/a	Fall 2016	O	Spring 2016	Small	No	11271	6923522
1028081053|WP_063840436_1|EF051038_1|1|1|aadA21|aadA21|nucleotidyltransferase|ANT(3__)-Ia_family_aminoglycoside_nucleotidyltransferase_AadA21	SMP-214	4.41775	5	9	MF7516	WP_063840436_1	NCBI-AMR	ARDatabase	ANT(3")	ANT(3__)-Ia_family_aminoglycoside_nucleotidyltransferase_AadA21	Protein	NCBI-AMR	ANT3_dprime	Aminoglycoside_nucleotidyltransferase	Aminoglycosides	Antibiotic_inactivation	Yes	Yes	2016-09-08T00:00:00Z	Manure6	6	12G	Manure	Manure slurry from 6”	n/a	Fall 2016	D	Fall 2015	Small	Yes	14285	9354685
1028081053|WP_063840436_1|EF051038_1|1|1|aadA21|aadA21|nucleotidyltransferase|ANT(3__)-Ia_family_aminoglycoside_nucleotidyltransferase_AadA21	SMP-168	5.64164	4	9	MF7516	WP_063840436_1	NCBI-AMR	ARDatabase	ANT(3")	ANT(3__)-Ia_family_aminoglycoside_nucleotidyltransferase_AadA21	Protein	NCBI-AMR	ANT3_dprime	Aminoglycoside_nucleotidyltransferase	Aminoglycosides	Antibiotic_inactivation	Yes	Yes	2016-09-06T00:00:00Z	Fresh Manure	0	0G	Manure	Fresh Manure	n/a	Fall 2016	J	Spring 2016	Large	Yes	6520	5501371
1028081053|WP_063840436_1|EF051038_1|1|1|aadA21|aadA21|nucleotidyltransferase|ANT(3__)-Ia_family_aminoglycoside_nucleotidyltransferase_AadA21	SMP-058	4.40794	5	9	MF7516	WP_063840436_1	NCBI-AMR	ARDatabase	ANT(3")	ANT(3__)-Ia_family_aminoglycoside_nucleotidyltransferase_AadA21	Protein	NCBI-AMR	ANT3_dprime	Aminoglycoside_nucleotidyltransferase	Aminoglycosides	Antibiotic_inactivation	Yes	Yes	2015-09-23T00:00:00Z	Manure24	24	24N	Manure	Manure slurry from 24”	n/a	Fall 2015	L	NA	Small	No	28970	8929662
1028081053|WP_063840436_1|EF051038_1|1|1|aadA21|aadA21|nucleotidyltransferase|ANT(3__)-Ia_family_aminoglycoside_nucleotidyltransferase_AadA21	SMP-103	1.3791	1	9	MF7516	WP_063840436_1	NCBI-AMR	ARDatabase	ANT(3")	ANT(3__)-Ia_family_aminoglycoside_nucleotidyltransferase_AadA21	Protein	NCBI-AMR	ANT3_dprime	Aminoglycoside_nucleotidyltransferase	Aminoglycosides	Antibiotic_inactivation	Yes	Yes	2016-04-18T00:00:00Z	Manure12	12	12D	Manure	Manure slurry from 12”	n/a	Spring 2016	C	Spring 2016	Large	No	26288	5901975
1028081053|WP_063840436_1|EF051038_1|1|1|aadA21|aadA21|nucleotidyltransferase|ANT(3__)-Ia_family_aminoglycoside_nucleotidyltransferase_AadA21	SMP-087	8.04634	2	9	MF7516	WP_063840436_1	NCBI-AMR	ARDatabase	ANT(3")	ANT(3__)-Ia_family_aminoglycoside_nucleotidyltransferase_AadA21	Protein	NCBI-AMR	ANT3_dprime	Aminoglycoside_nucleotidyltransferase	Aminoglycosides	Antibiotic_inactivation	Yes	Yes	2016-04-18T00:00:00Z	Soil6	6	6F	Soil	Soil Sample from 6”	Alfalfa	Spring 2016	N	Fall 2015	Medium	No	7535	2033745
1028081053|WP_063840436_1|EF051038_1|1|1|aadA21|aadA21|nucleotidyltransferase|ANT(3__)-Ia_family_aminoglycoside_nucleotidyltransferase_AadA21	SMP-134	3.03731	2	9	MF7516	WP_063840436_1	NCBI-AMR	ARDatabase	ANT(3")	ANT(3__)-Ia_family_aminoglycoside_nucleotidyltransferase_AadA21	Protein	NCBI-AMR	ANT3_dprime	Aminoglycoside_nucleotidyltransferase	Aminoglycosides	Antibiotic_inactivation	Yes	Yes	2016-04-22T00:00:00Z	Soil12	12	12L	Soil	Soil Sample from 12”	Corn	Spring 2016	D	Fall 2015	Small	No	20040	5223832
1028081053|WP_063840436_1|EF051038_1|1|1|aadA21|aadA21|nucleotidyltransferase|ANT(3__)-Ia_family_aminoglycoside_nucleotidyltransferase_AadA21	SMP-085	8.20573	4	9	MF7516	WP_063840436_1	NCBI-AMR	ARDatabase	ANT(3")	ANT(3__)-Ia_family_aminoglycoside_nucleotidyltransferase_AadA21	Protein	NCBI-AMR	ANT3_dprime	Aminoglycoside_nucleotidyltransferase	Aminoglycosides	Antibiotic_inactivation	Yes	Yes	2016-04-18T00:00:00Z	Manure12	12	12M	Manure	Manure slurry from 12”	n/a	Spring 2016	J	Spring 2016	Large	No	10541	3887676
1028081053|WP_063840436_1|EF051038_1|1|1|aadA21|aadA21|nucleotidyltransferase|ANT(3__)-Ia_family_aminoglycoside_nucleotidyltransferase_AadA21	SMP-084	2.84704	2	9	MF7516	WP_063840436_1	NCBI-AMR	ARDatabase	ANT(3")	ANT(3__)-Ia_family_aminoglycoside_nucleotidyltransferase_AadA21	Protein	NCBI-AMR	ANT3_dprime	Aminoglycoside_nucleotidyltransferase	Aminoglycosides	Antibiotic_inactivation	Yes	Yes	2016-04-18T00:00:00Z	Manure6	6	6M	Manure	Manure slurry from 6”	n/a	Spring 2016	J	Spring 2016	Large	No	26452	5794653
1028081053|WP_063840436_1|EF051038_1|1|1|aadA21|aadA21|nucleotidyltransferase|ANT(3__)-Ia_family_aminoglycoside_nucleotidyltransferase_AadA21	SMP-076	3.01749	3	9	MF7516	WP_063840436_1	NCBI-AMR	ARDatabase	ANT(3")	ANT(3__)-Ia_family_aminoglycoside_nucleotidyltransferase_AadA21	Protein	NCBI-AMR	ANT3_dprime	Aminoglycoside_nucleotidyltransferase	Aminoglycosides	Antibiotic_inactivation	Yes	Yes	2015-10-01T00:00:00Z	Manure24	24	24L	Manure	Manure slurry from 24”	n/a	Fall 2015	B	NA	NA	NA	26279	8034147
1028081053|WP_063840436_1|EF051038_1|1|1|aadA21|aadA21|nucleotidyltransferase|ANT(3__)-Ia_family_aminoglycoside_nucleotidyltransferase_AadA21	SMP-150	21.7805	21	9	MF7516	WP_063840436_1	NCBI-AMR	ARDatabase	ANT(3")	ANT(3__)-Ia_family_aminoglycoside_nucleotidyltransferase_AadA21	Protein	NCBI-AMR	ANT3_dprime	Aminoglycoside_nucleotidyltransferase	Aminoglycosides	Antibiotic_inactivation	Yes	Yes	2016-04-22T00:00:00Z	Manure24	24	24G	Manure	Manure slurry from 24”	n/a	Spring 2016	K	Spring 2016	Large	No	41775	7835038
1028081053|WP_063840436_1|EF051038_1|1|1|aadA21|aadA21|nucleotidyltransferase|ANT(3__)-Ia_family_aminoglycoside_nucleotidyltransferase_AadA21	SMP-074	6.29192	13	9	MF7516	WP_063840436_1	NCBI-AMR	ARDatabase	ANT(3")	ANT(3__)-Ia_family_aminoglycoside_nucleotidyltransferase_AadA21	Protein	NCBI-AMR	ANT3_dprime	Aminoglycoside_nucleotidyltransferase	Aminoglycosides	Antibiotic_inactivation	Yes	Yes	2015-10-01T00:00:00Z	Manure6	6	6L	Manure	Manure slurry from 6”	n/a	Fall 2015	B	NA	NA	NA	46591	16296366
1028081053|WP_063840436_1|EF051038_1|1|1|aadA21|aadA21|nucleotidyltransferase|ANT(3__)-Ia_family_aminoglycoside_nucleotidyltransferase_AadA21	SMP-011	4.68057	4	9	MF7516	WP_063840436_1	NCBI-AMR	ARDatabase	ANT(3")	ANT(3__)-Ia_family_aminoglycoside_nucleotidyltransferase_AadA21	Protein	NCBI-AMR	ANT3_dprime	Aminoglycoside_nucleotidyltransferase	Aminoglycosides	Antibiotic_inactivation	Yes	Yes	2015-08-28T00:00:00Z	Manure24	24	24I	Manure	Manure slurry from 24”	n/a	Fall 2015	H	NA	NA	NA	14556	6891070
1028081053|WP_063840436_1|EF051038_1|1|1|aadA21|aadA21|nucleotidyltransferase|ANT(3__)-Ia_family_aminoglycoside_nucleotidyltransferase_AadA21	SMP-221	1.23054	1	9	MF7516	WP_063840436_1	NCBI-AMR	ARDatabase	ANT(3")	ANT(3__)-Ia_family_aminoglycoside_nucleotidyltransferase_AadA21	Protein	NCBI-AMR	ANT3_dprime	Aminoglycoside_nucleotidyltransferase	Aminoglycosides	Antibiotic_inactivation	Yes	Yes	2016-09-08T00:00:00Z	Manure12	12	24H	Manure	Manure slurry from 12”	n/a	Fall 2016	A	Spring 2016	Large	No	6255	6205962
1028081053|WP_063840436_1|EF051038_1|1|1|aadA21|aadA21|nucleotidyltransferase|ANT(3__)-Ia_family_aminoglycoside_nucleotidyltransferase_AadA21	SMP-090	12.8285	5	9	MF7516	WP_063840436_1	NCBI-AMR	ARDatabase	ANT(3")	ANT(3__)-Ia_family_aminoglycoside_nucleotidyltransferase_AadA21	Protein	NCBI-AMR	ANT3_dprime	Aminoglycoside_nucleotidyltransferase	Aminoglycosides	Antibiotic_inactivation	Yes	Yes	2016-04-18T00:00:00Z	Manure6	6	6I	Manure	Manure slurry from 6”	n/a	Spring 2016	N	Fall 2015	Medium	No	5419	3040476
1028081053|WP_063840436_1|EF051038_1|1|1|aadA21|aadA21|nucleotidyltransferase|ANT(3__)-Ia_family_aminoglycoside_nucleotidyltransferase_AadA21	SMP-061	3.43201	3	9	MF7516	WP_063840436_1	NCBI-AMR	ARDatabase	ANT(3")	ANT(3__)-Ia_family_aminoglycoside_nucleotidyltransferase_AadA21	Protein	NCBI-AMR	ANT3_dprime	Aminoglycoside_nucleotidyltransferase	Aminoglycosides	Antibiotic_inactivation	Yes	Yes	2015-10-01T00:00:00Z	Fresh Manure	0	0N	Manure	Fresh Manure	n/a	Fall 2015	H	NA	NA	NA	19386	7141980
1028081053|WP_063840436_1|EF051038_1|1|1|aadA21|aadA21|nucleotidyltransferase|ANT(3__)-Ia_family_aminoglycoside_nucleotidyltransferase_AadA21	SMP-233	1.03838	1	9	MF7516	WP_063840436_1	NCBI-AMR	ARDatabase	ANT(3")	ANT(3__)-Ia_family_aminoglycoside_nucleotidyltransferase_AadA21	Protein	NCBI-AMR	ANT3_dprime	Aminoglycoside_nucleotidyltransferase	Aminoglycosides	Antibiotic_inactivation	Yes	Yes	2016-09-08T00:00:00Z	Manure12	12	24G	Manure	Manure slurry from 12”	n/a	Fall 2016	H	NA	NA	NA	9620	7387952
1028081053|WP_063840436_1|EF051038_1|1|1|aadA21|aadA21|nucleotidyltransferase|ANT(3__)-Ia_family_aminoglycoside_nucleotidyltransferase_AadA21	SMP-079	13.4392	6	9	MF7516	WP_063840436_1	NCBI-AMR	ARDatabase	ANT(3")	ANT(3__)-Ia_family_aminoglycoside_nucleotidyltransferase_AadA21	Protein	NCBI-AMR	ANT3_dprime	Aminoglycoside_nucleotidyltransferase	Aminoglycosides	Antibiotic_inactivation	Yes	Yes	2015-10-03T00:00:00Z	Fresh Manure	0	0L	Manure	Fresh Manure, Dr Gunderson	NA	Fall 2015	NA	NA	NA	NA	12418	3449576
1028081053|WP_063840436_1|EF051038_1|1|1|aadA21|aadA21|nucleotidyltransferase|ANT(3__)-Ia_family_aminoglycoside_nucleotidyltransferase_AadA21	SMP-206	1.32332	1	9	MF7516	WP_063840436_1	NCBI-AMR	ARDatabase	ANT(3")	ANT(3__)-Ia_family_aminoglycoside_nucleotidyltransferase_AadA21	Protein	NCBI-AMR	ANT3_dprime	Aminoglycoside_nucleotidyltransferase	Aminoglycosides	Antibiotic_inactivation	Yes	Yes	2016-09-08T00:00:00Z	Manure24	24	24I	Manure	Manure slurry from 24”	n/a	Fall 2016	O	Spring 2016	Small	No	10609	6166969
1028081053|WP_063840436_1|EF051038_1|1|1|aadA21|aadA21|nucleotidyltransferase|ANT(3__)-Ia_family_aminoglycoside_nucleotidyltransferase_AadA21	SMP-114	2.05728	1	9	MF7516	WP_063840436_1	NCBI-AMR	ARDatabase	ANT(3")	ANT(3__)-Ia_family_aminoglycoside_nucleotidyltransferase_AadA21	Protein	NCBI-AMR	ANT3_dprime	Aminoglycoside_nucleotidyltransferase	Aminoglycosides	Antibiotic_inactivation	Yes	Yes	2016-04-19T00:00:00Z	Manure6	6	6D	Manure	Manure slurry from 6”	n/a	Spring 2016	M	Spring 2016	Small	No	20533	3764186
1028081053|WP_063840436_1|EF051038_1|1|1|aadA21|aadA21|nucleotidyltransferase|ANT(3__)-Ia_family_aminoglycoside_nucleotidyltransferase_AadA21	SMP-003	6.98682	6	9	MF7516	WP_063840436_1	NCBI-AMR	ARDatabase	ANT(3")	ANT(3__)-Ia_family_aminoglycoside_nucleotidyltransferase_AadA21	Protein	NCBI-AMR	ANT3_dprime	Aminoglycoside_nucleotidyltransferase	Aminoglycosides	Antibiotic_inactivation	Yes	Yes	2015-08-28T00:00:00Z	Manure24	24	24A	Manure	Manure slurry from 24”	n/a	Fall 2015	J	NA	Large	No	21786	6958127
1028081053|WP_063840436_1|EF051038_1|1|1|aadA21|aadA21|nucleotidyltransferase|ANT(3__)-Ia_family_aminoglycoside_nucleotidyltransferase_AadA21	SMP-034	0.675173	1	9	MF7516	WP_063840436_1	NCBI-AMR	ARDatabase	ANT(3")	ANT(3__)-Ia_family_aminoglycoside_nucleotidyltransferase_AadA21	Protein	NCBI-AMR	ANT3_dprime	Aminoglycoside_nucleotidyltransferase	Aminoglycosides	Antibiotic_inactivation	Yes	Yes	2015-09-11T00:00:00Z	Manure12	12	12K	Manure	Manure slurry from 12” 1yr	n/a	Fall 2015	A	NA	Large	No	45075	11428689
1028081053|WP_063840436_1|EF051038_1|1|1|aadA21|aadA21|nucleotidyltransferase|ANT(3__)-Ia_family_aminoglycoside_nucleotidyltransferase_AadA21	SMP-215	1.24913	1	9	MF7516	WP_063840436_1	NCBI-AMR	ARDatabase	ANT(3")	ANT(3__)-Ia_family_aminoglycoside_nucleotidyltransferase_AadA21	Protein	NCBI-AMR	ANT3_dprime	Aminoglycoside_nucleotidyltransferase	Aminoglycosides	Antibiotic_inactivation	Yes	Yes	2016-09-08T00:00:00Z	Manure12	12	24J	Manure	Manure slurry from 12”	n/a	Fall 2016	D	Fall 2015	Small	Yes	8613	6066340
1028081053|WP_063840436_1|EF051038_1|1|1|aadA21|aadA21|nucleotidyltransferase|ANT(3__)-Ia_family_aminoglycoside_nucleotidyltransferase_AadA21	SMP-010	9.44431	6	9	MF7516	WP_063840436_1	NCBI-AMR	ARDatabase	ANT(3")	ANT(3__)-Ia_family_aminoglycoside_nucleotidyltransferase_AadA21	Protein	NCBI-AMR	ANT3_dprime	Aminoglycoside_nucleotidyltransferase	Aminoglycosides	Antibiotic_inactivation	Yes	Yes	2015-08-28T00:00:00Z	Manure12	12	12M	Manure	Manure slurry from 12”	n/a	Fall 2015	H	NA	NA	NA	11367	5429634
1028081053|WP_063840436_1|EF051038_1|1|1|aadA21|aadA21|nucleotidyltransferase|ANT(3__)-Ia_family_aminoglycoside_nucleotidyltransferase_AadA21	SMP-148	14.6165	14	9	MF7516	WP_063840436_1	NCBI-AMR	ARDatabase	ANT(3")	ANT(3__)-Ia_family_aminoglycoside_nucleotidyltransferase_AadA21	Protein	NCBI-AMR	ANT3_dprime	Aminoglycoside_nucleotidyltransferase	Aminoglycosides	Antibiotic_inactivation	Yes	Yes	2016-04-22T00:00:00Z	Manure6	6	6L	Manure	Manure slurry from 6”	n/a	Spring 2016	K	Spring 2016	Large	No	42254	7429349
1028081053|WP_063840436_1|EF051038_1|1|1|aadA21|aadA21|nucleotidyltransferase|ANT(3__)-Ia_family_aminoglycoside_nucleotidyltransferase_AadA21	SMP-220	8.46916	6	9	MF7516	WP_063840436_1	NCBI-AMR	ARDatabase	ANT(3")	ANT(3__)-Ia_family_aminoglycoside_nucleotidyltransferase_AadA21	Protein	NCBI-AMR	ANT3_dprime	Aminoglycoside_nucleotidyltransferase	Aminoglycosides	Antibiotic_inactivation	Yes	Yes	2016-09-08T00:00:00Z	Manure6	6	12O	Manure	Manure slurry from 6”	n/a	Fall 2016	A	Spring 2016	Large	No	6225	5438008
1028081053|WP_063840436_1|EF051038_1|1|1|aadA21|aadA21|nucleotidyltransferase|ANT(3__)-Ia_family_aminoglycoside_nucleotidyltransferase_AadA21	SMP-047	2.43345	3	9	MF7516	WP_063840436_1	NCBI-AMR	ARDatabase	ANT(3")	ANT(3__)-Ia_family_aminoglycoside_nucleotidyltransferase_AadA21	Protein	NCBI-AMR	ANT3_dprime	Aminoglycoside_nucleotidyltransferase	Aminoglycosides	Antibiotic_inactivation	Yes	Yes	2015-09-23T00:00:00Z	Manure12	12	12J	Manure	Manure slurry from 12”	n/a	Fall 2015	I	NA	Large	Yes	16995	10091142
1028081053|WP_063840436_1|EF051038_1|1|1|aadA21|aadA21|nucleotidyltransferase|ANT(3__)-Ia_family_aminoglycoside_nucleotidyltransferase_AadA21	SMP-004	1.99966	1	9	MF7516	WP_063840436_1	NCBI-AMR	ARDatabase	ANT(3")	ANT(3__)-Ia_family_aminoglycoside_nucleotidyltransferase_AadA21	Protein	NCBI-AMR	ANT3_dprime	Aminoglycoside_nucleotidyltransferase	Aminoglycosides	Antibiotic_inactivation	Yes	Yes	2015-08-28T00:00:00Z	Manure6	6	6A	Manure	Manure slurry from 6”	n/a	Fall 2015	J	NA	Large	No	10559	4176779
1028081053|WP_063840436_1|EF051038_1|1|1|aadA21|aadA21|nucleotidyltransferase|ANT(3__)-Ia_family_aminoglycoside_nucleotidyltransferase_AadA21	SMP-177	18.7367	18	9	MF7516	WP_063840436_1	NCBI-AMR	ARDatabase	ANT(3")	ANT(3__)-Ia_family_aminoglycoside_nucleotidyltransferase_AadA21	Protein	NCBI-AMR	ANT3_dprime	Aminoglycoside_nucleotidyltransferase	Aminoglycosides	Antibiotic_inactivation	Yes	Yes	2016-09-06T00:00:00Z	Manure24	24	24D	Manure	Manure slurry from 24”	n/a	Fall 2016	N	Fall 2015	Medium	No	10346	7523852
1028081053|WP_063840436_1|EF051038_1|1|1|aadA21|aadA21|nucleotidyltransferase|ANT(3__)-Ia_family_aminoglycoside_nucleotidyltransferase_AadA21	SMP-068	2.70545	4	9	MF7516	WP_063840436_1	NCBI-AMR	ARDatabase	ANT(3")	ANT(3__)-Ia_family_aminoglycoside_nucleotidyltransferase_AadA21	Protein	NCBI-AMR	ANT3_dprime	Aminoglycoside_nucleotidyltransferase	Aminoglycosides	Antibiotic_inactivation	Yes	Yes	2015-10-01T00:00:00Z	Manure6	6	6C	Manure	Manure slurry from 6”	n/a	Fall 2015	K	NA	Large	No	36269	11540904
1028081053|WP_063840436_1|EF051038_1|1|1|aadA21|aadA21|nucleotidyltransferase|ANT(3__)-Ia_family_aminoglycoside_nucleotidyltransferase_AadA21	SMP-232	2.29953	2	9	MF7516	WP_063840436_1	NCBI-AMR	ARDatabase	ANT(3")	ANT(3__)-Ia_family_aminoglycoside_nucleotidyltransferase_AadA21	Protein	NCBI-AMR	ANT3_dprime	Aminoglycoside_nucleotidyltransferase	Aminoglycosides	Antibiotic_inactivation	Yes	Yes	2016-09-08T00:00:00Z	Manure6	6	12M	Manure	Manure slurry from 6”	n/a	Fall 2016	H	NA	NA	NA	9209	6762823
1028081053|WP_063840436_1|EF051038_1|1|1|aadA21|aadA21|nucleotidyltransferase|ANT(3__)-Ia_family_aminoglycoside_nucleotidyltransferase_AadA21	SMP-240	0.996394	1	9	MF7516	WP_063840436_1	NCBI-AMR	ARDatabase	ANT(3")	ANT(3__)-Ia_family_aminoglycoside_nucleotidyltransferase_AadA21	Protein	NCBI-AMR	ANT3_dprime	Aminoglycoside_nucleotidyltransferase	Aminoglycosides	Antibiotic_inactivation	Yes	Yes	2016-09-08T00:00:00Z	Manure24	24	6O	Manure	Manure slurry from 24”	n/a	Fall 2016	I	Spring 2016	Large	Yes	10710	7683670
1028081053|WP_063840436_1|EF051038_1|1|1|aadA21|aadA21|nucleotidyltransferase|ANT(3__)-Ia_family_aminoglycoside_nucleotidyltransferase_AadA21	SMP-046	4.38721	3	9	MF7516	WP_063840436_1	NCBI-AMR	ARDatabase	ANT(3")	ANT(3__)-Ia_family_aminoglycoside_nucleotidyltransferase_AadA21	Protein	NCBI-AMR	ANT3_dprime	Aminoglycoside_nucleotidyltransferase	Aminoglycosides	Antibiotic_inactivation	Yes	Yes	2015-09-23T00:00:00Z	Manure6	6	6J	Manure	Manure slurry from 6”	n/a	Fall 2015	I	NA	Large	Yes	13995	5561703
1028081053|WP_063840436_1|EF051038_1|1|1|aadA21|aadA21|nucleotidyltransferase|ANT(3__)-Ia_family_aminoglycoside_nucleotidyltransferase_AadA21	SMP-063	1.15047	2	9	MF7516	WP_063840436_1	NCBI-AMR	ARDatabase	ANT(3")	ANT(3__)-Ia_family_aminoglycoside_nucleotidyltransferase_AadA21	Protein	NCBI-AMR	ANT3_dprime	Aminoglycoside_nucleotidyltransferase	Aminoglycosides	Antibiotic_inactivation	Yes	Yes	2015-10-01T00:00:00Z	Manure12	12	12E	Manure	Manure slurry from 12”	n/a	Fall 2015	H	NA	NA	NA	47341	13997997
1028081053|WP_063840436_1|EF051038_1|1|1|aadA21|aadA21|nucleotidyltransferase|ANT(3__)-Ia_family_aminoglycoside_nucleotidyltransferase_AadA21	SMP-048	2.7613	2	9	MF7516	WP_063840436_1	NCBI-AMR	ARDatabase	ANT(3")	ANT(3__)-Ia_family_aminoglycoside_nucleotidyltransferase_AadA21	Protein	NCBI-AMR	ANT3_dprime	Aminoglycoside_nucleotidyltransferase	Aminoglycosides	Antibiotic_inactivation	Yes	Yes	2015-09-23T00:00:00Z	Manure24	24	24J	Manure	Manure slurry from 24”	n/a	Fall 2015	I	NA	Large	Yes	22095	6114924
1028081053|WP_063840436_1|EF051038_1|1|1|aadA21|aadA21|nucleotidyltransferase|ANT(3__)-Ia_family_aminoglycoside_nucleotidyltransferase_AadA21	SMP-212	3.39915	2	9	MF7516	WP_063840436_1	NCBI-AMR	ARDatabase	ANT(3")	ANT(3__)-Ia_family_aminoglycoside_nucleotidyltransferase_AadA21	Protein	NCBI-AMR	ANT3_dprime	Aminoglycoside_nucleotidyltransferase	Aminoglycosides	Antibiotic_inactivation	Yes	Yes	2016-09-08T00:00:00Z	Soil12	12	6E	Soil	Soil Sample from 12”	Soybeans	Fall 2016	D	Fall 2015	Small	Yes	5177	4728396
1028081053|WP_063840436_1|EF051038_1|1|1|aadA21|aadA21|nucleotidyltransferase|ANT(3__)-Ia_family_aminoglycoside_nucleotidyltransferase_AadA21	SMP-143	2.57778	2	9	MF7516	WP_063840436_1	NCBI-AMR	ARDatabase	ANT(3")	ANT(3__)-Ia_family_aminoglycoside_nucleotidyltransferase_AadA21	Protein	NCBI-AMR	ANT3_dprime	Aminoglycoside_nucleotidyltransferase	Aminoglycosides	Antibiotic_inactivation	Yes	Yes	2016-04-22T00:00:00Z	Manure12	12	12E	Manure	Manure slurry from 12”	n/a	Spring 2016	A	Spring 2016	Large	No	33845	6115967
1028081053|WP_063840436_1|EF051038_1|1|1|aadA21|aadA21|nucleotidyltransferase|ANT(3__)-Ia_family_aminoglycoside_nucleotidyltransferase_AadA21	SMP-086	3.1048	3	9	MF7516	WP_063840436_1	NCBI-AMR	ARDatabase	ANT(3")	ANT(3__)-Ia_family_aminoglycoside_nucleotidyltransferase_AadA21	Protein	NCBI-AMR	ANT3_dprime	Aminoglycoside_nucleotidyltransferase	Aminoglycosides	Antibiotic_inactivation	Yes	Yes	2016-04-18T00:00:00Z	Manure24	24	24I	Manure	Manure slurry from 24”	n/a	Spring 2016	J	Spring 2016	Large	No	6294	7690949
1028081053|WP_063840436_1|EF051038_1|1|1|aadA21|aadA21|nucleotidyltransferase|ANT(3__)-Ia_family_aminoglycoside_nucleotidyltransferase_AadA21	SMP-228	3.88812	6	9	MF7516	WP_063840436_1	NCBI-AMR	ARDatabase	ANT(3")	ANT(3__)-Ia_family_aminoglycoside_nucleotidyltransferase_AadA21	Protein	NCBI-AMR	ANT3_dprime	Aminoglycoside_nucleotidyltransferase	Aminoglycosides	Antibiotic_inactivation	Yes	Yes	2016-09-08T00:00:00Z	Manure24	24	6D	Manure	Manure slurry from 24”	n/a	Fall 2016	K	Spring 2016	Large	No	21647	11716060
1028081053|WP_063840436_1|EF051038_1|1|1|aadA21|aadA21|nucleotidyltransferase|ANT(3__)-Ia_family_aminoglycoside_nucleotidyltransferase_AadA21	SMP-216	0.993198	1	9	MF7516	WP_063840436_1	NCBI-AMR	ARDatabase	ANT(3")	ANT(3__)-Ia_family_aminoglycoside_nucleotidyltransferase_AadA21	Protein	NCBI-AMR	ANT3_dprime	Aminoglycoside_nucleotidyltransferase	Aminoglycosides	Antibiotic_inactivation	Yes	Yes	2016-09-08T00:00:00Z	Manure24	24	6J	Manure	Manure slurry from 24”	n/a	Fall 2016	D	Fall 2015	Small	Yes	10621	7884494
1028081053|WP_063840436_1|EF051038_1|1|1|aadA21|aadA21|nucleotidyltransferase|ANT(3__)-Ia_family_aminoglycoside_nucleotidyltransferase_AadA21	SMP-110	1.4124	1	9	MF7516	WP_063840436_1	NCBI-AMR	ARDatabase	ANT(3")	ANT(3__)-Ia_family_aminoglycoside_nucleotidyltransferase_AadA21	Protein	NCBI-AMR	ANT3_dprime	Aminoglycoside_nucleotidyltransferase	Aminoglycosides	Antibiotic_inactivation	Yes	Yes	2016-04-18T00:00:00Z	Manure24	24	24K	Manure	Manure dry pile 24”	n/a	Spring 2016	L	Spring 2016	Small	No	29451	5586607
1028081053|WP_063840436_1|EF051038_1|1|1|aadA21|aadA21|nucleotidyltransferase|ANT(3__)-Ia_family_aminoglycoside_nucleotidyltransferase_AadA21	SMP-227	2.7018	3	9	MF7516	WP_063840436_1	NCBI-AMR	ARDatabase	ANT(3")	ANT(3__)-Ia_family_aminoglycoside_nucleotidyltransferase_AadA21	Protein	NCBI-AMR	ANT3_dprime	Aminoglycoside_nucleotidyltransferase	Aminoglycosides	Antibiotic_inactivation	Yes	Yes	2016-09-08T00:00:00Z	Manure12	12	24D	Manure	Manure slurry from 12”	n/a	Fall 2016	K	Spring 2016	Large	No	9516	8385749
1028081053|WP_063840436_1|EF051038_1|1|1|aadA21|aadA21|nucleotidyltransferase|ANT(3__)-Ia_family_aminoglycoside_nucleotidyltransferase_AadA21	SMP-062	2.05135	2	9	MF7516	WP_063840436_1	NCBI-AMR	ARDatabase	ANT(3")	ANT(3__)-Ia_family_aminoglycoside_nucleotidyltransferase_AadA21	Protein	NCBI-AMR	ANT3_dprime	Aminoglycoside_nucleotidyltransferase	Aminoglycosides	Antibiotic_inactivation	Yes	Yes	2015-10-01T00:00:00Z	Manure6	6	6E	Manure	Manure slurry from 6”	n/a	Fall 2015	H	NA	NA	NA	28151	7951196
1028081053|WP_063840436_1|EF051038_1|1|1|aadA21|aadA21|nucleotidyltransferase|ANT(3__)-Ia_family_aminoglycoside_nucleotidyltransferase_AadA21	SMP-226	6.50633	5	9	MF7516	WP_063840436_1	NCBI-AMR	ARDatabase	ANT(3")	ANT(3__)-Ia_family_aminoglycoside_nucleotidyltransferase_AadA21	Protein	NCBI-AMR	ANT3_dprime	Aminoglycoside_nucleotidyltransferase	Aminoglycosides	Antibiotic_inactivation	Yes	Yes	2016-09-08T00:00:00Z	Manure6	6	12A	Manure	Manure slurry from 6”	n/a	Fall 2016	K	Spring 2016	Large	No	3445	5879787
1028081053|WP_063840436_1|EF051038_1|1|1|aadA21|aadA21|nucleotidyltransferase|ANT(3__)-Ia_family_aminoglycoside_nucleotidyltransferase_AadA21	SMP-180	3.90902	3	9	MF7516	WP_063840436_1	NCBI-AMR	ARDatabase	ANT(3")	ANT(3__)-Ia_family_aminoglycoside_nucleotidyltransferase_AadA21	Protein	NCBI-AMR	ANT3_dprime	Aminoglycoside_nucleotidyltransferase	Aminoglycosides	Antibiotic_inactivation	Yes	Yes	2016-09-06T00:00:00Z	Fresh Manure	0	0F	Manure	Fresh Manure	n/a	Fall 2016	E	Spring 2015	Small	No	8579	5863354
1028081053|WP_063840436_1|EF051038_1|1|1|aadA21|aadA21|nucleotidyltransferase|ANT(3__)-Ia_family_aminoglycoside_nucleotidyltransferase_AadA21	SMP-109	1.23568	1	9	MF7516	WP_063840436_1	NCBI-AMR	ARDatabase	ANT(3")	ANT(3__)-Ia_family_aminoglycoside_nucleotidyltransferase_AadA21	Protein	NCBI-AMR	ANT3_dprime	Aminoglycoside_nucleotidyltransferase	Aminoglycosides	Antibiotic_inactivation	Yes	Yes	2016-04-18T00:00:00Z	Manure12	12	12A	Manure	Manure dry pile 12”	n/a	Spring 2016	L	Spring 2016	Small	No	25855	6342475
1028081053|WP_063840436_1|EF051038_1|1|1|aadA21|aadA21|nucleotidyltransferase|ANT(3__)-Ia_family_aminoglycoside_nucleotidyltransferase_AadA21	SMP-171	2.80525	2	9	MF7516	WP_063840436_1	NCBI-AMR	ARDatabase	ANT(3")	ANT(3__)-Ia_family_aminoglycoside_nucleotidyltransferase_AadA21	Protein	NCBI-AMR	ANT3_dprime	Aminoglycoside_nucleotidyltransferase	Aminoglycosides	Antibiotic_inactivation	Yes	Yes	2016-09-06T00:00:00Z	Manure24	24	24O	Manure	Manure slurry from 24”	n/a	Fall 2016	J	Spring 2016	Large	Yes	6024	5687782
1028081053|WP_063840436_1|EF051038_1|1|1|aadA21|aadA21|nucleotidyltransferase|ANT(3__)-Ia_family_aminoglycoside_nucleotidyltransferase_AadA21	SMP-187	2.40335	2	9	MF7516	WP_063840436_1	NCBI-AMR	ARDatabase	ANT(3")	ANT(3__)-Ia_family_aminoglycoside_nucleotidyltransferase_AadA21	Protein	NCBI-AMR	ANT3_dprime	Aminoglycoside_nucleotidyltransferase	Aminoglycosides	Antibiotic_inactivation	Yes	Yes	2016-09-07T00:00:00Z	Manure6	6	6K	Manure	Manure slurry from 6”	n/a	Fall 2016	L	Spring 2016	Small	No	2452	6353584
1028081053|WP_063840436_1|EF051038_1|1|1|aadA21|aadA21|nucleotidyltransferase|ANT(3__)-Ia_family_aminoglycoside_nucleotidyltransferase_AadA21	SMP-127	1.44228	1	9	MF7516	WP_063840436_1	NCBI-AMR	ARDatabase	ANT(3")	ANT(3__)-Ia_family_aminoglycoside_nucleotidyltransferase_AadA21	Protein	NCBI-AMR	ANT3_dprime	Aminoglycoside_nucleotidyltransferase	Aminoglycosides	Antibiotic_inactivation	Yes	Yes	2016-04-19T00:00:00Z	Manure24	24	24N	Manure	Manure slurry from 24”	n/a	Spring 2016	O	Spring 2016	Small	No	33454	6084500
1028081058|WP_063840441_1|AF047479_2|1|1|aadA3|aadA3|nucleotidyltransferase|ANT(3__)-Ia_family_aminoglycoside_nucleotidyltransferase_AadA3	SMP-070	6.84374	1	33	MF7517	WP_063840441_1	NCBI-AMR	ARDatabase	ANT(3")	ANT(3__)-Ia_family_aminoglycoside_nucleotidyltransferase_AadA3	Protein	NCBI-AMR	ANT3_dprime	Aminoglycoside_nucleotidyltransferase	Aminoglycosides	Antibiotic_inactivation	Yes	Yes	2015-10-01T00:00:00Z	Manure24	24	24C	Manure	Manure slurry from 24”	n/a	Fall 2015	K	NA	Large	No	19972	8307537
1028081058|WP_063840441_1|AF047479_2|1|1|aadA3|aadA3|nucleotidyltransferase|ANT(3__)-Ia_family_aminoglycoside_nucleotidyltransferase_AadA3	SMP-068	4.86981	1	33	MF7517	WP_063840441_1	NCBI-AMR	ARDatabase	ANT(3")	ANT(3__)-Ia_family_aminoglycoside_nucleotidyltransferase_AadA3	Protein	NCBI-AMR	ANT3_dprime	Aminoglycoside_nucleotidyltransferase	Aminoglycosides	Antibiotic_inactivation	Yes	Yes	2015-10-01T00:00:00Z	Manure6	6	6C	Manure	Manure slurry from 6”	n/a	Fall 2015	K	NA	Large	No	36269	11540904
1028081058|WP_063840441_1|AF047479_2|1|1|aadA3|aadA3|nucleotidyltransferase|ANT(3__)-Ia_family_aminoglycoside_nucleotidyltransferase_AadA3	SMP-009	9.59125	1	33	MF7517	WP_063840441_1	NCBI-AMR	ARDatabase	ANT(3")	ANT(3__)-Ia_family_aminoglycoside_nucleotidyltransferase_AadA3	Protein	NCBI-AMR	ANT3_dprime	Aminoglycoside_nucleotidyltransferase	Aminoglycosides	Antibiotic_inactivation	Yes	Yes	2015-08-28T00:00:00Z	Manure6	6	6M	Manure	Manure slurry from 6”	n/a	Fall 2015	H	NA	NA	NA	3083	6959766
1028081058|WP_063840441_1|AF047479_2|1|1|aadA3|aadA3|nucleotidyltransferase|ANT(3__)-Ia_family_aminoglycoside_nucleotidyltransferase_AadA3	SMP-073	7.46554	1	33	MF7517	WP_063840441_1	NCBI-AMR	ARDatabase	ANT(3")	ANT(3__)-Ia_family_aminoglycoside_nucleotidyltransferase_AadA3	Protein	NCBI-AMR	ANT3_dprime	Aminoglycoside_nucleotidyltransferase	Aminoglycosides	Antibiotic_inactivation	Yes	Yes	2015-10-01T00:00:00Z	Fresh Manure	0	0C	Manure	Fresh Manure	n/a	Fall 2015	B	NA	NA	NA	24372	7979887
1028081072|WP_063840455_1|AB114632_1|1|1|aadA7|aadA7|nucleotidyltransferase|ANT(3__)-Ia_family_aminoglycoside_nucleotidyltransferase_AadA7	SMP-083	1.65465	3	75	MF7519	WP_063840455_1	NCBI-AMR	ARDatabase	ANT(3")	ANT(3__)-Ia_family_aminoglycoside_nucleotidyltransferase_AadA7	Protein	NCBI-AMR	ANT3_dprime	Aminoglycoside_nucleotidyltransferase	Aminoglycosides	Antibiotic_inactivation	Yes	Yes	2016-04-18T00:00:00Z	Fresh Manure	0	0M	Manure	Fresh Manure	n/a	Spring 2016	J	Spring 2016	Large	No	26090	5183263
1028081072|WP_063840455_1|AB114632_1|1|1|aadA7|aadA7|nucleotidyltransferase|ANT(3__)-Ia_family_aminoglycoside_nucleotidyltransferase_AadA7	SMP-175	3.07226	5	75	MF7519	WP_063840455_1	NCBI-AMR	ARDatabase	ANT(3")	ANT(3__)-Ia_family_aminoglycoside_nucleotidyltransferase_AadA7	Protein	NCBI-AMR	ANT3_dprime	Aminoglycoside_nucleotidyltransferase	Aminoglycosides	Antibiotic_inactivation	Yes	Yes	2016-09-06T00:00:00Z	Manure6	6	6D	Manure	Manure slurry from 6”	n/a	Fall 2016	N	Fall 2015	Medium	No	8306	6034668
1028081072|WP_063840455_1|AB114632_1|1|1|aadA7|aadA7|nucleotidyltransferase|ANT(3__)-Ia_family_aminoglycoside_nucleotidyltransferase_AadA7	SMP-002	1.01684	3	75	MF7519	WP_063840455_1	NCBI-AMR	ARDatabase	ANT(3")	ANT(3__)-Ia_family_aminoglycoside_nucleotidyltransferase_AadA7	Protein	NCBI-AMR	ANT3_dprime	Aminoglycoside_nucleotidyltransferase	Aminoglycosides	Antibiotic_inactivation	Yes	Yes	2015-08-28T00:00:00Z	Fresh Manure	0	0A	Manure	Fresh manure	n/a	Fall 2015	J	Spring 2015	Large	NA	32932	8330568
1028081072|WP_063840455_1|AB114632_1|1|1|aadA7|aadA7|nucleotidyltransferase|ANT(3__)-Ia_family_aminoglycoside_nucleotidyltransferase_AadA7	SMP-142	0	2	75	MF7519	WP_063840455_1	NCBI-AMR	ARDatabase	ANT(3")	ANT(3__)-Ia_family_aminoglycoside_nucleotidyltransferase_AadA7	Protein	NCBI-AMR	ANT3_dprime	Aminoglycoside_nucleotidyltransferase	Aminoglycosides	Antibiotic_inactivation	Yes	Yes	2016-04-22T00:00:00Z	Manure6	6	6E	Manure	Manure slurry from 6”	n/a	Spring 2016	A	Spring 2016	Large	No	27404	5269402
1028081072|WP_063840455_1|AB114632_1|1|1|aadA7|aadA7|nucleotidyltransferase|ANT(3__)-Ia_family_aminoglycoside_nucleotidyltransferase_AadA7	SMP-176	2.68771	6	75	MF7519	WP_063840455_1	NCBI-AMR	ARDatabase	ANT(3")	ANT(3__)-Ia_family_aminoglycoside_nucleotidyltransferase_AadA7	Protein	NCBI-AMR	ANT3_dprime	Aminoglycoside_nucleotidyltransferase	Aminoglycosides	Antibiotic_inactivation	Yes	Yes	2016-09-06T00:00:00Z	Manure12	12	12D	Manure	Manure slurry from 12”	n/a	Fall 2016	N	Fall 2015	Medium	No	9700	6194314
1028081072|WP_063840455_1|AB114632_1|1|1|aadA7|aadA7|nucleotidyltransferase|ANT(3__)-Ia_family_aminoglycoside_nucleotidyltransferase_AadA7	SMP-096	0	1	75	MF7519	WP_063840455_1	NCBI-AMR	ARDatabase	ANT(3")	ANT(3__)-Ia_family_aminoglycoside_nucleotidyltransferase_AadA7	Protein	NCBI-AMR	ANT3_dprime	Aminoglycoside_nucleotidyltransferase	Aminoglycosides	Antibiotic_inactivation	Yes	Yes	2016-04-18T00:00:00Z	Manure6	6	6O	Manure	Manure slurry from 6”	n/a	Spring 2016	E	Spring 2015	Small	No	13639	2937076
1028081072|WP_063840455_1|AB114632_1|1|1|aadA7|aadA7|nucleotidyltransferase|ANT(3__)-Ia_family_aminoglycoside_nucleotidyltransferase_AadA7	SMP-181	0	1	75	MF7519	WP_063840455_1	NCBI-AMR	ARDatabase	ANT(3")	ANT(3__)-Ia_family_aminoglycoside_nucleotidyltransferase_AadA7	Protein	NCBI-AMR	ANT3_dprime	Aminoglycoside_nucleotidyltransferase	Aminoglycosides	Antibiotic_inactivation	Yes	Yes	2016-09-06T00:00:00Z	Manure6	6	6A	Manure	Manure slurry from 6”	n/a	Fall 2016	E	Spring 2015	Small	No	2014	7046516
1028081072|WP_063840455_1|AB114632_1|1|1|aadA7|aadA7|nucleotidyltransferase|ANT(3__)-Ia_family_aminoglycoside_nucleotidyltransferase_AadA7	SMP-171	0	2	75	MF7519	WP_063840455_1	NCBI-AMR	ARDatabase	ANT(3")	ANT(3__)-Ia_family_aminoglycoside_nucleotidyltransferase_AadA7	Protein	NCBI-AMR	ANT3_dprime	Aminoglycoside_nucleotidyltransferase	Aminoglycosides	Antibiotic_inactivation	Yes	Yes	2016-09-06T00:00:00Z	Manure24	24	24O	Manure	Manure slurry from 24”	n/a	Fall 2016	J	Spring 2016	Large	Yes	6024	5687782
1028081072|WP_063840455_1|AB114632_1|1|1|aadA7|aadA7|nucleotidyltransferase|ANT(3__)-Ia_family_aminoglycoside_nucleotidyltransferase_AadA7	SMP-023	0	2	75	MF7519	WP_063840455_1	NCBI-AMR	ARDatabase	ANT(3")	ANT(3__)-Ia_family_aminoglycoside_nucleotidyltransferase_AadA7	Protein	NCBI-AMR	ANT3_dprime	Aminoglycoside_nucleotidyltransferase	Aminoglycosides	Antibiotic_inactivation	Yes	Yes	2015-09-11T00:00:00Z	Manure24	24	24H	Manure	Manure slurry from 24"	n/a	Fall 2015	G	NA	Small	No	14471	4198492
1028081072|WP_063840455_1|AB114632_1|1|1|aadA7|aadA7|nucleotidyltransferase|ANT(3__)-Ia_family_aminoglycoside_nucleotidyltransferase_AadA7	SMP-148	0	2	75	MF7519	WP_063840455_1	NCBI-AMR	ARDatabase	ANT(3")	ANT(3__)-Ia_family_aminoglycoside_nucleotidyltransferase_AadA7	Protein	NCBI-AMR	ANT3_dprime	Aminoglycoside_nucleotidyltransferase	Aminoglycosides	Antibiotic_inactivation	Yes	Yes	2016-04-22T00:00:00Z	Manure6	6	6L	Manure	Manure slurry from 6”	n/a	Spring 2016	K	Spring 2016	Large	No	42254	7429349
1028081072|WP_063840455_1|AB114632_1|1|1|aadA7|aadA7|nucleotidyltransferase|ANT(3__)-Ia_family_aminoglycoside_nucleotidyltransferase_AadA7	SMP-221	0	2	75	MF7519	WP_063840455_1	NCBI-AMR	ARDatabase	ANT(3")	ANT(3__)-Ia_family_aminoglycoside_nucleotidyltransferase_AadA7	Protein	NCBI-AMR	ANT3_dprime	Aminoglycoside_nucleotidyltransferase	Aminoglycosides	Antibiotic_inactivation	Yes	Yes	2016-09-08T00:00:00Z	Manure12	12	24H	Manure	Manure slurry from 12”	n/a	Fall 2016	A	Spring 2016	Large	No	6255	6205962
1028081072|WP_063840455_1|AB114632_1|1|1|aadA7|aadA7|nucleotidyltransferase|ANT(3__)-Ia_family_aminoglycoside_nucleotidyltransferase_AadA7	SMP-035	0	1	75	MF7519	WP_063840455_1	NCBI-AMR	ARDatabase	ANT(3")	ANT(3__)-Ia_family_aminoglycoside_nucleotidyltransferase_AadA7	Protein	NCBI-AMR	ANT3_dprime	Aminoglycoside_nucleotidyltransferase	Aminoglycosides	Antibiotic_inactivation	Yes	Yes	2015-09-11T00:00:00Z	Manure24	24	24B	Manure	Manure slurry from 24” 1yr	n/a	Fall 2015	A	NA	Large	No	49718	14092463
1028081072|WP_063840455_1|AB114632_1|1|1|aadA7|aadA7|nucleotidyltransferase|ANT(3__)-Ia_family_aminoglycoside_nucleotidyltransferase_AadA7	SMP-144	0	2	75	MF7519	WP_063840455_1	NCBI-AMR	ARDatabase	ANT(3")	ANT(3__)-Ia_family_aminoglycoside_nucleotidyltransferase_AadA7	Protein	NCBI-AMR	ANT3_dprime	Aminoglycoside_nucleotidyltransferase	Aminoglycosides	Antibiotic_inactivation	Yes	Yes	2016-04-22T00:00:00Z	Manure24	24	24L	Manure	Manure slurry from 24”	n/a	Spring 2016	A	Spring 2016	Large	No	52493	10559621
1028081072|WP_063840455_1|AB114632_1|1|1|aadA7|aadA7|nucleotidyltransferase|ANT(3__)-Ia_family_aminoglycoside_nucleotidyltransferase_AadA7	SMP-198	2.88122	5	75	MF7519	WP_063840455_1	NCBI-AMR	ARDatabase	ANT(3")	ANT(3__)-Ia_family_aminoglycoside_nucleotidyltransferase_AadA7	Protein	NCBI-AMR	ANT3_dprime	Aminoglycoside_nucleotidyltransferase	Aminoglycosides	Antibiotic_inactivation	Yes	Yes	2016-09-07T00:00:00Z	Manure6	6	6H	Manure	Manure slurry from 6”	n/a	Fall 2016	G	Fall 2014	Small	No	2257	6395108
1028081072|WP_063840455_1|AB114632_1|1|1|aadA7|aadA7|nucleotidyltransferase|ANT(3__)-Ia_family_aminoglycoside_nucleotidyltransferase_AadA7	SMP-214	0	1	75	MF7519	WP_063840455_1	NCBI-AMR	ARDatabase	ANT(3")	ANT(3__)-Ia_family_aminoglycoside_nucleotidyltransferase_AadA7	Protein	NCBI-AMR	ANT3_dprime	Aminoglycoside_nucleotidyltransferase	Aminoglycosides	Antibiotic_inactivation	Yes	Yes	2016-09-08T00:00:00Z	Manure6	6	12G	Manure	Manure slurry from 6”	n/a	Fall 2016	D	Fall 2015	Small	Yes	14285	9354685
1028081072|WP_063840455_1|AB114632_1|1|1|aadA7|aadA7|nucleotidyltransferase|ANT(3__)-Ia_family_aminoglycoside_nucleotidyltransferase_AadA7	SMP-200	0	1	75	MF7519	WP_063840455_1	NCBI-AMR	ARDatabase	ANT(3")	ANT(3__)-Ia_family_aminoglycoside_nucleotidyltransferase_AadA7	Protein	NCBI-AMR	ANT3_dprime	Aminoglycoside_nucleotidyltransferase	Aminoglycosides	Antibiotic_inactivation	Yes	Yes	2016-09-07T00:00:00Z	Manure24	24	24H	Manure	Manure slurry from 24”	n/a	Fall 2016	G	Fall 2014	Small	No	14470	7548059
1028081072|WP_063840455_1|AB114632_1|1|1|aadA7|aadA7|nucleotidyltransferase|ANT(3__)-Ia_family_aminoglycoside_nucleotidyltransferase_AadA7	SMP-174	0	1	75	MF7519	WP_063840455_1	NCBI-AMR	ARDatabase	ANT(3")	ANT(3__)-Ia_family_aminoglycoside_nucleotidyltransferase_AadA7	Protein	NCBI-AMR	ANT3_dprime	Aminoglycoside_nucleotidyltransferase	Aminoglycosides	Antibiotic_inactivation	Yes	Yes	2016-09-06T00:00:00Z	Fresh Manure	0	0O	Manure	Fresh Manure	n/a	Fall 2016	N	Fall 2015	Medium	No	5296	8299620
1028081072|WP_063840455_1|AB114632_1|1|1|aadA7|aadA7|nucleotidyltransferase|ANT(3__)-Ia_family_aminoglycoside_nucleotidyltransferase_AadA7	SMP-143	0	1	75	MF7519	WP_063840455_1	NCBI-AMR	ARDatabase	ANT(3")	ANT(3__)-Ia_family_aminoglycoside_nucleotidyltransferase_AadA7	Protein	NCBI-AMR	ANT3_dprime	Aminoglycoside_nucleotidyltransferase	Aminoglycosides	Antibiotic_inactivation	Yes	Yes	2016-04-22T00:00:00Z	Manure12	12	12E	Manure	Manure slurry from 12”	n/a	Spring 2016	A	Spring 2016	Large	No	33845	6115967
1028081072|WP_063840455_1|AB114632_1|1|1|aadA7|aadA7|nucleotidyltransferase|ANT(3__)-Ia_family_aminoglycoside_nucleotidyltransferase_AadA7	SMP-006	1.43645	3	75	MF7519	WP_063840455_1	NCBI-AMR	ARDatabase	ANT(3")	ANT(3__)-Ia_family_aminoglycoside_nucleotidyltransferase_AadA7	Protein	NCBI-AMR	ANT3_dprime	Aminoglycoside_nucleotidyltransferase	Aminoglycosides	Antibiotic_inactivation	Yes	Yes	2015-08-28T00:00:00Z	Fresh Manure	0	0M	Manure	Fresh manure	n/a	Fall 2015	N	NA	Medium	NA	21071	5996623
1028081072|WP_063840455_1|AB114632_1|1|1|aadA7|aadA7|nucleotidyltransferase|ANT(3__)-Ia_family_aminoglycoside_nucleotidyltransferase_AadA7	SMP-222	0	5	75	MF7519	WP_063840455_1	NCBI-AMR	ARDatabase	ANT(3")	ANT(3__)-Ia_family_aminoglycoside_nucleotidyltransferase_AadA7	Protein	NCBI-AMR	ANT3_dprime	Aminoglycoside_nucleotidyltransferase	Aminoglycosides	Antibiotic_inactivation	Yes	Yes	2016-09-08T00:00:00Z	Manure24	24	6H	Manure	Manure slurry from 24”	n/a	Fall 2016	A	Spring 2016	Large	No	8275	6320697
1028081072|WP_063840455_1|AB114632_1|1|1|aadA7|aadA7|nucleotidyltransferase|ANT(3__)-Ia_family_aminoglycoside_nucleotidyltransferase_AadA7	SMP-034	0	1	75	MF7519	WP_063840455_1	NCBI-AMR	ARDatabase	ANT(3")	ANT(3__)-Ia_family_aminoglycoside_nucleotidyltransferase_AadA7	Protein	NCBI-AMR	ANT3_dprime	Aminoglycoside_nucleotidyltransferase	Aminoglycosides	Antibiotic_inactivation	Yes	Yes	2015-09-11T00:00:00Z	Manure12	12	12K	Manure	Manure slurry from 12” 1yr	n/a	Fall 2015	A	NA	Large	No	45075	11428689
1028081072|WP_063840455_1|AB114632_1|1|1|aadA7|aadA7|nucleotidyltransferase|ANT(3__)-Ia_family_aminoglycoside_nucleotidyltransferase_AadA7	SMP-228	1.39276	4	75	MF7519	WP_063840455_1	NCBI-AMR	ARDatabase	ANT(3")	ANT(3__)-Ia_family_aminoglycoside_nucleotidyltransferase_AadA7	Protein	NCBI-AMR	ANT3_dprime	Aminoglycoside_nucleotidyltransferase	Aminoglycosides	Antibiotic_inactivation	Yes	Yes	2016-09-08T00:00:00Z	Manure24	24	6D	Manure	Manure slurry from 24”	n/a	Fall 2016	K	Spring 2016	Large	No	21647	11716060
1028081072|WP_063840455_1|AB114632_1|1|1|aadA7|aadA7|nucleotidyltransferase|ANT(3__)-Ia_family_aminoglycoside_nucleotidyltransferase_AadA7	SMP-189	0	2	75	MF7519	WP_063840455_1	NCBI-AMR	ARDatabase	ANT(3")	ANT(3__)-Ia_family_aminoglycoside_nucleotidyltransferase_AadA7	Protein	NCBI-AMR	ANT3_dprime	Aminoglycoside_nucleotidyltransferase	Aminoglycosides	Antibiotic_inactivation	Yes	Yes	2016-09-07T00:00:00Z	Manure24	24	24K	Manure	Manure slurry from 24”	n/a	Fall 2016	L	Spring 2016	Small	No	6730	4575615
1028081072|WP_063840455_1|AB114632_1|1|1|aadA7|aadA7|nucleotidyltransferase|ANT(3__)-Ia_family_aminoglycoside_nucleotidyltransferase_AadA7	SMP-239	0	1	75	MF7519	WP_063840455_1	NCBI-AMR	ARDatabase	ANT(3")	ANT(3__)-Ia_family_aminoglycoside_nucleotidyltransferase_AadA7	Protein	NCBI-AMR	ANT3_dprime	Aminoglycoside_nucleotidyltransferase	Aminoglycosides	Antibiotic_inactivation	Yes	Yes	2016-09-08T00:00:00Z	Manure12	12	24O	Manure	Manure slurry from 12”	n/a	Fall 2016	I	Spring 2016	Large	Yes	3570	5411089
1028081072|WP_063840455_1|AB114632_1|1|1|aadA7|aadA7|nucleotidyltransferase|ANT(3__)-Ia_family_aminoglycoside_nucleotidyltransferase_AadA7	SMP-039	0	1	75	MF7519	WP_063840455_1	NCBI-AMR	ARDatabase	ANT(3")	ANT(3__)-Ia_family_aminoglycoside_nucleotidyltransferase_AadA7	Protein	NCBI-AMR	ANT3_dprime	Aminoglycoside_nucleotidyltransferase	Aminoglycosides	Antibiotic_inactivation	Yes	Yes	2015-09-11T00:00:00Z	Manure6	6	6B	Manure	Manure slurry from 6”	n/a	Fall 2015	M	NA	Small	No	20484	5849938
1028081072|WP_063840455_1|AB114632_1|1|1|aadA7|aadA7|nucleotidyltransferase|ANT(3__)-Ia_family_aminoglycoside_nucleotidyltransferase_AadA7	SMP-004	0	1	75	MF7519	WP_063840455_1	NCBI-AMR	ARDatabase	ANT(3")	ANT(3__)-Ia_family_aminoglycoside_nucleotidyltransferase_AadA7	Protein	NCBI-AMR	ANT3_dprime	Aminoglycoside_nucleotidyltransferase	Aminoglycosides	Antibiotic_inactivation	Yes	Yes	2015-08-28T00:00:00Z	Manure6	6	6A	Manure	Manure slurry from 6”	n/a	Fall 2015	J	NA	Large	No	10559	4176779
1028081072|WP_063840455_1|AB114632_1|1|1|aadA7|aadA7|nucleotidyltransferase|ANT(3__)-Ia_family_aminoglycoside_nucleotidyltransferase_AadA7	SMP-177	1.08618	3	75	MF7519	WP_063840455_1	NCBI-AMR	ARDatabase	ANT(3")	ANT(3__)-Ia_family_aminoglycoside_nucleotidyltransferase_AadA7	Protein	NCBI-AMR	ANT3_dprime	Aminoglycoside_nucleotidyltransferase	Aminoglycosides	Antibiotic_inactivation	Yes	Yes	2016-09-06T00:00:00Z	Manure24	24	24D	Manure	Manure slurry from 24”	n/a	Fall 2016	N	Fall 2015	Medium	No	10346	7523852
1028081072|WP_063840455_1|AB114632_1|1|1|aadA7|aadA7|nucleotidyltransferase|ANT(3__)-Ia_family_aminoglycoside_nucleotidyltransferase_AadA7	SMP-216	2.07276	4	75	MF7519	WP_063840455_1	NCBI-AMR	ARDatabase	ANT(3")	ANT(3__)-Ia_family_aminoglycoside_nucleotidyltransferase_AadA7	Protein	NCBI-AMR	ANT3_dprime	Aminoglycoside_nucleotidyltransferase	Aminoglycosides	Antibiotic_inactivation	Yes	Yes	2016-09-08T00:00:00Z	Manure24	24	6J	Manure	Manure slurry from 24”	n/a	Fall 2016	D	Fall 2015	Small	Yes	10621	7884494
1028081072|WP_063840455_1|AB114632_1|1|1|aadA7|aadA7|nucleotidyltransferase|ANT(3__)-Ia_family_aminoglycoside_nucleotidyltransferase_AadA7	SMP-168	2.94347	4	75	MF7519	WP_063840455_1	NCBI-AMR	ARDatabase	ANT(3")	ANT(3__)-Ia_family_aminoglycoside_nucleotidyltransferase_AadA7	Protein	NCBI-AMR	ANT3_dprime	Aminoglycoside_nucleotidyltransferase	Aminoglycosides	Antibiotic_inactivation	Yes	Yes	2016-09-06T00:00:00Z	Fresh Manure	0	0G	Manure	Fresh Manure	n/a	Fall 2016	J	Spring 2016	Large	Yes	6520	5501371
1028081072|WP_063840455_1|AB114632_1|1|1|aadA7|aadA7|nucleotidyltransferase|ANT(3__)-Ia_family_aminoglycoside_nucleotidyltransferase_AadA7	SMP-197	0	1	75	MF7519	WP_063840455_1	NCBI-AMR	ARDatabase	ANT(3")	ANT(3__)-Ia_family_aminoglycoside_nucleotidyltransferase_AadA7	Protein	NCBI-AMR	ANT3_dprime	Aminoglycoside_nucleotidyltransferase	Aminoglycosides	Antibiotic_inactivation	Yes	Yes	2016-09-07T00:00:00Z	Fresh Manure	0	0K	Manure	Fresh Manure	n/a	Fall 2016	G	Fall 2014	Small	No	12142	6559853
1028081072|WP_063840455_1|AB114632_1|1|1|aadA7|aadA7|nucleotidyltransferase|ANT(3__)-Ia_family_aminoglycoside_nucleotidyltransferase_AadA7	SMP-086	2.15986	4	75	MF7519	WP_063840455_1	NCBI-AMR	ARDatabase	ANT(3")	ANT(3__)-Ia_family_aminoglycoside_nucleotidyltransferase_AadA7	Protein	NCBI-AMR	ANT3_dprime	Aminoglycoside_nucleotidyltransferase	Aminoglycosides	Antibiotic_inactivation	Yes	Yes	2016-04-18T00:00:00Z	Manure24	24	24I	Manure	Manure slurry from 24”	n/a	Spring 2016	J	Spring 2016	Large	No	6294	7690949
1028081072|WP_063840455_1|AB114632_1|1|1|aadA7|aadA7|nucleotidyltransferase|ANT(3__)-Ia_family_aminoglycoside_nucleotidyltransferase_AadA7	SMP-109	0	1	75	MF7519	WP_063840455_1	NCBI-AMR	ARDatabase	ANT(3")	ANT(3__)-Ia_family_aminoglycoside_nucleotidyltransferase_AadA7	Protein	NCBI-AMR	ANT3_dprime	Aminoglycoside_nucleotidyltransferase	Aminoglycosides	Antibiotic_inactivation	Yes	Yes	2016-04-18T00:00:00Z	Manure12	12	12A	Manure	Manure dry pile 12”	n/a	Spring 2016	L	Spring 2016	Small	No	25855	6342475
1028081339|WP_063840673_1|M69221_1|1|1|ant(9)-Ib|ant(9)-Ib|nucleotidyltransferase|aminoglycoside_nucleotidyltransferase_ANT(9)-Ib	SMP-035	0.118202	2	243	MF0018	WP_063840673.1	NCBI-AMR	ARDatabase	ANT(9)	aminoglycoside nucleotidyltransferase ANT(9)-Ib	Protein	NCBI-AMR	ANT9	Aminoglycoside_nucleotidyltransferase	Aminoglycosides	Antibiotic_inactivation	Yes	Yes	2015-09-11T00:00:00Z	Manure24	24	24B	Manure	Manure slurry from 24” 1yr	n/a	Fall 2015	A	NA	Large	No	49718	14092463
1028081339|WP_063840673_1|M69221_1|1|1|ant(9)-Ib|ant(9)-Ib|nucleotidyltransferase|aminoglycoside_nucleotidyltransferase_ANT(9)-Ib	SMP-143	0.272942	2	243	MF0018	WP_063840673.1	NCBI-AMR	ARDatabase	ANT(9)	aminoglycoside nucleotidyltransferase ANT(9)-Ib	Protein	NCBI-AMR	ANT9	Aminoglycoside_nucleotidyltransferase	Aminoglycosides	Antibiotic_inactivation	Yes	Yes	2016-04-22T00:00:00Z	Manure12	12	12E	Manure	Manure slurry from 12”	n/a	Spring 2016	A	Spring 2016	Large	No	33845	6115967
1028081339|WP_063840673_1|M69221_1|1|1|ant(9)-Ib|ant(9)-Ib|nucleotidyltransferase|aminoglycoside_nucleotidyltransferase_ANT(9)-Ib	SMP-222	0.127103	1	243	MF0018	WP_063840673.1	NCBI-AMR	ARDatabase	ANT(9)	aminoglycoside nucleotidyltransferase ANT(9)-Ib	Protein	NCBI-AMR	ANT9	Aminoglycoside_nucleotidyltransferase	Aminoglycosides	Antibiotic_inactivation	Yes	Yes	2016-09-08T00:00:00Z	Manure24	24	6H	Manure	Manure slurry from 24”	n/a	Fall 2016	A	Spring 2016	Large	No	8275	6320697
1028081339|WP_063840673_1|M69221_1|1|1|ant(9)-Ib|ant(9)-Ib|nucleotidyltransferase|aminoglycoside_nucleotidyltransferase_ANT(9)-Ib	SMP-101	0.165742	1	243	MF0018	WP_063840673.1	NCBI-AMR	ARDatabase	ANT(9)	aminoglycoside nucleotidyltransferase ANT(9)-Ib	Protein	NCBI-AMR	ANT9	Aminoglycoside_nucleotidyltransferase	Aminoglycosides	Antibiotic_inactivation	Yes	Yes	2016-04-18T00:00:00Z	Fresh Manure	0	0F	Manure	Fresh Manure	n/a	Spring 2016	C	Spring 2016	Large	No	17081	5276666
1028081339|WP_063840673_1|M69221_1|1|1|ant(9)-Ib|ant(9)-Ib|nucleotidyltransferase|aminoglycoside_nucleotidyltransferase_ANT(9)-Ib	SMP-095	0.247617	1	243	MF0018	WP_063840673.1	NCBI-AMR	ARDatabase	ANT(9)	aminoglycoside nucleotidyltransferase ANT(9)-Ib	Protein	NCBI-AMR	ANT9	Aminoglycoside_nucleotidyltransferase	Aminoglycosides	Antibiotic_inactivation	Yes	Yes	2016-04-18T00:00:00Z	Fresh Manure	0	0O	Manure	Fresh Manure	n/a	Spring 2016	E	Spring 2015	Small	No	8573	3424218
1028081339|WP_063840673_1|M69221_1|1|1|ant(9)-Ib|ant(9)-Ib|nucleotidyltransferase|aminoglycoside_nucleotidyltransferase_ANT(9)-Ib	SMP-073	0.219575	2	243	MF0018	WP_063840673.1	NCBI-AMR	ARDatabase	ANT(9)	aminoglycoside nucleotidyltransferase ANT(9)-Ib	Protein	NCBI-AMR	ANT9	Aminoglycoside_nucleotidyltransferase	Aminoglycosides	Antibiotic_inactivation	Yes	Yes	2015-10-01T00:00:00Z	Fresh Manure	0	0C	Manure	Fresh Manure	n/a	Fall 2015	B	NA	NA	NA	24372	7979887
1028081342|WP_063840676_1|X53527_1|1|1|aph(3__)-Ia|aph(3__)-Ia|phosphotransferase|aminoglycoside_O-phosphotransferase_APH(3__)-Ia	SMP-096	0	1	45	MF7523	WP_063840676_1	NCBI-AMR	ARDatabase	APH(3')	aminoglycoside_O-phosphotransferase_APH(3__)-Ia	Protein	NCBI-AMR	APH3_dprime	Aminoglycoside_phosphotransferase	Aminoglycosides	Antibiotic_inactivation	Yes	Yes	2016-04-18T00:00:00Z	Manure6	6	6O	Manure	Manure slurry from 6”	n/a	Spring 2016	E	Spring 2015	Small	No	13639	2937076
1028081342|WP_063840676_1|X53527_1|1|1|aph(3__)-Ia|aph(3__)-Ia|phosphotransferase|aminoglycoside_O-phosphotransferase_APH(3__)-Ia	SMP-187	0	1	45	MF7523	WP_063840676_1	NCBI-AMR	ARDatabase	APH(3')	aminoglycoside_O-phosphotransferase_APH(3__)-Ia	Protein	NCBI-AMR	APH3_dprime	Aminoglycoside_phosphotransferase	Aminoglycosides	Antibiotic_inactivation	Yes	Yes	2016-09-07T00:00:00Z	Manure6	6	6K	Manure	Manure slurry from 6”	n/a	Fall 2016	L	Spring 2016	Small	No	2452	6353584
1028081342|WP_063840676_1|X53527_1|1|1|aph(3__)-Ia|aph(3__)-Ia|phosphotransferase|aminoglycoside_O-phosphotransferase_APH(3__)-Ia	SMP-154	0	1	45	MF7523	WP_063840676_1	NCBI-AMR	ARDatabase	APH(3')	aminoglycoside_O-phosphotransferase_APH(3__)-Ia	Protein	NCBI-AMR	APH3_dprime	Aminoglycoside_phosphotransferase	Aminoglycosides	Antibiotic_inactivation	Yes	Yes	2016-04-22T00:00:00Z	Manure6	6	6G	Manure	Manure slurry from 6”	n/a	Spring 2016	G	Fall 2014	Small	No	30441	5567981
1028081342|WP_063840676_1|X53527_1|1|1|aph(3__)-Ia|aph(3__)-Ia|phosphotransferase|aminoglycoside_O-phosphotransferase_APH(3__)-Ia	SMP-057	0	2	45	MF7523	WP_063840676_1	NCBI-AMR	ARDatabase	APH(3')	aminoglycoside_O-phosphotransferase_APH(3__)-Ia	Protein	NCBI-AMR	APH3_dprime	Aminoglycoside_phosphotransferase	Aminoglycosides	Antibiotic_inactivation	Yes	Yes	2015-09-23T00:00:00Z	Manure12	12	12N	Manure	Manure slurry from 12”	n/a	Fall 2015	L	NA	Small	No	19347	5507283
1028081342|WP_063840676_1|X53527_1|1|1|aph(3__)-Ia|aph(3__)-Ia|phosphotransferase|aminoglycoside_O-phosphotransferase_APH(3__)-Ia	SMP-207	0	3	45	MF7523	WP_063840676_1	NCBI-AMR	ARDatabase	APH(3')	aminoglycoside_O-phosphotransferase_APH(3__)-Ia	Protein	NCBI-AMR	APH3_dprime	Aminoglycoside_phosphotransferase	Aminoglycosides	Antibiotic_inactivation	Yes	Yes	2016-09-08T00:00:00Z	Soil6	6	NA	Soil	Soil Sample from 6”	Corn	Fall 2016	F	Spring 2016	Small	No	9282	6285494
1028081342|WP_063840676_1|X53527_1|1|1|aph(3__)-Ia|aph(3__)-Ia|phosphotransferase|aminoglycoside_O-phosphotransferase_APH(3__)-Ia	SMP-119	0	1	45	MF7523	WP_063840676_1	NCBI-AMR	ARDatabase	APH(3')	aminoglycoside_O-phosphotransferase_APH(3__)-Ia	Protein	NCBI-AMR	APH3_dprime	Aminoglycoside_phosphotransferase	Aminoglycosides	Antibiotic_inactivation	Yes	Yes	2016-04-19T00:00:00Z	Manure6	6	6A	Manure	Manure slurry from 6”	n/a	Spring 2016	I	Spring 2016	Large	No	21688	4965563
1028081342|WP_063840676_1|X53527_1|1|1|aph(3__)-Ia|aph(3__)-Ia|phosphotransferase|aminoglycoside_O-phosphotransferase_APH(3__)-Ia	SMP-200	0	2	45	MF7523	WP_063840676_1	NCBI-AMR	ARDatabase	APH(3')	aminoglycoside_O-phosphotransferase_APH(3__)-Ia	Protein	NCBI-AMR	APH3_dprime	Aminoglycoside_phosphotransferase	Aminoglycosides	Antibiotic_inactivation	Yes	Yes	2016-09-07T00:00:00Z	Manure24	24	24H	Manure	Manure slurry from 24”	n/a	Fall 2016	G	Fall 2014	Small	No	14470	7548059
1028081342|WP_063840676_1|X53527_1|1|1|aph(3__)-Ia|aph(3__)-Ia|phosphotransferase|aminoglycoside_O-phosphotransferase_APH(3__)-Ia	SMP-166	0	1	45	MF7523	WP_063840676_1	NCBI-AMR	ARDatabase	APH(3')	aminoglycoside_O-phosphotransferase_APH(3__)-Ia	Protein	NCBI-AMR	APH3_dprime	Aminoglycoside_phosphotransferase	Aminoglycosides	Antibiotic_inactivation	Yes	Yes	2016-09-06T00:00:00Z	Soil6	6	6F	Soil	Soil Sample from 6”	Corn	Fall 2016	J	Spring 2016	Large	Yes	6759	5073442
1028081342|WP_063840676_1|X53527_1|1|1|aph(3__)-Ia|aph(3__)-Ia|phosphotransferase|aminoglycoside_O-phosphotransferase_APH(3__)-Ia	SMP-177	0	2	45	MF7523	WP_063840676_1	NCBI-AMR	ARDatabase	APH(3')	aminoglycoside_O-phosphotransferase_APH(3__)-Ia	Protein	NCBI-AMR	APH3_dprime	Aminoglycoside_phosphotransferase	Aminoglycosides	Antibiotic_inactivation	Yes	Yes	2016-09-06T00:00:00Z	Manure24	24	24D	Manure	Manure slurry from 24”	n/a	Fall 2016	N	Fall 2015	Medium	No	10346	7523852
1028081342|WP_063840676_1|X53527_1|1|1|aph(3__)-Ia|aph(3__)-Ia|phosphotransferase|aminoglycoside_O-phosphotransferase_APH(3__)-Ia	SMP-092	0	1	45	MF7523	WP_063840676_1	NCBI-AMR	ARDatabase	APH(3')	aminoglycoside_O-phosphotransferase_APH(3__)-Ia	Protein	NCBI-AMR	APH3_dprime	Aminoglycoside_phosphotransferase	Aminoglycosides	Antibiotic_inactivation	Yes	Yes	2016-04-18T00:00:00Z	Manure24	24	24O	Manure	Manure slurry from 24”	n/a	Spring 2016	N	Fall 2015	Medium	No	13922	3197723
1028081342|WP_063840676_1|X53527_1|1|1|aph(3__)-Ia|aph(3__)-Ia|phosphotransferase|aminoglycoside_O-phosphotransferase_APH(3__)-Ia	SMP-097	0	1	45	MF7523	WP_063840676_1	NCBI-AMR	ARDatabase	APH(3')	aminoglycoside_O-phosphotransferase_APH(3__)-Ia	Protein	NCBI-AMR	APH3_dprime	Aminoglycoside_phosphotransferase	Aminoglycosides	Antibiotic_inactivation	Yes	Yes	2016-04-18T00:00:00Z	Manure12	12	12O	Manure	Manure slurry from 12”	n/a	Spring 2016	E	Spring 2015	Small	No	11935	3623353
1028081342|WP_063840676_1|X53527_1|1|1|aph(3__)-Ia|aph(3__)-Ia|phosphotransferase|aminoglycoside_O-phosphotransferase_APH(3__)-Ia	SMP-131	0	1	45	MF7523	WP_063840676_1	NCBI-AMR	ARDatabase	APH(3')	aminoglycoside_O-phosphotransferase_APH(3__)-Ia	Protein	NCBI-AMR	APH3_dprime	Aminoglycoside_phosphotransferase	Aminoglycosides	Antibiotic_inactivation	Yes	Yes	2016-04-19T00:00:00Z	Manure6	6	6G	Manure	Manure dry pile 6”	n/a	Spring 2016	F	Spring 2016	Small	No	38155	7203693
1028081342|WP_063840676_1|X53527_1|1|1|aph(3__)-Ia|aph(3__)-Ia|phosphotransferase|aminoglycoside_O-phosphotransferase_APH(3__)-Ia	SMP-011	0	2	45	MF7523	WP_063840676_1	NCBI-AMR	ARDatabase	APH(3')	aminoglycoside_O-phosphotransferase_APH(3__)-Ia	Protein	NCBI-AMR	APH3_dprime	Aminoglycoside_phosphotransferase	Aminoglycosides	Antibiotic_inactivation	Yes	Yes	2015-08-28T00:00:00Z	Manure24	24	24I	Manure	Manure slurry from 24”	n/a	Fall 2015	H	NA	NA	NA	14556	6891070
1028082228|WP_063841495_1|AF330699_1|1|1|aph(3_)-IIIa|aph(3_)-IIIa|phosphotransferase|aminoglycoside_O-phosphotransferase_APH(3_)-IIIa	SMP-214	1.15665	2	67	MF7525	WP_063841495_1	NCBI-AMR	ARDatabase	APH(3')	aminoglycoside_O-phosphotransferase_APH(3_)-IIIa	Protein	NCBI-AMR	APH3_prime	Aminoglycoside_phosphotransferase	Aminoglycosides	Antibiotic_inactivation	Yes	Yes	2016-09-08T00:00:00Z	Manure6	6	12G	Manure	Manure slurry from 6”	n/a	Fall 2016	D	Fall 2015	Small	Yes	14285	9354685
1028082228|WP_063841495_1|AF330699_1|1|1|aph(3_)-IIIa|aph(3_)-IIIa|phosphotransferase|aminoglycoside_O-phosphotransferase_APH(3_)-IIIa	SMP-200	0.660977	1	67	MF7525	WP_063841495_1	NCBI-AMR	ARDatabase	APH(3')	aminoglycoside_O-phosphotransferase_APH(3_)-IIIa	Protein	NCBI-AMR	APH3_prime	Aminoglycoside_phosphotransferase	Aminoglycosides	Antibiotic_inactivation	Yes	Yes	2016-09-07T00:00:00Z	Manure24	24	24H	Manure	Manure slurry from 24”	n/a	Fall 2016	G	Fall 2014	Small	No	14470	7548059
1028082228|WP_063841495_1|AF330699_1|1|1|aph(3_)-IIIa|aph(3_)-IIIa|phosphotransferase|aminoglycoside_O-phosphotransferase_APH(3_)-IIIa	SMP-168	2.41785	2	67	MF7525	WP_063841495_1	NCBI-AMR	ARDatabase	APH(3')	aminoglycoside_O-phosphotransferase_APH(3_)-IIIa	Protein	NCBI-AMR	APH3_prime	Aminoglycoside_phosphotransferase	Aminoglycosides	Antibiotic_inactivation	Yes	Yes	2016-09-06T00:00:00Z	Fresh Manure	0	0G	Manure	Fresh Manure	n/a	Fall 2016	J	Spring 2016	Large	Yes	6520	5501371
1028082228|WP_063841495_1|AF330699_1|1|1|aph(3_)-IIIa|aph(3_)-IIIa|phosphotransferase|aminoglycoside_O-phosphotransferase_APH(3_)-IIIa	SMP-003	1.5244	2	67	MF7525	WP_063841495_1	NCBI-AMR	ARDatabase	APH(3')	aminoglycoside_O-phosphotransferase_APH(3_)-IIIa	Protein	NCBI-AMR	APH3_prime	Aminoglycoside_phosphotransferase	Aminoglycosides	Antibiotic_inactivation	Yes	Yes	2015-08-28T00:00:00Z	Manure24	24	24A	Manure	Manure slurry from 24”	n/a	Fall 2015	J	NA	Large	No	21786	6958127
1028082228|WP_063841495_1|AF330699_1|1|1|aph(3_)-IIIa|aph(3_)-IIIa|phosphotransferase|aminoglycoside_O-phosphotransferase_APH(3_)-IIIa	SMP-002	1.27567	2	67	MF7525	WP_063841495_1	NCBI-AMR	ARDatabase	APH(3')	aminoglycoside_O-phosphotransferase_APH(3_)-IIIa	Protein	NCBI-AMR	APH3_prime	Aminoglycoside_phosphotransferase	Aminoglycosides	Antibiotic_inactivation	Yes	Yes	2015-08-28T00:00:00Z	Fresh Manure	0	0A	Manure	Fresh manure	n/a	Fall 2015	J	Spring 2015	Large	NA	32932	8330568
1028082228|WP_063841495_1|AF330699_1|1|1|aph(3_)-IIIa|aph(3_)-IIIa|phosphotransferase|aminoglycoside_O-phosphotransferase_APH(3_)-IIIa	SMP-074	0.414852	1	67	MF7525	WP_063841495_1	NCBI-AMR	ARDatabase	APH(3')	aminoglycoside_O-phosphotransferase_APH(3_)-IIIa	Protein	NCBI-AMR	APH3_prime	Aminoglycoside_phosphotransferase	Aminoglycosides	Antibiotic_inactivation	Yes	Yes	2015-10-01T00:00:00Z	Manure6	6	6L	Manure	Manure slurry from 6”	n/a	Fall 2015	B	NA	NA	NA	46591	16296366
1028082228|WP_063841495_1|AF330699_1|1|1|aph(3_)-IIIa|aph(3_)-IIIa|phosphotransferase|aminoglycoside_O-phosphotransferase_APH(3_)-IIIa	SMP-086	0.887086	1	67	MF7525	WP_063841495_1	NCBI-AMR	ARDatabase	APH(3')	aminoglycoside_O-phosphotransferase_APH(3_)-IIIa	Protein	NCBI-AMR	APH3_prime	Aminoglycoside_phosphotransferase	Aminoglycosides	Antibiotic_inactivation	Yes	Yes	2016-04-18T00:00:00Z	Manure24	24	24I	Manure	Manure slurry from 24”	n/a	Spring 2016	J	Spring 2016	Large	No	6294	7690949
1028082228|WP_063841495_1|AF330699_1|1|1|aph(3_)-IIIa|aph(3_)-IIIa|phosphotransferase|aminoglycoside_O-phosphotransferase_APH(3_)-IIIa	SMP-022	1.25633	1	67	MF7525	WP_063841495_1	NCBI-AMR	ARDatabase	APH(3')	aminoglycoside_O-phosphotransferase_APH(3_)-IIIa	Protein	NCBI-AMR	APH3_prime	Aminoglycoside_phosphotransferase	Aminoglycosides	Antibiotic_inactivation	Yes	Yes	2015-09-11T00:00:00Z	Manure12	12	12L	Manure	Manure slurry from 12"	n/a	Fall 2015	G	NA	Small	No	12167	4158214
1028082228|WP_063841495_1|AF330699_1|1|1|aph(3_)-IIIa|aph(3_)-IIIa|phosphotransferase|aminoglycoside_O-phosphotransferase_APH(3_)-IIIa	SMP-107	1.19089	2	67	MF7525	WP_063841495_1	NCBI-AMR	ARDatabase	APH(3')	aminoglycoside_O-phosphotransferase_APH(3_)-IIIa	Protein	NCBI-AMR	APH3_prime	Aminoglycoside_phosphotransferase	Aminoglycosides	Antibiotic_inactivation	Yes	Yes	2016-04-18T00:00:00Z	Fresh Manure	0	0D	Manure	Fresh Manure	n/a	Spring 2016	L	Spring 2016	Small	No	50030	9061809
1028082228|WP_063841495_1|AF330699_1|1|1|aph(3_)-IIIa|aph(3_)-IIIa|phosphotransferase|aminoglycoside_O-phosphotransferase_APH(3_)-IIIa	SMP-063	0.98612	2	67	MF7525	WP_063841495_1	NCBI-AMR	ARDatabase	APH(3')	aminoglycoside_O-phosphotransferase_APH(3_)-IIIa	Protein	NCBI-AMR	APH3_prime	Aminoglycoside_phosphotransferase	Aminoglycosides	Antibiotic_inactivation	Yes	Yes	2015-10-01T00:00:00Z	Manure12	12	12E	Manure	Manure slurry from 12”	n/a	Fall 2015	H	NA	NA	NA	47341	13997997
1028082228|WP_063841495_1|AF330699_1|1|1|aph(3_)-IIIa|aph(3_)-IIIa|phosphotransferase|aminoglycoside_O-phosphotransferase_APH(3_)-IIIa	SMP-120	2.32114	2	67	MF7525	WP_063841495_1	NCBI-AMR	ARDatabase	APH(3')	aminoglycoside_O-phosphotransferase_APH(3_)-IIIa	Protein	NCBI-AMR	APH3_prime	Aminoglycoside_phosphotransferase	Aminoglycosides	Antibiotic_inactivation	Yes	Yes	2016-04-19T00:00:00Z	Manure12	12	12G	Manure	Manure slurry from 12”	n/a	Spring 2016	I	Spring 2016	Large	No	27826	5294538
1028082228|WP_063841495_1|AF330699_1|1|1|aph(3_)-IIIa|aph(3_)-IIIa|phosphotransferase|aminoglycoside_O-phosphotransferase_APH(3_)-IIIa	SMP-062	0.671351	1	67	MF7525	WP_063841495_1	NCBI-AMR	ARDatabase	APH(3')	aminoglycoside_O-phosphotransferase_APH(3_)-IIIa	Protein	NCBI-AMR	APH3_prime	Aminoglycoside_phosphotransferase	Aminoglycosides	Antibiotic_inactivation	Yes	Yes	2015-10-01T00:00:00Z	Manure6	6	6E	Manure	Manure slurry from 6”	n/a	Fall 2015	H	NA	NA	NA	28151	7951196
1028082228|WP_063841495_1|AF330699_1|1|1|aph(3_)-IIIa|aph(3_)-IIIa|phosphotransferase|aminoglycoside_O-phosphotransferase_APH(3_)-IIIa	SMP-216	3.85412	5	67	MF7525	WP_063841495_1	NCBI-AMR	ARDatabase	APH(3')	aminoglycoside_O-phosphotransferase_APH(3_)-IIIa	Protein	NCBI-AMR	APH3_prime	Aminoglycoside_phosphotransferase	Aminoglycosides	Antibiotic_inactivation	Yes	Yes	2016-09-08T00:00:00Z	Manure24	24	6J	Manure	Manure slurry from 24”	n/a	Fall 2016	D	Fall 2015	Small	Yes	10621	7884494
1028082228|WP_063841495_1|AF330699_1|1|1|aph(3_)-IIIa|aph(3_)-IIIa|phosphotransferase|aminoglycoside_O-phosphotransferase_APH(3_)-IIIa	SMP-110	1.21062	1	67	MF7525	WP_063841495_1	NCBI-AMR	ARDatabase	APH(3')	aminoglycoside_O-phosphotransferase_APH(3_)-IIIa	Protein	NCBI-AMR	APH3_prime	Aminoglycoside_phosphotransferase	Aminoglycosides	Antibiotic_inactivation	Yes	Yes	2016-04-18T00:00:00Z	Manure24	24	24K	Manure	Manure dry pile 24”	n/a	Spring 2016	L	Spring 2016	Small	No	29451	5586607
1028082921|WP_063842178_1|AJ744850_1|1|1|aph(3_)-Vb|aph(3_)-Vb|phosphotransferase|aminoglycoside_O-phosphotransferase_APH(3_)-Vb	SMP-099	0	3	130	MF0021	WP_063842178.1	NCBI-AMR	ARDatabase	APH(3')	aminoglycoside O-phosphotransferase APH(3')-Vb	Protein	NCBI-AMR	APH3_prime	Aminoglycoside_phosphotransferase	Aminoglycosides	Antibiotic_inactivation	Yes	Yes	2016-04-18T00:00:00Z	Soil6	6	6A	Soil	Soil Sample from 6”	Alfalfa	Spring 2016	C	Spring 2016	Large	No	13103	4254262
1028082921|WP_063842178_1|AJ744850_1|1|1|aph(3_)-Vb|aph(3_)-Vb|phosphotransferase|aminoglycoside_O-phosphotransferase_APH(3_)-Vb	SMP-152	0	3	130	MF0021	WP_063842178.1	NCBI-AMR	ARDatabase	APH(3')	aminoglycoside O-phosphotransferase APH(3')-Vb	Protein	NCBI-AMR	APH3_prime	Aminoglycoside_phosphotransferase	Aminoglycosides	Antibiotic_inactivation	Yes	Yes	2016-04-22T00:00:00Z	Soil12	12	12O	Soil	Soil Sample from 12”	Wheat	Spring 2016	G	Fall 2014	Small	No	17601	3760664
1028082921|WP_063842178_1|AJ744850_1|1|1|aph(3_)-Vb|aph(3_)-Vb|phosphotransferase|aminoglycoside_O-phosphotransferase_APH(3_)-Vb	SMP-195	0	2	130	MF0021	WP_063842178.1	NCBI-AMR	ARDatabase	APH(3')	aminoglycoside O-phosphotransferase APH(3')-Vb	Protein	NCBI-AMR	APH3_prime	Aminoglycoside_phosphotransferase	Aminoglycosides	Antibiotic_inactivation	Yes	Yes	2016-09-07T00:00:00Z	Soil6	6	6I	Soil	Soil Sample from 6”	Corn	Fall 2016	G	Fall 2014	Small	No	7527	4616538
1028082921|WP_063842178_1|AJ744850_1|1|1|aph(3_)-Vb|aph(3_)-Vb|phosphotransferase|aminoglycoside_O-phosphotransferase_APH(3_)-Vb	SMP-184	0	2	130	MF0021	WP_063842178.1	NCBI-AMR	ARDatabase	APH(3')	aminoglycoside O-phosphotransferase APH(3')-Vb	Protein	NCBI-AMR	APH3_prime	Aminoglycoside_phosphotransferase	Aminoglycosides	Antibiotic_inactivation	Yes	Yes	2016-09-07T00:00:00Z	Soil6	6	6K	Soil	Soil Sample from 6”	Corn	Fall 2016	L	Spring 2016	Small	No	4843	4232693
1028082921|WP_063842178_1|AJ744850_1|1|1|aph(3_)-Vb|aph(3_)-Vb|phosphotransferase|aminoglycoside_O-phosphotransferase_APH(3_)-Vb	SMP-145	0	1	130	MF0021	WP_063842178.1	NCBI-AMR	ARDatabase	APH(3')	aminoglycoside O-phosphotransferase APH(3')-Vb	Protein	NCBI-AMR	APH3_prime	Aminoglycoside_phosphotransferase	Aminoglycosides	Antibiotic_inactivation	Yes	Yes	2016-04-22T00:00:00Z	Soil6	6	6G	Soil	Soil Sample from 6”	Corn	Spring 2016	K	Spring 2016	Large	No	24017	6189174
1028082921|WP_063842178_1|AJ744850_1|1|1|aph(3_)-Vb|aph(3_)-Vb|phosphotransferase|aminoglycoside_O-phosphotransferase_APH(3_)-Vb	SMP-088	0	5	130	MF0021	WP_063842178.1	NCBI-AMR	ARDatabase	APH(3')	aminoglycoside O-phosphotransferase APH(3')-Vb	Protein	NCBI-AMR	APH3_prime	Aminoglycoside_phosphotransferase	Aminoglycosides	Antibiotic_inactivation	Yes	Yes	2016-04-18T00:00:00Z	Soil12	12	12F	Soil	Soil Sample from 12”	Alfalfa	Spring 2016	N	Fall 2015	Medium	No	6769	2134698
1028082921|WP_063842178_1|AJ744850_1|1|1|aph(3_)-Vb|aph(3_)-Vb|phosphotransferase|aminoglycoside_O-phosphotransferase_APH(3_)-Vb	SMP-093	0	1	130	MF0021	WP_063842178.1	NCBI-AMR	ARDatabase	APH(3')	aminoglycoside O-phosphotransferase APH(3')-Vb	Protein	NCBI-AMR	APH3_prime	Aminoglycoside_phosphotransferase	Aminoglycosides	Antibiotic_inactivation	Yes	Yes	2016-04-18T00:00:00Z	Soil6	6	6D	Soil	Soil Sample from 6”	Corn	Spring 2016	E	Spring 2015	Small	No	5588	1984855
1028082921|WP_063842178_1|AJ744850_1|1|1|aph(3_)-Vb|aph(3_)-Vb|phosphotransferase|aminoglycoside_O-phosphotransferase_APH(3_)-Vb	SMP-122	0	3	130	MF0021	WP_063842178.1	NCBI-AMR	ARDatabase	APH(3')	aminoglycoside O-phosphotransferase APH(3')-Vb	Protein	NCBI-AMR	APH3_prime	Aminoglycoside_phosphotransferase	Aminoglycosides	Antibiotic_inactivation	Yes	Yes	2016-04-19T00:00:00Z	Soil6	6	6N	Soil	Soil Sample from 6”	Corn	Spring 2016	O	Spring 2016	Small	No	30336	7589877
1028082921|WP_063842178_1|AJ744850_1|1|1|aph(3_)-Vb|aph(3_)-Vb|phosphotransferase|aminoglycoside_O-phosphotransferase_APH(3_)-Vb	SMP-177	0	5	130	MF0021	WP_063842178.1	NCBI-AMR	ARDatabase	APH(3')	aminoglycoside O-phosphotransferase APH(3')-Vb	Protein	NCBI-AMR	APH3_prime	Aminoglycoside_phosphotransferase	Aminoglycosides	Antibiotic_inactivation	Yes	Yes	2016-09-06T00:00:00Z	Manure24	24	24D	Manure	Manure slurry from 24”	n/a	Fall 2016	N	Fall 2015	Medium	No	10346	7523852
1028082921|WP_063842178_1|AJ744850_1|1|1|aph(3_)-Vb|aph(3_)-Vb|phosphotransferase|aminoglycoside_O-phosphotransferase_APH(3_)-Vb	SMP-111	0	2	130	MF0021	WP_063842178.1	NCBI-AMR	ARDatabase	APH(3')	aminoglycoside O-phosphotransferase APH(3')-Vb	Protein	NCBI-AMR	APH3_prime	Aminoglycoside_phosphotransferase	Aminoglycosides	Antibiotic_inactivation	Yes	Yes	2016-04-19T00:00:00Z	Soil6	6	6G	Soil	Soil Sample from 6”	Alfalfa	Spring 2016	M	Spring 2016	Small	No	16698	4389101
1028082921|WP_063842178_1|AJ744850_1|1|1|aph(3_)-Vb|aph(3_)-Vb|phosphotransferase|aminoglycoside_O-phosphotransferase_APH(3_)-Vb	SMP-007	0	1	130	MF0021	WP_063842178.1	NCBI-AMR	ARDatabase	APH(3')	aminoglycoside O-phosphotransferase APH(3')-Vb	Protein	NCBI-AMR	APH3_prime	Aminoglycoside_phosphotransferase	Aminoglycosides	Antibiotic_inactivation	Yes	Yes	2015-08-28T00:00:00Z	Soil6	6	6I	Soil	Soil from 6” Corn field	Corn	Fall 2015	E	Spring 2015	Small	No	10266	7493559
1028082921|WP_063842178_1|AJ744850_1|1|1|aph(3_)-Vb|aph(3_)-Vb|phosphotransferase|aminoglycoside_O-phosphotransferase_APH(3_)-Vb	SMP-072	0	2	130	MF0021	WP_063842178.1	NCBI-AMR	ARDatabase	APH(3')	aminoglycoside O-phosphotransferase APH(3')-Vb	Protein	NCBI-AMR	APH3_prime	Aminoglycoside_phosphotransferase	Aminoglycosides	Antibiotic_inactivation	Yes	Yes	2015-10-01T00:00:00Z	Soil12	12	12I	Soil	Soil Sample from 12”	NA	Fall 2015	B	NA	NA	NA	21222	6792047
1028082921|WP_063842178_1|AJ744850_1|1|1|aph(3_)-Vb|aph(3_)-Vb|phosphotransferase|aminoglycoside_O-phosphotransferase_APH(3_)-Vb	SMP-123	0	2	130	MF0021	WP_063842178.1	NCBI-AMR	ARDatabase	APH(3')	aminoglycoside O-phosphotransferase APH(3')-Vb	Protein	NCBI-AMR	APH3_prime	Aminoglycoside_phosphotransferase	Aminoglycosides	Antibiotic_inactivation	Yes	Yes	2016-04-19T00:00:00Z	Soil12	12	12N	Soil	Soil Sample from 12”	Corn	Spring 2016	O	Spring 2016	Small	No	16115	7346641
1028082921|WP_063842178_1|AJ744850_1|1|1|aph(3_)-Vb|aph(3_)-Vb|phosphotransferase|aminoglycoside_O-phosphotransferase_APH(3_)-Vb	SMP-179	0	2	130	MF0021	WP_063842178.1	NCBI-AMR	ARDatabase	APH(3')	aminoglycoside O-phosphotransferase APH(3')-Vb	Protein	NCBI-AMR	APH3_prime	Aminoglycoside_phosphotransferase	Aminoglycosides	Antibiotic_inactivation	Yes	Yes	2016-09-06T00:00:00Z	Soil12	12	12A	Soil	Soil Sample from 12”	Soybeans	Fall 2016	E	Spring 2015	Small	No	7306	6175744
1028082921|WP_063842178_1|AJ744850_1|1|1|aph(3_)-Vb|aph(3_)-Vb|phosphotransferase|aminoglycoside_O-phosphotransferase_APH(3_)-Vb	SMP-012	0	1	130	MF0021	WP_063842178.1	NCBI-AMR	ARDatabase	APH(3')	aminoglycoside O-phosphotransferase APH(3')-Vb	Protein	NCBI-AMR	APH3_prime	Aminoglycoside_phosphotransferase	Aminoglycosides	Antibiotic_inactivation	Yes	Yes	2015-09-11T00:00:00Z	Soil6	6	6F	Soil	Soil Sample from 6”	Corn	Fall 2015	D	Fall 2015	Small	NA	9944	5477554
1028082921|WP_063842178_1|AJ744850_1|1|1|aph(3_)-Vb|aph(3_)-Vb|phosphotransferase|aminoglycoside_O-phosphotransferase_APH(3_)-Vb	SMP-106	0	2	130	MF0021	WP_063842178.1	NCBI-AMR	ARDatabase	APH(3')	aminoglycoside O-phosphotransferase APH(3')-Vb	Protein	NCBI-AMR	APH3_prime	Aminoglycoside_phosphotransferase	Aminoglycosides	Antibiotic_inactivation	Yes	Yes	2016-04-18T00:00:00Z	Soil12	12	12K	Soil	Soil Sample from 12”	Corn	Spring 2016	L	Spring 2016	Small	No	15039	6209207
1028082921|WP_063842178_1|AJ744850_1|1|1|aph(3_)-Vb|aph(3_)-Vb|phosphotransferase|aminoglycoside_O-phosphotransferase_APH(3_)-Vb	SMP-054	0	1	130	MF0021	WP_063842178.1	NCBI-AMR	ARDatabase	APH(3')	aminoglycoside O-phosphotransferase APH(3')-Vb	Protein	NCBI-AMR	APH3_prime	Aminoglycoside_phosphotransferase	Aminoglycosides	Antibiotic_inactivation	Yes	Yes	2015-09-23T00:00:00Z	Soil12	12	12C	Soil	Soil Sample from 12”	Corn	Fall 2015	L	Spring 2015	Small	No	36591	9873138
1028082921|WP_063842178_1|AJ744850_1|1|1|aph(3_)-Vb|aph(3_)-Vb|phosphotransferase|aminoglycoside_O-phosphotransferase_APH(3_)-Vb	SMP-060	0	1	130	MF0021	WP_063842178.1	NCBI-AMR	ARDatabase	APH(3')	aminoglycoside O-phosphotransferase APH(3')-Vb	Protein	NCBI-AMR	APH3_prime	Aminoglycoside_phosphotransferase	Aminoglycosides	Antibiotic_inactivation	Yes	Yes	2015-10-01T00:00:00Z	Soil12	12	12L	Soil	Soil Sample from 12”	NA	Fall 2015	H	NA	NA	NA	21844	7769976
1028082921|WP_063842178_1|AJ744850_1|1|1|aph(3_)-Vb|aph(3_)-Vb|phosphotransferase|aminoglycoside_O-phosphotransferase_APH(3_)-Vb	SMP-129	0	3	130	MF0021	WP_063842178.1	NCBI-AMR	ARDatabase	APH(3')	aminoglycoside O-phosphotransferase APH(3')-Vb	Protein	NCBI-AMR	APH3_prime	Aminoglycoside_phosphotransferase	Aminoglycosides	Antibiotic_inactivation	Yes	Yes	2016-04-19T00:00:00Z	Soil12	12	12E	Soil	Soil Sample from 12”	NA	Spring 2016	F	Spring 2016	Small	No	27494	7236989
1028082921|WP_063842178_1|AJ744850_1|1|1|aph(3_)-Vb|aph(3_)-Vb|phosphotransferase|aminoglycoside_O-phosphotransferase_APH(3_)-Vb	SMP-031	0	2	130	MF0021	WP_063842178.1	NCBI-AMR	ARDatabase	APH(3')	aminoglycoside O-phosphotransferase APH(3')-Vb	Protein	NCBI-AMR	APH3_prime	Aminoglycoside_phosphotransferase	Aminoglycosides	Antibiotic_inactivation	Yes	Yes	2015-09-11T00:00:00Z	Soil12	12	12K	Soil	Soil Sample from 12”	Corn	Fall 2015	A	Spring 2015	Large	NA	31122	7629612
1028082921|WP_063842178_1|AJ744850_1|1|1|aph(3_)-Vb|aph(3_)-Vb|phosphotransferase|aminoglycoside_O-phosphotransferase_APH(3_)-Vb	SMP-044	0	1	130	MF0021	WP_063842178.1	NCBI-AMR	ARDatabase	APH(3')	aminoglycoside O-phosphotransferase APH(3')-Vb	Protein	NCBI-AMR	APH3_prime	Aminoglycoside_phosphotransferase	Aminoglycosides	Antibiotic_inactivation	Yes	Yes	2015-09-23T00:00:00Z	Soil12	12	12N	Soil	Soil sample from 12' from cornfield	Corn	Fall 2015	I	Spring 2015	Large	Yes	13894	4435302
1028082921|WP_063842178_1|AJ744850_1|1|1|aph(3_)-Vb|aph(3_)-Vb|phosphotransferase|aminoglycoside_O-phosphotransferase_APH(3_)-Vb	SMP-042	0	1	130	MF0021	WP_063842178.1	NCBI-AMR	ARDatabase	APH(3')	aminoglycoside O-phosphotransferase APH(3')-Vb	Protein	NCBI-AMR	APH3_prime	Aminoglycoside_phosphotransferase	Aminoglycosides	Antibiotic_inactivation	Yes	Yes	2015-09-23T00:00:00Z	Soil6	6	6N	Soil	Soil sample from 6' from cornfield	Corn	Fall 2015	I	Spring 2015	Large	Yes	15202	4794929
1028082921|WP_063842178_1|AJ744850_1|1|1|aph(3_)-Vb|aph(3_)-Vb|phosphotransferase|aminoglycoside_O-phosphotransferase_APH(3_)-Vb	SMP-050	0	1	130	MF0021	WP_063842178.1	NCBI-AMR	ARDatabase	APH(3')	aminoglycoside O-phosphotransferase APH(3')-Vb	Protein	NCBI-AMR	APH3_prime	Aminoglycoside_phosphotransferase	Aminoglycosides	Antibiotic_inactivation	Yes	Yes	2015-09-23T00:00:00Z	Soil12	12	12E	Soil	Soil sample from 12"	Corn	Fall 2015	F	Spring 2015	Small	NA	24498	7292072
1028082921|WP_063842178_1|AJ744850_1|1|1|aph(3_)-Vb|aph(3_)-Vb|phosphotransferase|aminoglycoside_O-phosphotransferase_APH(3_)-Vb	SMP-125	0	10	130	MF0021	WP_063842178.1	NCBI-AMR	ARDatabase	APH(3')	aminoglycoside O-phosphotransferase APH(3')-Vb	Protein	NCBI-AMR	APH3_prime	Aminoglycoside_phosphotransferase	Aminoglycosides	Antibiotic_inactivation	Yes	Yes	2016-04-19T00:00:00Z	Manure6	6	6K	Manure	Manure slurry from 6”	n/a	Spring 2016	O	Spring 2016	Small	No	28104	6286262
1028082921|WP_063842178_1|AJ744850_1|1|1|aph(3_)-Vb|aph(3_)-Vb|phosphotransferase|aminoglycoside_O-phosphotransferase_APH(3_)-Vb	SMP-035	0	1	130	MF0021	WP_063842178.1	NCBI-AMR	ARDatabase	APH(3')	aminoglycoside O-phosphotransferase APH(3')-Vb	Protein	NCBI-AMR	APH3_prime	Aminoglycoside_phosphotransferase	Aminoglycosides	Antibiotic_inactivation	Yes	Yes	2015-09-11T00:00:00Z	Manure24	24	24B	Manure	Manure slurry from 24” 1yr	n/a	Fall 2015	A	NA	Large	No	49718	14092463
1028082921|WP_063842178_1|AJ744850_1|1|1|aph(3_)-Vb|aph(3_)-Vb|phosphotransferase|aminoglycoside_O-phosphotransferase_APH(3_)-Vb	SMP-083	0	1	130	MF0021	WP_063842178.1	NCBI-AMR	ARDatabase	APH(3')	aminoglycoside O-phosphotransferase APH(3')-Vb	Protein	NCBI-AMR	APH3_prime	Aminoglycoside_phosphotransferase	Aminoglycosides	Antibiotic_inactivation	Yes	Yes	2016-04-18T00:00:00Z	Fresh Manure	0	0M	Manure	Fresh Manure	n/a	Spring 2016	J	Spring 2016	Large	No	26090	5183263
1028082921|WP_063842178_1|AJ744850_1|1|1|aph(3_)-Vb|aph(3_)-Vb|phosphotransferase|aminoglycoside_O-phosphotransferase_APH(3_)-Vb	SMP-081	0	1	130	MF0021	WP_063842178.1	NCBI-AMR	ARDatabase	APH(3')	aminoglycoside O-phosphotransferase APH(3')-Vb	Protein	NCBI-AMR	APH3_prime	Aminoglycoside_phosphotransferase	Aminoglycosides	Antibiotic_inactivation	Yes	Yes	2016-04-18T00:00:00Z	Soil6	6	6O	Soil	Soil Sample from 6”	Corn	Spring 2016	J	Spring 2016	Large	No	9899	3425295
1028082921|WP_063842178_1|AJ744850_1|1|1|aph(3_)-Vb|aph(3_)-Vb|phosphotransferase|aminoglycoside_O-phosphotransferase_APH(3_)-Vb	SMP-034	0	2	130	MF0021	WP_063842178.1	NCBI-AMR	ARDatabase	APH(3')	aminoglycoside O-phosphotransferase APH(3')-Vb	Protein	NCBI-AMR	APH3_prime	Aminoglycoside_phosphotransferase	Aminoglycosides	Antibiotic_inactivation	Yes	Yes	2015-09-11T00:00:00Z	Manure12	12	12K	Manure	Manure slurry from 12” 1yr	n/a	Fall 2015	A	NA	Large	No	45075	11428689
1028082921|WP_063842178_1|AJ744850_1|1|1|aph(3_)-Vb|aph(3_)-Vb|phosphotransferase|aminoglycoside_O-phosphotransferase_APH(3_)-Vb	SMP-182	0	2	130	MF0021	WP_063842178.1	NCBI-AMR	ARDatabase	APH(3')	aminoglycoside O-phosphotransferase APH(3')-Vb	Protein	NCBI-AMR	APH3_prime	Aminoglycoside_phosphotransferase	Aminoglycosides	Antibiotic_inactivation	Yes	Yes	2016-09-06T00:00:00Z	Manure12	12	12A	Manure	Manure slurry from 12”	n/a	Fall 2016	E	Spring 2015	Small	No	11050	6718629
1028082921|WP_063842178_1|AJ744850_1|1|1|aph(3_)-Vb|aph(3_)-Vb|phosphotransferase|aminoglycoside_O-phosphotransferase_APH(3_)-Vb	SMP-208	0	2	130	MF0021	WP_063842178.1	NCBI-AMR	ARDatabase	APH(3')	aminoglycoside O-phosphotransferase APH(3')-Vb	Protein	NCBI-AMR	APH3_prime	Aminoglycoside_phosphotransferase	Aminoglycosides	Antibiotic_inactivation	Yes	Yes	2016-09-08T00:00:00Z	Soil12	12	6N	Soil	Soil Sample from 12”	Corn	Fall 2016	F	Spring 2016	Small	No	7698	5635137
1028082921|WP_063842178_1|AJ744850_1|1|1|aph(3_)-Vb|aph(3_)-Vb|phosphotransferase|aminoglycoside_O-phosphotransferase_APH(3_)-Vb	SMP-113	0	2	130	MF0021	WP_063842178.1	NCBI-AMR	ARDatabase	APH(3')	aminoglycoside O-phosphotransferase APH(3')-Vb	Protein	NCBI-AMR	APH3_prime	Aminoglycoside_phosphotransferase	Aminoglycosides	Antibiotic_inactivation	Yes	Yes	2016-04-19T00:00:00Z	Fresh Manure	0	0A	Manure	Fresh Manure	n/a	Spring 2016	M	Spring 2016	Small	No	21189	5246150
1028082921|WP_063842178_1|AJ744850_1|1|1|aph(3_)-Vb|aph(3_)-Vb|phosphotransferase|aminoglycoside_O-phosphotransferase_APH(3_)-Vb	SMP-196	0	3	130	MF0021	WP_063842178.1	NCBI-AMR	ARDatabase	APH(3')	aminoglycoside O-phosphotransferase APH(3')-Vb	Protein	NCBI-AMR	APH3_prime	Aminoglycoside_phosphotransferase	Aminoglycosides	Antibiotic_inactivation	Yes	Yes	2016-09-07T00:00:00Z	Soil12	12	12I	Soil	Soil Sample from 12”	Corn	Fall 2016	G	Fall 2014	Small	No	7428	4198124
1028082921|WP_063842178_1|AJ744850_1|1|1|aph(3_)-Vb|aph(3_)-Vb|phosphotransferase|aminoglycoside_O-phosphotransferase_APH(3_)-Vb	SMP-077	0	1	130	MF0021	WP_063842178.1	NCBI-AMR	ARDatabase	APH(3')	aminoglycoside O-phosphotransferase APH(3')-Vb	Protein	NCBI-AMR	APH3_prime	Aminoglycoside_phosphotransferase	Aminoglycosides	Antibiotic_inactivation	Yes	Yes	2015-05-21T00:00:00Z	ControlSoil_0_6	NA	NA	Soil	Control soil 0-6", No antimicrobial, ND	NA	Fall 2015	NA	NA	NA	NA	31089	8458292
1028082921|WP_063842178_1|AJ744850_1|1|1|aph(3_)-Vb|aph(3_)-Vb|phosphotransferase|aminoglycoside_O-phosphotransferase_APH(3_)-Vb	SMP-207	0	1	130	MF0021	WP_063842178.1	NCBI-AMR	ARDatabase	APH(3')	aminoglycoside O-phosphotransferase APH(3')-Vb	Protein	NCBI-AMR	APH3_prime	Aminoglycoside_phosphotransferase	Aminoglycosides	Antibiotic_inactivation	Yes	Yes	2016-09-08T00:00:00Z	Soil6	6	NA	Soil	Soil Sample from 6”	Corn	Fall 2016	F	Spring 2016	Small	No	9282	6285494
1028082921|WP_063842178_1|AJ744850_1|1|1|aph(3_)-Vb|aph(3_)-Vb|phosphotransferase|aminoglycoside_O-phosphotransferase_APH(3_)-Vb	SMP-095	0	1	130	MF0021	WP_063842178.1	NCBI-AMR	ARDatabase	APH(3')	aminoglycoside O-phosphotransferase APH(3')-Vb	Protein	NCBI-AMR	APH3_prime	Aminoglycoside_phosphotransferase	Aminoglycosides	Antibiotic_inactivation	Yes	Yes	2016-04-18T00:00:00Z	Fresh Manure	0	0O	Manure	Fresh Manure	n/a	Spring 2016	E	Spring 2015	Small	No	8573	3424218
1028082921|WP_063842178_1|AJ744850_1|1|1|aph(3_)-Vb|aph(3_)-Vb|phosphotransferase|aminoglycoside_O-phosphotransferase_APH(3_)-Vb	SMP-138	0	2	130	MF0021	WP_063842178.1	NCBI-AMR	ARDatabase	APH(3')	aminoglycoside O-phosphotransferase APH(3')-Vb	Protein	NCBI-AMR	APH3_prime	Aminoglycoside_phosphotransferase	Aminoglycosides	Antibiotic_inactivation	Yes	Yes	2016-04-22T00:00:00Z	Manure24	24	24E	Manure	Manure slurry from 24”	n/a	Spring 2016	D	Fall 2015	Small	No	14022	10260253
1028082921|WP_063842178_1|AJ744850_1|1|1|aph(3_)-Vb|aph(3_)-Vb|phosphotransferase|aminoglycoside_O-phosphotransferase_APH(3_)-Vb	SMP-087	0	2	130	MF0021	WP_063842178.1	NCBI-AMR	ARDatabase	APH(3')	aminoglycoside O-phosphotransferase APH(3')-Vb	Protein	NCBI-AMR	APH3_prime	Aminoglycoside_phosphotransferase	Aminoglycosides	Antibiotic_inactivation	Yes	Yes	2016-04-18T00:00:00Z	Soil6	6	6F	Soil	Soil Sample from 6”	Alfalfa	Spring 2016	N	Fall 2015	Medium	No	7535	2033745
1028082921|WP_063842178_1|AJ744850_1|1|1|aph(3_)-Vb|aph(3_)-Vb|phosphotransferase|aminoglycoside_O-phosphotransferase_APH(3_)-Vb	SMP-131	0	1	130	MF0021	WP_063842178.1	NCBI-AMR	ARDatabase	APH(3')	aminoglycoside O-phosphotransferase APH(3')-Vb	Protein	NCBI-AMR	APH3_prime	Aminoglycoside_phosphotransferase	Aminoglycosides	Antibiotic_inactivation	Yes	Yes	2016-04-19T00:00:00Z	Manure6	6	6G	Manure	Manure dry pile 6”	n/a	Spring 2016	F	Spring 2016	Small	No	38155	7203693
1028082921|WP_063842178_1|AJ744850_1|1|1|aph(3_)-Vb|aph(3_)-Vb|phosphotransferase|aminoglycoside_O-phosphotransferase_APH(3_)-Vb	SMP-176	0	4	130	MF0021	WP_063842178.1	NCBI-AMR	ARDatabase	APH(3')	aminoglycoside O-phosphotransferase APH(3')-Vb	Protein	NCBI-AMR	APH3_prime	Aminoglycoside_phosphotransferase	Aminoglycosides	Antibiotic_inactivation	Yes	Yes	2016-09-06T00:00:00Z	Manure12	12	12D	Manure	Manure slurry from 12”	n/a	Fall 2016	N	Fall 2015	Medium	No	9700	6194314
1028082921|WP_063842178_1|AJ744850_1|1|1|aph(3_)-Vb|aph(3_)-Vb|phosphotransferase|aminoglycoside_O-phosphotransferase_APH(3_)-Vb	SMP-202	0	2	130	MF0021	WP_063842178.1	NCBI-AMR	ARDatabase	APH(3')	aminoglycoside O-phosphotransferase APH(3')-Vb	Protein	NCBI-AMR	APH3_prime	Aminoglycoside_phosphotransferase	Aminoglycosides	Antibiotic_inactivation	Yes	Yes	2016-09-08T00:00:00Z	Soil12	12	6J	Soil	Soil Sample from 12”	Soybeans	Fall 2016	O	Spring 2016	Small	No	10200	5710616
1028082921|WP_063842178_1|AJ744850_1|1|1|aph(3_)-Vb|aph(3_)-Vb|phosphotransferase|aminoglycoside_O-phosphotransferase_APH(3_)-Vb	SMP-016	0	2	130	MF0021	WP_063842178.1	NCBI-AMR	ARDatabase	APH(3')	aminoglycoside O-phosphotransferase APH(3')-Vb	Protein	NCBI-AMR	APH3_prime	Aminoglycoside_phosphotransferase	Aminoglycosides	Antibiotic_inactivation	Yes	Yes	2015-09-11T00:00:00Z	Manure12	12	12I	Manure	Manure slurry from 12”	n/a	Fall 2015	D	NA	Small	No	8103	3395260
1028082921|WP_063842178_1|AJ744850_1|1|1|aph(3_)-Vb|aph(3_)-Vb|phosphotransferase|aminoglycoside_O-phosphotransferase_APH(3_)-Vb	SMP-127	0	5	130	MF0021	WP_063842178.1	NCBI-AMR	ARDatabase	APH(3')	aminoglycoside O-phosphotransferase APH(3')-Vb	Protein	NCBI-AMR	APH3_prime	Aminoglycoside_phosphotransferase	Aminoglycosides	Antibiotic_inactivation	Yes	Yes	2016-04-19T00:00:00Z	Manure24	24	24N	Manure	Manure slurry from 24”	n/a	Spring 2016	O	Spring 2016	Small	No	33454	6084500
1028082921|WP_063842178_1|AJ744850_1|1|1|aph(3_)-Vb|aph(3_)-Vb|phosphotransferase|aminoglycoside_O-phosphotransferase_APH(3_)-Vb	SMP-211	0	2	130	MF0021	WP_063842178.1	NCBI-AMR	ARDatabase	APH(3')	aminoglycoside O-phosphotransferase APH(3')-Vb	Protein	NCBI-AMR	APH3_prime	Aminoglycoside_phosphotransferase	Aminoglycosides	Antibiotic_inactivation	Yes	Yes	2016-09-08T00:00:00Z	Soil6	6	NA	Soil	Soil Sample from 6”	Soybeans	Fall 2016	D	Fall 2015	Small	Yes	8128	5438838
1028082921|WP_063842178_1|AJ744850_1|1|1|aph(3_)-Vb|aph(3_)-Vb|phosphotransferase|aminoglycoside_O-phosphotransferase_APH(3_)-Vb	SMP-237	0	5	130	MF0021	WP_063842178.1	NCBI-AMR	ARDatabase	APH(3')	aminoglycoside O-phosphotransferase APH(3')-Vb	Protein	NCBI-AMR	APH3_prime	Aminoglycoside_phosphotransferase	Aminoglycosides	Antibiotic_inactivation	Yes	Yes	2016-09-08T00:00:00Z	Fresh Manure	0	12A	Manure	Fresh Manure	n/a	Fall 2016	I	Spring 2016	Large	Yes	8948	9843573
1028082921|WP_063842178_1|AJ744850_1|1|1|aph(3_)-Vb|aph(3_)-Vb|phosphotransferase|aminoglycoside_O-phosphotransferase_APH(3_)-Vb	SMP-100	0	2	130	MF0021	WP_063842178.1	NCBI-AMR	ARDatabase	APH(3')	aminoglycoside O-phosphotransferase APH(3')-Vb	Protein	NCBI-AMR	APH3_prime	Aminoglycoside_phosphotransferase	Aminoglycosides	Antibiotic_inactivation	Yes	Yes	2016-04-18T00:00:00Z	Soil12	12	12A	Soil	Soil Sample from 12”	Alfalfa	Spring 2016	C	Spring 2016	Large	No	12795	4833843
1028082921|WP_063842178_1|AJ744850_1|1|1|aph(3_)-Vb|aph(3_)-Vb|phosphotransferase|aminoglycoside_O-phosphotransferase_APH(3_)-Vb	SMP-037	0	1	130	MF0021	WP_063842178.1	NCBI-AMR	ARDatabase	APH(3')	aminoglycoside O-phosphotransferase APH(3')-Vb	Protein	NCBI-AMR	APH3_prime	Aminoglycoside_phosphotransferase	Aminoglycosides	Antibiotic_inactivation	Yes	Yes	2015-09-11T00:00:00Z	Soil12	12	12B	Soil	Soil Sample from 12”	Alfalfa	Fall 2015	M	Spring 2015	Small	No	3669	2663606
1028082921|WP_063842178_1|AJ744850_1|1|1|aph(3_)-Vb|aph(3_)-Vb|phosphotransferase|aminoglycoside_O-phosphotransferase_APH(3_)-Vb	SMP-224	0	4	130	MF0021	WP_063842178.1	NCBI-AMR	ARDatabase	APH(3')	aminoglycoside O-phosphotransferase APH(3')-Vb	Protein	NCBI-AMR	APH3_prime	Aminoglycoside_phosphotransferase	Aminoglycosides	Antibiotic_inactivation	Yes	Yes	2016-09-08T00:00:00Z	Soil12	12	6G	Soil	Soil Sample from 12”	Corn	Fall 2016	K	Spring 2016	Large	No	3030	6704212
1028082921|WP_063842178_1|AJ744850_1|1|1|aph(3_)-Vb|aph(3_)-Vb|phosphotransferase|aminoglycoside_O-phosphotransferase_APH(3_)-Vb	SMP-190	0	2	130	MF0021	WP_063842178.1	NCBI-AMR	ARDatabase	APH(3')	aminoglycoside O-phosphotransferase APH(3')-Vb	Protein	NCBI-AMR	APH3_prime	Aminoglycoside_phosphotransferase	Aminoglycosides	Antibiotic_inactivation	Yes	Yes	2016-09-07T00:00:00Z	Soil6	6	6H	Soil	Soil Sample from 6”	Alfalfa	Fall 2016	M	Spring 2016	Small	No	10149	6756152
1028082921|WP_063842178_1|AJ744850_1|1|1|aph(3_)-Vb|aph(3_)-Vb|phosphotransferase|aminoglycoside_O-phosphotransferase_APH(3_)-Vb	SMP-071	0	1	130	MF0021	WP_063842178.1	NCBI-AMR	ARDatabase	APH(3')	aminoglycoside O-phosphotransferase APH(3')-Vb	Protein	NCBI-AMR	APH3_prime	Aminoglycoside_phosphotransferase	Aminoglycosides	Antibiotic_inactivation	Yes	Yes	2015-10-01T00:00:00Z	Soil6	6	6I	Soil	Soil Sample from 6”	NA	Fall 2015	B	NA	NA	NA	22346	6670122
1028082921|WP_063842178_1|AJ744850_1|1|1|aph(3_)-Vb|aph(3_)-Vb|phosphotransferase|aminoglycoside_O-phosphotransferase_APH(3_)-Vb	SMP-236	0	1	130	MF0021	WP_063842178.1	NCBI-AMR	ARDatabase	APH(3')	aminoglycoside O-phosphotransferase APH(3')-Vb	Protein	NCBI-AMR	APH3_prime	Aminoglycoside_phosphotransferase	Aminoglycosides	Antibiotic_inactivation	Yes	Yes	2016-09-08T00:00:00Z	Soil12	12	6A	Soil	Soil Sample from 12”	Alfalfa	Fall 2016	I	Spring 2016	Large	Yes	11577	6565517
1028082921|WP_063842178_1|AJ744850_1|1|1|aph(3_)-Vb|aph(3_)-Vb|phosphotransferase|aminoglycoside_O-phosphotransferase_APH(3_)-Vb	SMP-219	0	2	130	MF0021	WP_063842178.1	NCBI-AMR	ARDatabase	APH(3')	aminoglycoside O-phosphotransferase APH(3')-Vb	Protein	NCBI-AMR	APH3_prime	Aminoglycoside_phosphotransferase	Aminoglycosides	Antibiotic_inactivation	Yes	Yes	2016-09-08T00:00:00Z	Fresh Manure	0	12D	Manure	Fresh Manure	n/a	Fall 2016	A	Spring 2016	Large	No	11562	6290241
1028082921|WP_063842178_1|AJ744850_1|1|1|aph(3_)-Vb|aph(3_)-Vb|phosphotransferase|aminoglycoside_O-phosphotransferase_APH(3_)-Vb	SMP-006	0	1	130	MF0021	WP_063842178.1	NCBI-AMR	ARDatabase	APH(3')	aminoglycoside O-phosphotransferase APH(3')-Vb	Protein	NCBI-AMR	APH3_prime	Aminoglycoside_phosphotransferase	Aminoglycosides	Antibiotic_inactivation	Yes	Yes	2015-08-28T00:00:00Z	Fresh Manure	0	0M	Manure	Fresh manure	n/a	Fall 2015	N	NA	Medium	NA	21071	5996623
1028082921|WP_063842178_1|AJ744850_1|1|1|aph(3_)-Vb|aph(3_)-Vb|phosphotransferase|aminoglycoside_O-phosphotransferase_APH(3_)-Vb	SMP-134	0	2	130	MF0021	WP_063842178.1	NCBI-AMR	ARDatabase	APH(3')	aminoglycoside O-phosphotransferase APH(3')-Vb	Protein	NCBI-AMR	APH3_prime	Aminoglycoside_phosphotransferase	Aminoglycosides	Antibiotic_inactivation	Yes	Yes	2016-04-22T00:00:00Z	Soil12	12	12L	Soil	Soil Sample from 12”	Corn	Spring 2016	D	Fall 2015	Small	No	20040	5223832
1028082921|WP_063842178_1|AJ744850_1|1|1|aph(3_)-Vb|aph(3_)-Vb|phosphotransferase|aminoglycoside_O-phosphotransferase_APH(3_)-Vb	SMP-126	0	15	130	MF0021	WP_063842178.1	NCBI-AMR	ARDatabase	APH(3')	aminoglycoside O-phosphotransferase APH(3')-Vb	Protein	NCBI-AMR	APH3_prime	Aminoglycoside_phosphotransferase	Aminoglycosides	Antibiotic_inactivation	Yes	Yes	2016-04-19T00:00:00Z	Manure12	12	12J	Manure	Manure slurry from 12”	n/a	Spring 2016	O	Spring 2016	Small	No	25861	5693354
1028082921|WP_063842178_1|AJ744850_1|1|1|aph(3_)-Vb|aph(3_)-Vb|phosphotransferase|aminoglycoside_O-phosphotransferase_APH(3_)-Vb	SMP-025	0	1	130	MF0021	WP_063842178.1	NCBI-AMR	ARDatabase	APH(3')	aminoglycoside O-phosphotransferase APH(3')-Vb	Protein	NCBI-AMR	APH3_prime	Aminoglycoside_phosphotransferase	Aminoglycosides	Antibiotic_inactivation	Yes	Yes	2015-09-11T00:00:00Z	Soil12	12	12H	Soil	Soil Sample from 12”	Corn	Fall 2015	O	Spring 2015	Small	NA	36659	12842549
1028083027|WP_063842183_1|AF024602_1|1|1|aph(6)-Id|aph(6)-Id|phosphotransferase|aminoglycoside_O-phosphotransferase_APH(6)-Id	SMP-174	5.63904	6	90	MF7533	WP_063842183_1	NCBI-AMR	ARDatabase	APH(6)	aminoglycoside_O-phosphotransferase_APH(6)-Id	Protein	NCBI-AMR	APH6	Aminoglycoside_phosphotransferase	Aminoglycosides	Antibiotic_inactivation	Yes	Yes	2016-09-06T00:00:00Z	Fresh Manure	0	0O	Manure	Fresh Manure	n/a	Fall 2016	N	Fall 2015	Medium	No	5296	8299620
1028083027|WP_063842183_1|AF024602_1|1|1|aph(6)-Id|aph(6)-Id|phosphotransferase|aminoglycoside_O-phosphotransferase_APH(6)-Id	SMP-136	15.2722	33	90	MF7533	WP_063842183_1	NCBI-AMR	ARDatabase	APH(6)	aminoglycoside_O-phosphotransferase_APH(6)-Id	Protein	NCBI-AMR	APH6	Aminoglycoside_phosphotransferase	Aminoglycosides	Antibiotic_inactivation	Yes	Yes	2016-04-22T00:00:00Z	Manure6	6	6N	Manure	Manure slurry from 6”	n/a	Spring 2016	D	Fall 2015	Small	No	45555	7996625
1028083027|WP_063842183_1|AF024602_1|1|1|aph(6)-Id|aph(6)-Id|phosphotransferase|aminoglycoside_O-phosphotransferase_APH(6)-Id	SMP-200	0.33352	1	90	MF7533	WP_063842183_1	NCBI-AMR	ARDatabase	APH(6)	aminoglycoside_O-phosphotransferase_APH(6)-Id	Protein	NCBI-AMR	APH6	Aminoglycoside_phosphotransferase	Aminoglycosides	Antibiotic_inactivation	Yes	Yes	2016-09-07T00:00:00Z	Manure24	24	24H	Manure	Manure slurry from 24”	n/a	Fall 2016	G	Fall 2014	Small	No	14470	7548059
1028083027|WP_063842183_1|AF024602_1|1|1|aph(6)-Id|aph(6)-Id|phosphotransferase|aminoglycoside_O-phosphotransferase_APH(6)-Id	SMP-015	1.55457	1	90	MF7533	WP_063842183_1	NCBI-AMR	ARDatabase	APH(6)	aminoglycoside_O-phosphotransferase_APH(6)-Id	Protein	NCBI-AMR	APH6	Aminoglycoside_phosphotransferase	Aminoglycosides	Antibiotic_inactivation	Yes	Yes	2015-09-11T00:00:00Z	Manure6	6	6I	Manure	Manure slurry from 6”	n/a	Fall 2015	D	NA	Small	No	16200	6865769
1028083027|WP_063842183_1|AF024602_1|1|1|aph(6)-Id|aph(6)-Id|phosphotransferase|aminoglycoside_O-phosphotransferase_APH(6)-Id	SMP-144	0.247851	1	90	MF7533	WP_063842183_1	NCBI-AMR	ARDatabase	APH(6)	aminoglycoside_O-phosphotransferase_APH(6)-Id	Protein	NCBI-AMR	APH6	Aminoglycoside_phosphotransferase	Aminoglycosides	Antibiotic_inactivation	Yes	Yes	2016-04-22T00:00:00Z	Manure24	24	24L	Manure	Manure slurry from 24”	n/a	Spring 2016	A	Spring 2016	Large	No	52493	10559621
1028083027|WP_063842183_1|AF024602_1|1|1|aph(6)-Id|aph(6)-Id|phosphotransferase|aminoglycoside_O-phosphotransferase_APH(6)-Id	SMP-056	0.571448	2	90	MF7533	WP_063842183_1	NCBI-AMR	ARDatabase	APH(6)	aminoglycoside_O-phosphotransferase_APH(6)-Id	Protein	NCBI-AMR	APH6	Aminoglycoside_phosphotransferase	Aminoglycosides	Antibiotic_inactivation	Yes	Yes	2015-09-23T00:00:00Z	Manure6	6	6N	Manure	Manure slurry from 6”	n/a	Fall 2015	L	NA	Small	No	39905	9499029
1028083027|WP_063842183_1|AF024602_1|1|1|aph(6)-Id|aph(6)-Id|phosphotransferase|aminoglycoside_O-phosphotransferase_APH(6)-Id	SMP-175	36.579	44	90	MF7533	WP_063842183_1	NCBI-AMR	ARDatabase	APH(6)	aminoglycoside_O-phosphotransferase_APH(6)-Id	Protein	NCBI-AMR	APH6	Aminoglycoside_phosphotransferase	Aminoglycosides	Antibiotic_inactivation	Yes	Yes	2016-09-06T00:00:00Z	Manure6	6	6D	Manure	Manure slurry from 6”	n/a	Fall 2016	N	Fall 2015	Medium	No	8306	6034668
1028083027|WP_063842183_1|AF024602_1|1|1|aph(6)-Id|aph(6)-Id|phosphotransferase|aminoglycoside_O-phosphotransferase_APH(6)-Id	SMP-003	8.09075	18	90	MF7533	WP_063842183_1	NCBI-AMR	ARDatabase	APH(6)	aminoglycoside_O-phosphotransferase_APH(6)-Id	Protein	NCBI-AMR	APH6	Aminoglycoside_phosphotransferase	Aminoglycosides	Antibiotic_inactivation	Yes	Yes	2015-08-28T00:00:00Z	Manure24	24	24A	Manure	Manure slurry from 24”	n/a	Fall 2015	J	NA	Large	No	21786	6958127
1028083027|WP_063842183_1|AF024602_1|1|1|aph(6)-Id|aph(6)-Id|phosphotransferase|aminoglycoside_O-phosphotransferase_APH(6)-Id	SMP-073	10.6922	13	90	MF7533	WP_063842183_1	NCBI-AMR	ARDatabase	APH(6)	aminoglycoside_O-phosphotransferase_APH(6)-Id	Protein	NCBI-AMR	APH6	Aminoglycoside_phosphotransferase	Aminoglycosides	Antibiotic_inactivation	Yes	Yes	2015-10-01T00:00:00Z	Fresh Manure	0	0C	Manure	Fresh Manure	n/a	Fall 2015	B	NA	NA	NA	24372	7979887
1028083027|WP_063842183_1|AF024602_1|1|1|aph(6)-Id|aph(6)-Id|phosphotransferase|aminoglycoside_O-phosphotransferase_APH(6)-Id	SMP-002	8.4275	11	90	MF7533	WP_063842183_1	NCBI-AMR	ARDatabase	APH(6)	aminoglycoside_O-phosphotransferase_APH(6)-Id	Protein	NCBI-AMR	APH6	Aminoglycoside_phosphotransferase	Aminoglycosides	Antibiotic_inactivation	Yes	Yes	2015-08-28T00:00:00Z	Fresh Manure	0	0A	Manure	Fresh manure	n/a	Fall 2015	J	Spring 2015	Large	NA	32932	8330568
1028083027|WP_063842183_1|AF024602_1|1|1|aph(6)-Id|aph(6)-Id|phosphotransferase|aminoglycoside_O-phosphotransferase_APH(6)-Id	SMP-006	47.6211	44	90	MF7533	WP_063842183_1	NCBI-AMR	ARDatabase	APH(6)	aminoglycoside_O-phosphotransferase_APH(6)-Id	Protein	NCBI-AMR	APH6	Aminoglycoside_phosphotransferase	Aminoglycosides	Antibiotic_inactivation	Yes	Yes	2015-08-28T00:00:00Z	Fresh Manure	0	0M	Manure	Fresh manure	n/a	Fall 2015	N	NA	Medium	NA	21071	5996623
1028083027|WP_063842183_1|AF024602_1|1|1|aph(6)-Id|aph(6)-Id|phosphotransferase|aminoglycoside_O-phosphotransferase_APH(6)-Id	SMP-011	6.61292	8	90	MF7533	WP_063842183_1	NCBI-AMR	ARDatabase	APH(6)	aminoglycoside_O-phosphotransferase_APH(6)-Id	Protein	NCBI-AMR	APH6	Aminoglycoside_phosphotransferase	Aminoglycosides	Antibiotic_inactivation	Yes	Yes	2015-08-28T00:00:00Z	Manure24	24	24I	Manure	Manure slurry from 24”	n/a	Fall 2015	H	NA	NA	NA	14556	6891070
1028083027|WP_063842183_1|AF024602_1|1|1|aph(6)-Id|aph(6)-Id|phosphotransferase|aminoglycoside_O-phosphotransferase_APH(6)-Id	SMP-188	2.47881	4	90	MF7533	WP_063842183_1	NCBI-AMR	ARDatabase	APH(6)	aminoglycoside_O-phosphotransferase_APH(6)-Id	Protein	NCBI-AMR	APH6	Aminoglycoside_phosphotransferase	Aminoglycosides	Antibiotic_inactivation	Yes	Yes	2016-09-07T00:00:00Z	Manure12	12	12K	Manure	Manure slurry from 12”	n/a	Fall 2016	L	Spring 2016	Small	No	4130	4069767
1028083027|WP_063842183_1|AF024602_1|1|1|aph(6)-Id|aph(6)-Id|phosphotransferase|aminoglycoside_O-phosphotransferase_APH(6)-Id	SMP-108	5.07586	8	90	MF7533	WP_063842183_1	NCBI-AMR	ARDatabase	APH(6)	aminoglycoside_O-phosphotransferase_APH(6)-Id	Protein	NCBI-AMR	APH6	Aminoglycoside_phosphotransferase	Aminoglycosides	Antibiotic_inactivation	Yes	Yes	2016-04-18T00:00:00Z	Manure6	6	6F	Manure	Manure dry pile 6”	n/a	Spring 2016	L	Spring 2016	Small	No	40715	9240350
1028083027|WP_063842183_1|AF024602_1|1|1|aph(6)-Id|aph(6)-Id|phosphotransferase|aminoglycoside_O-phosphotransferase_APH(6)-Id	SMP-216	2.64853	2	90	MF7533	WP_063842183_1	NCBI-AMR	ARDatabase	APH(6)	aminoglycoside_O-phosphotransferase_APH(6)-Id	Protein	NCBI-AMR	APH6	Aminoglycoside_phosphotransferase	Aminoglycosides	Antibiotic_inactivation	Yes	Yes	2016-09-08T00:00:00Z	Manure24	24	6J	Manure	Manure slurry from 24”	n/a	Fall 2016	D	Fall 2015	Small	Yes	10621	7884494
1028083027|WP_063842183_1|AF024602_1|1|1|aph(6)-Id|aph(6)-Id|phosphotransferase|aminoglycoside_O-phosphotransferase_APH(6)-Id	SMP-079	19.371	11	90	MF7533	WP_063842183_1	NCBI-AMR	ARDatabase	APH(6)	aminoglycoside_O-phosphotransferase_APH(6)-Id	Protein	NCBI-AMR	APH6	Aminoglycoside_phosphotransferase	Aminoglycosides	Antibiotic_inactivation	Yes	Yes	2015-10-03T00:00:00Z	Fresh Manure	0	0L	Manure	Fresh Manure, Dr Gunderson	NA	Fall 2015	NA	NA	NA	NA	12418	3449576
1028083027|WP_063842183_1|AF024602_1|1|1|aph(6)-Id|aph(6)-Id|phosphotransferase|aminoglycoside_O-phosphotransferase_APH(6)-Id	SMP-091	14.6066	10	90	MF7533	WP_063842183_1	NCBI-AMR	ARDatabase	APH(6)	aminoglycoside_O-phosphotransferase_APH(6)-Id	Protein	NCBI-AMR	APH6	Aminoglycoside_phosphotransferase	Aminoglycosides	Antibiotic_inactivation	Yes	Yes	2016-04-18T00:00:00Z	Manure12	12	12I	Manure	Manure slurry from 12”	n/a	Spring 2016	N	Fall 2015	Medium	No	7117	3961904
1028083027|WP_063842183_1|AF024602_1|1|1|aph(6)-Id|aph(6)-Id|phosphotransferase|aminoglycoside_O-phosphotransferase_APH(6)-Id	SMP-138	6.34523	16	90	MF7533	WP_063842183_1	NCBI-AMR	ARDatabase	APH(6)	aminoglycoside_O-phosphotransferase_APH(6)-Id	Protein	NCBI-AMR	APH6	Aminoglycoside_phosphotransferase	Aminoglycosides	Antibiotic_inactivation	Yes	Yes	2016-04-22T00:00:00Z	Manure24	24	24E	Manure	Manure slurry from 24”	n/a	Spring 2016	D	Fall 2015	Small	No	14022	10260253
1028083027|WP_063842183_1|AF024602_1|1|1|aph(6)-Id|aph(6)-Id|phosphotransferase|aminoglycoside_O-phosphotransferase_APH(6)-Id	SMP-114	2.74304	1	90	MF7533	WP_063842183_1	NCBI-AMR	ARDatabase	APH(6)	aminoglycoside_O-phosphotransferase_APH(6)-Id	Protein	NCBI-AMR	APH6	Aminoglycoside_phosphotransferase	Aminoglycosides	Antibiotic_inactivation	Yes	Yes	2016-04-19T00:00:00Z	Manure6	6	6D	Manure	Manure slurry from 6”	n/a	Spring 2016	M	Spring 2016	Small	No	20533	3764186
1028083027|WP_063842183_1|AF024602_1|1|1|aph(6)-Id|aph(6)-Id|phosphotransferase|aminoglycoside_O-phosphotransferase_APH(6)-Id	SMP-005	5.10787	9	90	MF7533	WP_063842183_1	NCBI-AMR	ARDatabase	APH(6)	aminoglycoside_O-phosphotransferase_APH(6)-Id	Protein	NCBI-AMR	APH6	Aminoglycoside_phosphotransferase	Aminoglycosides	Antibiotic_inactivation	Yes	Yes	2015-08-28T00:00:00Z	Soil6	6	6I	Soil	Soil from 6” depth	Alfalfa	Fall 2015	N	Fall 2015	Medium	NA	15217	5046379
1028083027|WP_063842183_1|AF024602_1|1|1|aph(6)-Id|aph(6)-Id|phosphotransferase|aminoglycoside_O-phosphotransferase_APH(6)-Id	SMP-125	11.3639	9	90	MF7533	WP_063842183_1	NCBI-AMR	ARDatabase	APH(6)	aminoglycoside_O-phosphotransferase_APH(6)-Id	Protein	NCBI-AMR	APH6	Aminoglycoside_phosphotransferase	Aminoglycosides	Antibiotic_inactivation	Yes	Yes	2016-04-19T00:00:00Z	Manure6	6	6K	Manure	Manure slurry from 6”	n/a	Spring 2016	O	Spring 2016	Small	No	28104	6286262
1028083027|WP_063842183_1|AF024602_1|1|1|aph(6)-Id|aph(6)-Id|phosphotransferase|aminoglycoside_O-phosphotransferase_APH(6)-Id	SMP-154	3.21688	7	90	MF7533	WP_063842183_1	NCBI-AMR	ARDatabase	APH(6)	aminoglycoside_O-phosphotransferase_APH(6)-Id	Protein	NCBI-AMR	APH6	Aminoglycoside_phosphotransferase	Aminoglycosides	Antibiotic_inactivation	Yes	Yes	2016-04-22T00:00:00Z	Manure6	6	6G	Manure	Manure slurry from 6”	n/a	Spring 2016	G	Fall 2014	Small	No	30441	5567981
1028083027|WP_063842183_1|AF024602_1|1|1|aph(6)-Id|aph(6)-Id|phosphotransferase|aminoglycoside_O-phosphotransferase_APH(6)-Id	SMP-083	8.70166	8	90	MF7533	WP_063842183_1	NCBI-AMR	ARDatabase	APH(6)	aminoglycoside_O-phosphotransferase_APH(6)-Id	Protein	NCBI-AMR	APH6	Aminoglycoside_phosphotransferase	Aminoglycosides	Antibiotic_inactivation	Yes	Yes	2016-04-18T00:00:00Z	Fresh Manure	0	0M	Manure	Fresh Manure	n/a	Spring 2016	J	Spring 2016	Large	No	26090	5183263
1028083027|WP_063842183_1|AF024602_1|1|1|aph(6)-Id|aph(6)-Id|phosphotransferase|aminoglycoside_O-phosphotransferase_APH(6)-Id	SMP-016	9.60609	3	90	MF7533	WP_063842183_1	NCBI-AMR	ARDatabase	APH(6)	aminoglycoside_O-phosphotransferase_APH(6)-Id	Protein	NCBI-AMR	APH6	Aminoglycoside_phosphotransferase	Aminoglycosides	Antibiotic_inactivation	Yes	Yes	2015-09-11T00:00:00Z	Manure12	12	12I	Manure	Manure slurry from 12”	n/a	Fall 2015	D	NA	Small	No	8103	3395260
1028083027|WP_063842183_1|AF024602_1|1|1|aph(6)-Id|aph(6)-Id|phosphotransferase|aminoglycoside_O-phosphotransferase_APH(6)-Id	SMP-063	7.43762	27	90	MF7533	WP_063842183_1	NCBI-AMR	ARDatabase	APH(6)	aminoglycoside_O-phosphotransferase_APH(6)-Id	Protein	NCBI-AMR	APH6	Aminoglycoside_phosphotransferase	Aminoglycosides	Antibiotic_inactivation	Yes	Yes	2015-10-01T00:00:00Z	Manure12	12	12E	Manure	Manure slurry from 12”	n/a	Fall 2015	H	NA	NA	NA	47341	13997997
1028083027|WP_063842183_1|AF024602_1|1|1|aph(6)-Id|aph(6)-Id|phosphotransferase|aminoglycoside_O-phosphotransferase_APH(6)-Id	SMP-096	2.69678	3	90	MF7533	WP_063842183_1	NCBI-AMR	ARDatabase	APH(6)	aminoglycoside_O-phosphotransferase_APH(6)-Id	Protein	NCBI-AMR	APH6	Aminoglycoside_phosphotransferase	Aminoglycosides	Antibiotic_inactivation	Yes	Yes	2016-04-18T00:00:00Z	Manure6	6	6O	Manure	Manure slurry from 6”	n/a	Spring 2016	E	Spring 2015	Small	No	13639	2937076
1028083027|WP_063842183_1|AF024602_1|1|1|aph(6)-Id|aph(6)-Id|phosphotransferase|aminoglycoside_O-phosphotransferase_APH(6)-Id	SMP-192	0.833517	2	90	MF7533	WP_063842183_1	NCBI-AMR	ARDatabase	APH(6)	aminoglycoside_O-phosphotransferase_APH(6)-Id	Protein	NCBI-AMR	APH6	Aminoglycoside_phosphotransferase	Aminoglycosides	Antibiotic_inactivation	Yes	Yes	2016-09-07T00:00:00Z	Fresh Manure	0	0A	Manure	Fresh Manure	n/a	Fall 2016	M	Spring 2016	Small	No	10640	6097837
1028083027|WP_063842183_1|AF024602_1|1|1|aph(6)-Id|aph(6)-Id|phosphotransferase|aminoglycoside_O-phosphotransferase_APH(6)-Id	SMP-233	3.45491	4	90	MF7533	WP_063842183_1	NCBI-AMR	ARDatabase	APH(6)	aminoglycoside_O-phosphotransferase_APH(6)-Id	Protein	NCBI-AMR	APH6	Aminoglycoside_phosphotransferase	Aminoglycosides	Antibiotic_inactivation	Yes	Yes	2016-09-08T00:00:00Z	Manure12	12	24G	Manure	Manure slurry from 12”	n/a	Fall 2016	H	NA	NA	NA	9620	7387952
1028083027|WP_063842183_1|AF024602_1|1|1|aph(6)-Id|aph(6)-Id|phosphotransferase|aminoglycoside_O-phosphotransferase_APH(6)-Id	SMP-170	5.12669	5	90	MF7533	WP_063842183_1	NCBI-AMR	ARDatabase	APH(6)	aminoglycoside_O-phosphotransferase_APH(6)-Id	Protein	NCBI-AMR	APH6	Aminoglycoside_phosphotransferase	Aminoglycosides	Antibiotic_inactivation	Yes	Yes	2016-09-06T00:00:00Z	Manure12	12	12O	Manure	Manure slurry from 12”	n/a	Fall 2016	J	Spring 2016	Large	Yes	8904	7147807
1028083027|WP_063842183_1|AF024602_1|1|1|aph(6)-Id|aph(6)-Id|phosphotransferase|aminoglycoside_O-phosphotransferase_APH(6)-Id	SMP-126	7.37372	5	90	MF7533	WP_063842183_1	NCBI-AMR	ARDatabase	APH(6)	aminoglycoside_O-phosphotransferase_APH(6)-Id	Protein	NCBI-AMR	APH6	Aminoglycoside_phosphotransferase	Aminoglycosides	Antibiotic_inactivation	Yes	Yes	2016-04-19T00:00:00Z	Manure12	12	12J	Manure	Manure slurry from 12”	n/a	Spring 2016	O	Spring 2016	Small	No	25861	5693354
1028083027|WP_063842183_1|AF024602_1|1|1|aph(6)-Id|aph(6)-Id|phosphotransferase|aminoglycoside_O-phosphotransferase_APH(6)-Id	SMP-234	0.649528	2	90	MF7533	WP_063842183_1	NCBI-AMR	ARDatabase	APH(6)	aminoglycoside_O-phosphotransferase_APH(6)-Id	Protein	NCBI-AMR	APH6	Aminoglycoside_phosphotransferase	Aminoglycosides	Antibiotic_inactivation	Yes	Yes	2016-09-08T00:00:00Z	Manure24	24	6G	Manure	Manure slurry from 24”	n/a	Fall 2016	H	NA	NA	NA	15710	7851629
1028083027|WP_063842183_1|AF024602_1|1|1|aph(6)-Id|aph(6)-Id|phosphotransferase|aminoglycoside_O-phosphotransferase_APH(6)-Id	SMP-204	16.093	24	90	MF7533	WP_063842183_1	NCBI-AMR	ARDatabase	APH(6)	aminoglycoside_O-phosphotransferase_APH(6)-Id	Protein	NCBI-AMR	APH6	Aminoglycoside_phosphotransferase	Aminoglycosides	Antibiotic_inactivation	Yes	Yes	2016-09-08T00:00:00Z	Manure6	6	12D	Manure	Manure slurry from 6”	n/a	Fall 2016	O	Spring 2016	Small	No	12261	8142204
1028083027|WP_063842183_1|AF024602_1|1|1|aph(6)-Id|aph(6)-Id|phosphotransferase|aminoglycoside_O-phosphotransferase_APH(6)-Id	SMP-121	1.27309	1	90	MF7533	WP_063842183_1	NCBI-AMR	ARDatabase	APH(6)	aminoglycoside_O-phosphotransferase_APH(6)-Id	Protein	NCBI-AMR	APH6	Aminoglycoside_phosphotransferase	Aminoglycosides	Antibiotic_inactivation	Yes	Yes	2016-04-19T00:00:00Z	Manure24	24	24J	Manure	Manure slurry from 24”	n/a	Spring 2016	I	Spring 2016	Large	No	40178	8475197
1028083027|WP_063842183_1|AF024602_1|1|1|aph(6)-Id|aph(6)-Id|phosphotransferase|aminoglycoside_O-phosphotransferase_APH(6)-Id	SMP-097	14.4724	5	90	MF7533	WP_063842183_1	NCBI-AMR	ARDatabase	APH(6)	aminoglycoside_O-phosphotransferase_APH(6)-Id	Protein	NCBI-AMR	APH6	Aminoglycoside_phosphotransferase	Aminoglycosides	Antibiotic_inactivation	Yes	Yes	2016-04-18T00:00:00Z	Manure12	12	12O	Manure	Manure slurry from 12”	n/a	Spring 2016	E	Spring 2015	Small	No	11935	3623353
1028083027|WP_063842183_1|AF024602_1|1|1|aph(6)-Id|aph(6)-Id|phosphotransferase|aminoglycoside_O-phosphotransferase_APH(6)-Id	SMP-084	11.3707	9	90	MF7533	WP_063842183_1	NCBI-AMR	ARDatabase	APH(6)	aminoglycoside_O-phosphotransferase_APH(6)-Id	Protein	NCBI-AMR	APH6	Aminoglycoside_phosphotransferase	Aminoglycosides	Antibiotic_inactivation	Yes	Yes	2016-04-18T00:00:00Z	Manure6	6	6M	Manure	Manure slurry from 6”	n/a	Spring 2016	J	Spring 2016	Large	No	26452	5794653
1028083027|WP_063842183_1|AF024602_1|1|1|aph(6)-Id|aph(6)-Id|phosphotransferase|aminoglycoside_O-phosphotransferase_APH(6)-Id	SMP-010	6.77757	10	90	MF7533	WP_063842183_1	NCBI-AMR	ARDatabase	APH(6)	aminoglycoside_O-phosphotransferase_APH(6)-Id	Protein	NCBI-AMR	APH6	Aminoglycoside_phosphotransferase	Aminoglycosides	Antibiotic_inactivation	Yes	Yes	2015-08-28T00:00:00Z	Manure12	12	12M	Manure	Manure slurry from 12”	n/a	Fall 2015	H	NA	NA	NA	11367	5429634
1028083027|WP_063842183_1|AF024602_1|1|1|aph(6)-Id|aph(6)-Id|phosphotransferase|aminoglycoside_O-phosphotransferase_APH(6)-Id	SMP-148	2.75856	8	90	MF7533	WP_063842183_1	NCBI-AMR	ARDatabase	APH(6)	aminoglycoside_O-phosphotransferase_APH(6)-Id	Protein	NCBI-AMR	APH6	Aminoglycoside_phosphotransferase	Aminoglycosides	Antibiotic_inactivation	Yes	Yes	2016-04-22T00:00:00Z	Manure6	6	6L	Manure	Manure slurry from 6”	n/a	Spring 2016	K	Spring 2016	Large	No	42254	7429349
1028083027|WP_063842183_1|AF024602_1|1|1|aph(6)-Id|aph(6)-Id|phosphotransferase|aminoglycoside_O-phosphotransferase_APH(6)-Id	SMP-220	7.49361	10	90	MF7533	WP_063842183_1	NCBI-AMR	ARDatabase	APH(6)	aminoglycoside_O-phosphotransferase_APH(6)-Id	Protein	NCBI-AMR	APH6	Aminoglycoside_phosphotransferase	Aminoglycosides	Antibiotic_inactivation	Yes	Yes	2016-09-08T00:00:00Z	Manure6	6	12O	Manure	Manure slurry from 6”	n/a	Fall 2016	A	Spring 2016	Large	No	6225	5438008
1028083027|WP_063842183_1|AF024602_1|1|1|aph(6)-Id|aph(6)-Id|phosphotransferase|aminoglycoside_O-phosphotransferase_APH(6)-Id	SMP-226	20.3427	20	90	MF7533	WP_063842183_1	NCBI-AMR	ARDatabase	APH(6)	aminoglycoside_O-phosphotransferase_APH(6)-Id	Protein	NCBI-AMR	APH6	Aminoglycoside_phosphotransferase	Aminoglycosides	Antibiotic_inactivation	Yes	Yes	2016-09-08T00:00:00Z	Manure6	6	12A	Manure	Manure slurry from 6”	n/a	Fall 2016	K	Spring 2016	Large	No	3445	5879787
1028083027|WP_063842183_1|AF024602_1|1|1|aph(6)-Id|aph(6)-Id|phosphotransferase|aminoglycoside_O-phosphotransferase_APH(6)-Id	SMP-176	59.0464	64	90	MF7533	WP_063842183_1	NCBI-AMR	ARDatabase	APH(6)	aminoglycoside_O-phosphotransferase_APH(6)-Id	Protein	NCBI-AMR	APH6	Aminoglycoside_phosphotransferase	Aminoglycosides	Antibiotic_inactivation	Yes	Yes	2016-09-06T00:00:00Z	Manure12	12	12D	Manure	Manure slurry from 12”	n/a	Fall 2016	N	Fall 2015	Medium	No	9700	6194314
1028083027|WP_063842183_1|AF024602_1|1|1|aph(6)-Id|aph(6)-Id|phosphotransferase|aminoglycoside_O-phosphotransferase_APH(6)-Id	SMP-205	8.54799	10	90	MF7533	WP_063842183_1	NCBI-AMR	ARDatabase	APH(6)	aminoglycoside_O-phosphotransferase_APH(6)-Id	Protein	NCBI-AMR	APH6	Aminoglycoside_phosphotransferase	Aminoglycosides	Antibiotic_inactivation	Yes	Yes	2016-09-08T00:00:00Z	Manure12	12	12I	Manure	Manure slurry from 12”	n/a	Fall 2016	O	Spring 2016	Small	No	11271	6923522
1028083027|WP_063842183_1|AF024602_1|1|1|aph(6)-Id|aph(6)-Id|phosphotransferase|aminoglycoside_O-phosphotransferase_APH(6)-Id	SMP-199	1.09291	2	90	MF7533	WP_063842183_1	NCBI-AMR	ARDatabase	APH(6)	aminoglycoside_O-phosphotransferase_APH(6)-Id	Protein	NCBI-AMR	APH6	Aminoglycoside_phosphotransferase	Aminoglycosides	Antibiotic_inactivation	Yes	Yes	2016-09-07T00:00:00Z	Manure12	12	12H	Manure	Manure slurry from 12”	n/a	Fall 2016	G	Fall 2014	Small	No	3977	4568775
1028083027|WP_063842183_1|AF024602_1|1|1|aph(6)-Id|aph(6)-Id|phosphotransferase|aminoglycoside_O-phosphotransferase_APH(6)-Id	SMP-095	12.4153	10	90	MF7533	WP_063842183_1	NCBI-AMR	ARDatabase	APH(6)	aminoglycoside_O-phosphotransferase_APH(6)-Id	Protein	NCBI-AMR	APH6	Aminoglycoside_phosphotransferase	Aminoglycosides	Antibiotic_inactivation	Yes	Yes	2016-04-18T00:00:00Z	Fresh Manure	0	0O	Manure	Fresh Manure	n/a	Spring 2016	E	Spring 2015	Small	No	8573	3424218
1028083027|WP_063842183_1|AF024602_1|1|1|aph(6)-Id|aph(6)-Id|phosphotransferase|aminoglycoside_O-phosphotransferase_APH(6)-Id	SMP-177	69.5988	84	90	MF7533	WP_063842183_1	NCBI-AMR	ARDatabase	APH(6)	aminoglycoside_O-phosphotransferase_APH(6)-Id	Protein	NCBI-AMR	APH6	Aminoglycoside_phosphotransferase	Aminoglycosides	Antibiotic_inactivation	Yes	Yes	2016-09-06T00:00:00Z	Manure24	24	24D	Manure	Manure slurry from 24”	n/a	Fall 2016	N	Fall 2015	Medium	No	10346	7523852
1028083027|WP_063842183_1|AF024602_1|1|1|aph(6)-Id|aph(6)-Id|phosphotransferase|aminoglycoside_O-phosphotransferase_APH(6)-Id	SMP-085	16.3613	12	90	MF7533	WP_063842183_1	NCBI-AMR	ARDatabase	APH(6)	aminoglycoside_O-phosphotransferase_APH(6)-Id	Protein	NCBI-AMR	APH6	Aminoglycoside_phosphotransferase	Aminoglycosides	Antibiotic_inactivation	Yes	Yes	2016-04-18T00:00:00Z	Manure12	12	12M	Manure	Manure slurry from 12”	n/a	Spring 2016	J	Spring 2016	Large	No	10541	3887676
1028083027|WP_063842183_1|AF024602_1|1|1|aph(6)-Id|aph(6)-Id|phosphotransferase|aminoglycoside_O-phosphotransferase_APH(6)-Id	SMP-033	4.27424	4	90	MF7533	WP_063842183_1	NCBI-AMR	ARDatabase	APH(6)	aminoglycoside_O-phosphotransferase_APH(6)-Id	Protein	NCBI-AMR	APH6	Aminoglycoside_phosphotransferase	Aminoglycosides	Antibiotic_inactivation	Yes	Yes	2015-09-11T00:00:00Z	Manure6	6	6K	Manure	Manure slurry from 6” 1yr	n/a	Fall 2015	A	NA	Large	No	35375	9604599
1028083027|WP_063842183_1|AF024602_1|1|1|aph(6)-Id|aph(6)-Id|phosphotransferase|aminoglycoside_O-phosphotransferase_APH(6)-Id	SMP-022	8.28803	7	90	MF7533	WP_063842183_1	NCBI-AMR	ARDatabase	APH(6)	aminoglycoside_O-phosphotransferase_APH(6)-Id	Protein	NCBI-AMR	APH6	Aminoglycoside_phosphotransferase	Aminoglycosides	Antibiotic_inactivation	Yes	Yes	2015-09-11T00:00:00Z	Manure12	12	12L	Manure	Manure slurry from 12"	n/a	Fall 2015	G	NA	Small	No	12167	4158214
1028083027|WP_063842183_1|AF024602_1|1|1|aph(6)-Id|aph(6)-Id|phosphotransferase|aminoglycoside_O-phosphotransferase_APH(6)-Id	SMP-087	3.98626	3	90	MF7533	WP_063842183_1	NCBI-AMR	ARDatabase	APH(6)	aminoglycoside_O-phosphotransferase_APH(6)-Id	Protein	NCBI-AMR	APH6	Aminoglycoside_phosphotransferase	Aminoglycosides	Antibiotic_inactivation	Yes	Yes	2016-04-18T00:00:00Z	Soil6	6	6F	Soil	Soil Sample from 6”	Alfalfa	Spring 2016	N	Fall 2015	Medium	No	7535	2033745
1028083027|WP_063842183_1|AF024602_1|1|1|aph(6)-Id|aph(6)-Id|phosphotransferase|aminoglycoside_O-phosphotransferase_APH(6)-Id	SMP-062	19.4094	33	90	MF7533	WP_063842183_1	NCBI-AMR	ARDatabase	APH(6)	aminoglycoside_O-phosphotransferase_APH(6)-Id	Protein	NCBI-AMR	APH6	Aminoglycoside_phosphotransferase	Aminoglycosides	Antibiotic_inactivation	Yes	Yes	2015-10-01T00:00:00Z	Manure6	6	6E	Manure	Manure slurry from 6”	n/a	Fall 2015	H	NA	NA	NA	28151	7951196
1028083027|WP_063842183_1|AF024602_1|1|1|aph(6)-Id|aph(6)-Id|phosphotransferase|aminoglycoside_O-phosphotransferase_APH(6)-Id	SMP-150	7.21894	15	90	MF7533	WP_063842183_1	NCBI-AMR	ARDatabase	APH(6)	aminoglycoside_O-phosphotransferase_APH(6)-Id	Protein	NCBI-AMR	APH6	Aminoglycoside_phosphotransferase	Aminoglycosides	Antibiotic_inactivation	Yes	Yes	2016-04-22T00:00:00Z	Manure24	24	24G	Manure	Manure slurry from 24”	n/a	Spring 2016	K	Spring 2016	Large	No	41775	7835038
1028083027|WP_063842183_1|AF024602_1|1|1|aph(6)-Id|aph(6)-Id|phosphotransferase|aminoglycoside_O-phosphotransferase_APH(6)-Id	SMP-074	12.7052	40	90	MF7533	WP_063842183_1	NCBI-AMR	ARDatabase	APH(6)	aminoglycoside_O-phosphotransferase_APH(6)-Id	Protein	NCBI-AMR	APH6	Aminoglycoside_phosphotransferase	Aminoglycosides	Antibiotic_inactivation	Yes	Yes	2015-10-01T00:00:00Z	Manure6	6	6L	Manure	Manure slurry from 6”	n/a	Fall 2015	B	NA	NA	NA	46591	16296366
1028083027|WP_063842183_1|AF024602_1|1|1|aph(6)-Id|aph(6)-Id|phosphotransferase|aminoglycoside_O-phosphotransferase_APH(6)-Id	SMP-098	6.71363	7	90	MF7533	WP_063842183_1	NCBI-AMR	ARDatabase	APH(6)	aminoglycoside_O-phosphotransferase_APH(6)-Id	Protein	NCBI-AMR	APH6	Aminoglycoside_phosphotransferase	Aminoglycosides	Antibiotic_inactivation	Yes	Yes	2016-04-18T00:00:00Z	Manure24	24	24D	Manure	Manure slurry from 24”	n/a	Spring 2016	E	Spring 2015	Small	No	10889	5021189
1028083027|WP_063842183_1|AF024602_1|1|1|aph(6)-Id|aph(6)-Id|phosphotransferase|aminoglycoside_O-phosphotransferase_APH(6)-Id	SMP-131	8.38055	17	90	MF7533	WP_063842183_1	NCBI-AMR	ARDatabase	APH(6)	aminoglycoside_O-phosphotransferase_APH(6)-Id	Protein	NCBI-AMR	APH6	Aminoglycoside_phosphotransferase	Aminoglycosides	Antibiotic_inactivation	Yes	Yes	2016-04-19T00:00:00Z	Manure6	6	6G	Manure	Manure dry pile 6”	n/a	Spring 2016	F	Spring 2016	Small	No	38155	7203693
1028083027|WP_063842183_1|AF024602_1|1|1|aph(6)-Id|aph(6)-Id|phosphotransferase|aminoglycoside_O-phosphotransferase_APH(6)-Id	SMP-039	3.27563	4	90	MF7533	WP_063842183_1	NCBI-AMR	ARDatabase	APH(6)	aminoglycoside_O-phosphotransferase_APH(6)-Id	Protein	NCBI-AMR	APH6	Aminoglycoside_phosphotransferase	Aminoglycosides	Antibiotic_inactivation	Yes	Yes	2015-09-11T00:00:00Z	Manure6	6	6B	Manure	Manure slurry from 6”	n/a	Fall 2015	M	NA	Small	No	20484	5849938
1028083027|WP_063842183_1|AF024602_1|1|1|aph(6)-Id|aph(6)-Id|phosphotransferase|aminoglycoside_O-phosphotransferase_APH(6)-Id	SMP-017	1.32336	2	90	MF7533	WP_063842183_1	NCBI-AMR	ARDatabase	APH(6)	aminoglycoside_O-phosphotransferase_APH(6)-Id	Protein	NCBI-AMR	APH6	Aminoglycoside_phosphotransferase	Aminoglycosides	Antibiotic_inactivation	Yes	Yes	2015-09-11T00:00:00Z	Manure24	24	24L	Manure	Manure slurry from 24”	n/a	Fall 2015	D	NA	Small	No	8493	3963915
1028083027|WP_063842183_1|AF024602_1|1|1|aph(6)-Id|aph(6)-Id|phosphotransferase|aminoglycoside_O-phosphotransferase_APH(6)-Id	SMP-103	2.27741	5	90	MF7533	WP_063842183_1	NCBI-AMR	ARDatabase	APH(6)	aminoglycoside_O-phosphotransferase_APH(6)-Id	Protein	NCBI-AMR	APH6	Aminoglycoside_phosphotransferase	Aminoglycosides	Antibiotic_inactivation	Yes	Yes	2016-04-18T00:00:00Z	Manure12	12	12D	Manure	Manure slurry from 12”	n/a	Spring 2016	C	Spring 2016	Large	No	26288	5901975
1028083027|WP_063842183_1|AF024602_1|1|1|aph(6)-Id|aph(6)-Id|phosphotransferase|aminoglycoside_O-phosphotransferase_APH(6)-Id	SMP-206	33.4432	34	90	MF7533	WP_063842183_1	NCBI-AMR	ARDatabase	APH(6)	aminoglycoside_O-phosphotransferase_APH(6)-Id	Protein	NCBI-AMR	APH6	Aminoglycoside_phosphotransferase	Aminoglycosides	Antibiotic_inactivation	Yes	Yes	2016-09-08T00:00:00Z	Manure24	24	24I	Manure	Manure slurry from 24”	n/a	Fall 2016	O	Spring 2016	Small	No	10609	6166969
1028083027|WP_063842183_1|AF024602_1|1|1|aph(6)-Id|aph(6)-Id|phosphotransferase|aminoglycoside_O-phosphotransferase_APH(6)-Id	SMP-068	0.446772	2	90	MF7533	WP_063842183_1	NCBI-AMR	ARDatabase	APH(6)	aminoglycoside_O-phosphotransferase_APH(6)-Id	Protein	NCBI-AMR	APH6	Aminoglycoside_phosphotransferase	Aminoglycosides	Antibiotic_inactivation	Yes	Yes	2015-10-01T00:00:00Z	Manure6	6	6C	Manure	Manure slurry from 6”	n/a	Fall 2015	K	NA	Large	No	36269	11540904
1028083027|WP_063842183_1|AF024602_1|1|1|aph(6)-Id|aph(6)-Id|phosphotransferase|aminoglycoside_O-phosphotransferase_APH(6)-Id	SMP-023	2.58537	4	90	MF7533	WP_063842183_1	NCBI-AMR	ARDatabase	APH(6)	aminoglycoside_O-phosphotransferase_APH(6)-Id	Protein	NCBI-AMR	APH6	Aminoglycoside_phosphotransferase	Aminoglycosides	Antibiotic_inactivation	Yes	Yes	2015-09-11T00:00:00Z	Manure24	24	24H	Manure	Manure slurry from 24"	n/a	Fall 2015	G	NA	Small	No	14471	4198492
1028083027|WP_063842183_1|AF024602_1|1|1|aph(6)-Id|aph(6)-Id|phosphotransferase|aminoglycoside_O-phosphotransferase_APH(6)-Id	SMP-064	6.96011	5	90	MF7533	WP_063842183_1	NCBI-AMR	ARDatabase	APH(6)	aminoglycoside_O-phosphotransferase_APH(6)-Id	Protein	NCBI-AMR	APH6	Aminoglycoside_phosphotransferase	Aminoglycosides	Antibiotic_inactivation	Yes	Yes	2015-10-01T00:00:00Z	Manure24	24	24E	Manure	Manure slurry from 24”	n/a	Fall 2015	H	NA	NA	NA	11754	5621001
1028083027|WP_063842183_1|AF024602_1|1|1|aph(6)-Id|aph(6)-Id|phosphotransferase|aminoglycoside_O-phosphotransferase_APH(6)-Id	SMP-109	6.59031	4	90	MF7533	WP_063842183_1	NCBI-AMR	ARDatabase	APH(6)	aminoglycoside_O-phosphotransferase_APH(6)-Id	Protein	NCBI-AMR	APH6	Aminoglycoside_phosphotransferase	Aminoglycosides	Antibiotic_inactivation	Yes	Yes	2016-04-18T00:00:00Z	Manure12	12	12A	Manure	Manure dry pile 12”	n/a	Spring 2016	L	Spring 2016	Small	No	25855	6342475
1028083027|WP_063842183_1|AF024602_1|1|1|aph(6)-Id|aph(6)-Id|phosphotransferase|aminoglycoside_O-phosphotransferase_APH(6)-Id	SMP-021	1.59147	2	90	MF7533	WP_063842183_1	NCBI-AMR	ARDatabase	APH(6)	aminoglycoside_O-phosphotransferase_APH(6)-Id	Protein	NCBI-AMR	APH6	Aminoglycoside_phosphotransferase	Aminoglycosides	Antibiotic_inactivation	Yes	Yes	2015-09-11T00:00:00Z	Manure6	6	6L	Manure	Manure slurry from 6"	n/a	Fall 2015	G	NA	Small	No	9883	3316492
1028083027|WP_063842183_1|AF024602_1|1|1|aph(6)-Id|aph(6)-Id|phosphotransferase|aminoglycoside_O-phosphotransferase_APH(6)-Id	SMP-215	3.33101	2	90	MF7533	WP_063842183_1	NCBI-AMR	ARDatabase	APH(6)	aminoglycoside_O-phosphotransferase_APH(6)-Id	Protein	NCBI-AMR	APH6	Aminoglycoside_phosphotransferase	Aminoglycosides	Antibiotic_inactivation	Yes	Yes	2016-09-08T00:00:00Z	Manure12	12	24J	Manure	Manure slurry from 12”	n/a	Fall 2016	D	Fall 2015	Small	Yes	8613	6066340
1028083027|WP_063842183_1|AF024602_1|1|1|aph(6)-Id|aph(6)-Id|phosphotransferase|aminoglycoside_O-phosphotransferase_APH(6)-Id	SMP-149	1.54996	1	90	MF7533	WP_063842183_1	NCBI-AMR	ARDatabase	APH(6)	aminoglycoside_O-phosphotransferase_APH(6)-Id	Protein	NCBI-AMR	APH6	Aminoglycoside_phosphotransferase	Aminoglycosides	Antibiotic_inactivation	Yes	Yes	2016-04-22T00:00:00Z	Manure12	12	12L	Manure	Manure slurry from 12”	n/a	Spring 2016	K	Spring 2016	Large	No	31646	6793950
1028083027|WP_063842183_1|AF024602_1|1|1|aph(6)-Id|aph(6)-Id|phosphotransferase|aminoglycoside_O-phosphotransferase_APH(6)-Id	SMP-090	13.6524	7	90	MF7533	WP_063842183_1	NCBI-AMR	ARDatabase	APH(6)	aminoglycoside_O-phosphotransferase_APH(6)-Id	Protein	NCBI-AMR	APH6	Aminoglycoside_phosphotransferase	Aminoglycosides	Antibiotic_inactivation	Yes	Yes	2016-04-18T00:00:00Z	Manure6	6	6I	Manure	Manure slurry from 6”	n/a	Spring 2016	N	Fall 2015	Medium	No	5419	3040476
1028083027|WP_063842183_1|AF024602_1|1|1|aph(6)-Id|aph(6)-Id|phosphotransferase|aminoglycoside_O-phosphotransferase_APH(6)-Id	SMP-232	3.03791	8	90	MF7533	WP_063842183_1	NCBI-AMR	ARDatabase	APH(6)	aminoglycoside_O-phosphotransferase_APH(6)-Id	Protein	NCBI-AMR	APH6	Aminoglycoside_phosphotransferase	Aminoglycosides	Antibiotic_inactivation	Yes	Yes	2016-09-08T00:00:00Z	Manure6	6	12M	Manure	Manure slurry from 6”	n/a	Fall 2016	H	NA	NA	NA	9209	6762823
1028083027|WP_063842183_1|AF024602_1|1|1|aph(6)-Id|aph(6)-Id|phosphotransferase|aminoglycoside_O-phosphotransferase_APH(6)-Id	SMP-113	2.48548	2	90	MF7533	WP_063842183_1	NCBI-AMR	ARDatabase	APH(6)	aminoglycoside_O-phosphotransferase_APH(6)-Id	Protein	NCBI-AMR	APH6	Aminoglycoside_phosphotransferase	Aminoglycosides	Antibiotic_inactivation	Yes	Yes	2016-04-19T00:00:00Z	Fresh Manure	0	0A	Manure	Fresh Manure	n/a	Spring 2016	M	Spring 2016	Small	No	21189	5246150
1028083027|WP_063842183_1|AF024602_1|1|1|aph(6)-Id|aph(6)-Id|phosphotransferase|aminoglycoside_O-phosphotransferase_APH(6)-Id	SMP-075	11.605	19	90	MF7533	WP_063842183_1	NCBI-AMR	ARDatabase	APH(6)	aminoglycoside_O-phosphotransferase_APH(6)-Id	Protein	NCBI-AMR	APH6	Aminoglycoside_phosphotransferase	Aminoglycosides	Antibiotic_inactivation	Yes	Yes	2015-10-01T00:00:00Z	Manure12	12	12L	Manure	Manure slurry from 12”	n/a	Fall 2015	B	NA	NA	NA	33058	11031920
1028083027|WP_063842183_1|AF024602_1|1|1|aph(6)-Id|aph(6)-Id|phosphotransferase|aminoglycoside_O-phosphotransferase_APH(6)-Id	SMP-228	10.5506	25	90	MF7533	WP_063842183_1	NCBI-AMR	ARDatabase	APH(6)	aminoglycoside_O-phosphotransferase_APH(6)-Id	Protein	NCBI-AMR	APH6	Aminoglycoside_phosphotransferase	Aminoglycosides	Antibiotic_inactivation	Yes	Yes	2016-09-08T00:00:00Z	Manure24	24	6D	Manure	Manure slurry from 24”	n/a	Fall 2016	K	Spring 2016	Large	No	21647	11716060
1028083027|WP_063842183_1|AF024602_1|1|1|aph(6)-Id|aph(6)-Id|phosphotransferase|aminoglycoside_O-phosphotransferase_APH(6)-Id	SMP-047	0.535805	2	90	MF7533	WP_063842183_1	NCBI-AMR	ARDatabase	APH(6)	aminoglycoside_O-phosphotransferase_APH(6)-Id	Protein	NCBI-AMR	APH6	Aminoglycoside_phosphotransferase	Aminoglycosides	Antibiotic_inactivation	Yes	Yes	2015-09-23T00:00:00Z	Manure12	12	12J	Manure	Manure slurry from 12”	n/a	Fall 2015	I	NA	Large	Yes	16995	10091142
1028083027|WP_063842183_1|AF024602_1|1|1|aph(6)-Id|aph(6)-Id|phosphotransferase|aminoglycoside_O-phosphotransferase_APH(6)-Id	SMP-189	4.48309	2	90	MF7533	WP_063842183_1	NCBI-AMR	ARDatabase	APH(6)	aminoglycoside_O-phosphotransferase_APH(6)-Id	Protein	NCBI-AMR	APH6	Aminoglycoside_phosphotransferase	Aminoglycosides	Antibiotic_inactivation	Yes	Yes	2016-09-07T00:00:00Z	Manure24	24	24K	Manure	Manure slurry from 24”	n/a	Fall 2016	L	Spring 2016	Small	No	6730	4575615
1028083027|WP_063842183_1|AF024602_1|1|1|aph(6)-Id|aph(6)-Id|phosphotransferase|aminoglycoside_O-phosphotransferase_APH(6)-Id	SMP-221	4.90711	6	90	MF7533	WP_063842183_1	NCBI-AMR	ARDatabase	APH(6)	aminoglycoside_O-phosphotransferase_APH(6)-Id	Protein	NCBI-AMR	APH6	Aminoglycoside_phosphotransferase	Aminoglycosides	Antibiotic_inactivation	Yes	Yes	2016-09-08T00:00:00Z	Manure12	12	24H	Manure	Manure slurry from 12”	n/a	Fall 2016	A	Spring 2016	Large	No	6255	6205962
1028083027|WP_063842183_1|AF024602_1|1|1|aph(6)-Id|aph(6)-Id|phosphotransferase|aminoglycoside_O-phosphotransferase_APH(6)-Id	SMP-240	2.65705	2	90	MF7533	WP_063842183_1	NCBI-AMR	ARDatabase	APH(6)	aminoglycoside_O-phosphotransferase_APH(6)-Id	Protein	NCBI-AMR	APH6	Aminoglycoside_phosphotransferase	Aminoglycosides	Antibiotic_inactivation	Yes	Yes	2016-09-08T00:00:00Z	Manure24	24	6O	Manure	Manure slurry from 24”	n/a	Fall 2016	I	Spring 2016	Large	Yes	10710	7683670
1028083027|WP_063842183_1|AF024602_1|1|1|aph(6)-Id|aph(6)-Id|phosphotransferase|aminoglycoside_O-phosphotransferase_APH(6)-Id	SMP-076	4.02333	3	90	MF7533	WP_063842183_1	NCBI-AMR	ARDatabase	APH(6)	aminoglycoside_O-phosphotransferase_APH(6)-Id	Protein	NCBI-AMR	APH6	Aminoglycoside_phosphotransferase	Aminoglycosides	Antibiotic_inactivation	Yes	Yes	2015-10-01T00:00:00Z	Manure24	24	24L	Manure	Manure slurry from 24”	n/a	Fall 2015	B	NA	NA	NA	26279	8034147
1028083027|WP_063842183_1|AF024602_1|1|1|aph(6)-Id|aph(6)-Id|phosphotransferase|aminoglycoside_O-phosphotransferase_APH(6)-Id	SMP-132	12.8206	17	90	MF7533	WP_063842183_1	NCBI-AMR	ARDatabase	APH(6)	aminoglycoside_O-phosphotransferase_APH(6)-Id	Protein	NCBI-AMR	APH6	Aminoglycoside_phosphotransferase	Aminoglycosides	Antibiotic_inactivation	Yes	Yes	2016-04-19T00:00:00Z	Manure6	6	6J	Manure	Manure dry pile 12”	n/a	Spring 2016	F	Spring 2016	Small	No	29854	6321557
1028083027|WP_063842183_1|AF024602_1|1|1|aph(6)-Id|aph(6)-Id|phosphotransferase|aminoglycoside_O-phosphotransferase_APH(6)-Id	SMP-180	3.01246	7	90	MF7533	WP_063842183_1	NCBI-AMR	ARDatabase	APH(6)	aminoglycoside_O-phosphotransferase_APH(6)-Id	Protein	NCBI-AMR	APH6	Aminoglycoside_phosphotransferase	Aminoglycosides	Antibiotic_inactivation	Yes	Yes	2016-09-06T00:00:00Z	Fresh Manure	0	0F	Manure	Fresh Manure	n/a	Fall 2016	E	Spring 2015	Small	No	8579	5863354
1028083027|WP_063842183_1|AF024602_1|1|1|aph(6)-Id|aph(6)-Id|phosphotransferase|aminoglycoside_O-phosphotransferase_APH(6)-Id	SMP-198	13.5837	13	90	MF7533	WP_063842183_1	NCBI-AMR	ARDatabase	APH(6)	aminoglycoside_O-phosphotransferase_APH(6)-Id	Protein	NCBI-AMR	APH6	Aminoglycoside_phosphotransferase	Aminoglycosides	Antibiotic_inactivation	Yes	Yes	2016-09-07T00:00:00Z	Manure6	6	6H	Manure	Manure slurry from 6”	n/a	Fall 2016	G	Fall 2014	Small	No	2257	6395108
1028083027|WP_063842183_1|AF024602_1|1|1|aph(6)-Id|aph(6)-Id|phosphotransferase|aminoglycoside_O-phosphotransferase_APH(6)-Id	SMP-035	1.67282	3	90	MF7533	WP_063842183_1	NCBI-AMR	ARDatabase	APH(6)	aminoglycoside_O-phosphotransferase_APH(6)-Id	Protein	NCBI-AMR	APH6	Aminoglycoside_phosphotransferase	Aminoglycosides	Antibiotic_inactivation	Yes	Yes	2015-09-11T00:00:00Z	Manure24	24	24B	Manure	Manure slurry from 24” 1yr	n/a	Fall 2015	A	NA	Large	No	49718	14092463
1028083027|WP_063842183_1|AF024602_1|1|1|aph(6)-Id|aph(6)-Id|phosphotransferase|aminoglycoside_O-phosphotransferase_APH(6)-Id	SMP-040	1.01491	1	90	MF7533	WP_063842183_1	NCBI-AMR	ARDatabase	APH(6)	aminoglycoside_O-phosphotransferase_APH(6)-Id	Protein	NCBI-AMR	APH6	Aminoglycoside_phosphotransferase	Aminoglycosides	Antibiotic_inactivation	Yes	Yes	2015-09-11T00:00:00Z	Manure12	12	12B	Manure	Manure slurry from 12”	n/a	Fall 2015	M	NA	Small	No	6743	2696668
1028083027|WP_063842183_1|AF024602_1|1|1|aph(6)-Id|aph(6)-Id|phosphotransferase|aminoglycoside_O-phosphotransferase_APH(6)-Id	SMP-182	1.47077	4	90	MF7533	WP_063842183_1	NCBI-AMR	ARDatabase	APH(6)	aminoglycoside_O-phosphotransferase_APH(6)-Id	Protein	NCBI-AMR	APH6	Aminoglycoside_phosphotransferase	Aminoglycosides	Antibiotic_inactivation	Yes	Yes	2016-09-06T00:00:00Z	Manure12	12	12A	Manure	Manure slurry from 12”	n/a	Fall 2016	E	Spring 2015	Small	No	11050	6718629
1028083027|WP_063842183_1|AF024602_1|1|1|aph(6)-Id|aph(6)-Id|phosphotransferase|aminoglycoside_O-phosphotransferase_APH(6)-Id	SMP-004	5.99287	3	90	MF7533	WP_063842183_1	NCBI-AMR	ARDatabase	APH(6)	aminoglycoside_O-phosphotransferase_APH(6)-Id	Protein	NCBI-AMR	APH6	Aminoglycoside_phosphotransferase	Aminoglycosides	Antibiotic_inactivation	Yes	Yes	2015-08-28T00:00:00Z	Manure6	6	6A	Manure	Manure slurry from 6”	n/a	Fall 2015	J	NA	Large	No	10559	4176779
1028083027|WP_063842183_1|AF024602_1|1|1|aph(6)-Id|aph(6)-Id|phosphotransferase|aminoglycoside_O-phosphotransferase_APH(6)-Id	SMP-130	0.449314	1	90	MF7533	WP_063842183_1	NCBI-AMR	ARDatabase	APH(6)	aminoglycoside_O-phosphotransferase_APH(6)-Id	Protein	NCBI-AMR	APH6	Aminoglycoside_phosphotransferase	Aminoglycosides	Antibiotic_inactivation	Yes	Yes	2016-04-19T00:00:00Z	Fresh Manure	0	0J	Manure	Fresh Manure	n/a	Spring 2016	F	Spring 2016	Small	No	22149	5798458
1028083027|WP_063842183_1|AF024602_1|1|1|aph(6)-Id|aph(6)-Id|phosphotransferase|aminoglycoside_O-phosphotransferase_APH(6)-Id	SMP-168	6.10746	4	90	MF7533	WP_063842183_1	NCBI-AMR	ARDatabase	APH(6)	aminoglycoside_O-phosphotransferase_APH(6)-Id	Protein	NCBI-AMR	APH6	Aminoglycoside_phosphotransferase	Aminoglycosides	Antibiotic_inactivation	Yes	Yes	2016-09-06T00:00:00Z	Fresh Manure	0	0G	Manure	Fresh Manure	n/a	Fall 2016	J	Spring 2016	Large	Yes	6520	5501371
1028083027|WP_063842183_1|AF024602_1|1|1|aph(6)-Id|aph(6)-Id|phosphotransferase|aminoglycoside_O-phosphotransferase_APH(6)-Id	SMP-227	4.46168	15	90	MF7533	WP_063842183_1	NCBI-AMR	ARDatabase	APH(6)	aminoglycoside_O-phosphotransferase_APH(6)-Id	Protein	NCBI-AMR	APH6	Aminoglycoside_phosphotransferase	Aminoglycosides	Antibiotic_inactivation	Yes	Yes	2016-09-08T00:00:00Z	Manure12	12	24D	Manure	Manure slurry from 12”	n/a	Fall 2016	K	Spring 2016	Large	No	9516	8385749
1028083027|WP_063842183_1|AF024602_1|1|1|aph(6)-Id|aph(6)-Id|phosphotransferase|aminoglycoside_O-phosphotransferase_APH(6)-Id	SMP-127	6.70417	8	90	MF7533	WP_063842183_1	NCBI-AMR	ARDatabase	APH(6)	aminoglycoside_O-phosphotransferase_APH(6)-Id	Protein	NCBI-AMR	APH6	Aminoglycoside_phosphotransferase	Aminoglycosides	Antibiotic_inactivation	Yes	Yes	2016-04-19T00:00:00Z	Manure24	24	24N	Manure	Manure slurry from 24”	n/a	Spring 2016	O	Spring 2016	Small	No	33454	6084500
1028083027|WP_063842183_1|AF024602_1|1|1|aph(6)-Id|aph(6)-Id|phosphotransferase|aminoglycoside_O-phosphotransferase_APH(6)-Id	SMP-222	1.99702	2	90	MF7533	WP_063842183_1	NCBI-AMR	ARDatabase	APH(6)	aminoglycoside_O-phosphotransferase_APH(6)-Id	Protein	NCBI-AMR	APH6	Aminoglycoside_phosphotransferase	Aminoglycosides	Antibiotic_inactivation	Yes	Yes	2016-09-08T00:00:00Z	Manure24	24	6H	Manure	Manure slurry from 24”	n/a	Fall 2016	A	Spring 2016	Large	No	8275	6320697
1028083027|WP_063842183_1|AF024602_1|1|1|aph(6)-Id|aph(6)-Id|phosphotransferase|aminoglycoside_O-phosphotransferase_APH(6)-Id	SMP-086	5.16517	6	90	MF7533	WP_063842183_1	NCBI-AMR	ARDatabase	APH(6)	aminoglycoside_O-phosphotransferase_APH(6)-Id	Protein	NCBI-AMR	APH6	Aminoglycoside_phosphotransferase	Aminoglycosides	Antibiotic_inactivation	Yes	Yes	2016-04-18T00:00:00Z	Manure24	24	24I	Manure	Manure slurry from 24”	n/a	Spring 2016	J	Spring 2016	Large	No	6294	7690949
1028083027|WP_063842183_1|AF024602_1|1|1|aph(6)-Id|aph(6)-Id|phosphotransferase|aminoglycoside_O-phosphotransferase_APH(6)-Id	SMP-155	4.07104	6	90	MF7533	WP_063842183_1	NCBI-AMR	ARDatabase	APH(6)	aminoglycoside_O-phosphotransferase_APH(6)-Id	Protein	NCBI-AMR	APH6	Aminoglycoside_phosphotransferase	Aminoglycosides	Antibiotic_inactivation	Yes	Yes	2016-04-22T00:00:00Z	Manure12	12	12G	Manure	Manure slurry from 12”	n/a	Spring 2016	G	Fall 2014	Small	No	25179	5758464
1028083027|WP_063842183_1|AF024602_1|1|1|aph(6)-Id|aph(6)-Id|phosphotransferase|aminoglycoside_O-phosphotransferase_APH(6)-Id	SMP-214	4.39884	9	90	MF7533	WP_063842183_1	NCBI-AMR	ARDatabase	APH(6)	aminoglycoside_O-phosphotransferase_APH(6)-Id	Protein	NCBI-AMR	APH6	Aminoglycoside_phosphotransferase	Aminoglycosides	Antibiotic_inactivation	Yes	Yes	2016-09-08T00:00:00Z	Manure6	6	12G	Manure	Manure slurry from 6”	n/a	Fall 2016	D	Fall 2015	Small	Yes	14285	9354685
1028083027|WP_063842183_1|AF024602_1|1|1|aph(6)-Id|aph(6)-Id|phosphotransferase|aminoglycoside_O-phosphotransferase_APH(6)-Id	SMP-009	106.618	133	90	MF7533	WP_063842183_1	NCBI-AMR	ARDatabase	APH(6)	aminoglycoside_O-phosphotransferase_APH(6)-Id	Protein	NCBI-AMR	APH6	Aminoglycoside_phosphotransferase	Aminoglycosides	Antibiotic_inactivation	Yes	Yes	2015-08-28T00:00:00Z	Manure6	6	6M	Manure	Manure slurry from 6”	n/a	Fall 2015	H	NA	NA	NA	3083	6959766
1028083027|WP_063842183_1|AF024602_1|1|1|aph(6)-Id|aph(6)-Id|phosphotransferase|aminoglycoside_O-phosphotransferase_APH(6)-Id	SMP-110	1.86592	4	90	MF7533	WP_063842183_1	NCBI-AMR	ARDatabase	APH(6)	aminoglycoside_O-phosphotransferase_APH(6)-Id	Protein	NCBI-AMR	APH6	Aminoglycoside_phosphotransferase	Aminoglycosides	Antibiotic_inactivation	Yes	Yes	2016-04-18T00:00:00Z	Manure24	24	24K	Manure	Manure dry pile 24”	n/a	Spring 2016	L	Spring 2016	Small	No	29451	5586607
1028083027|WP_063842183_1|AF024602_1|1|1|aph(6)-Id|aph(6)-Id|phosphotransferase|aminoglycoside_O-phosphotransferase_APH(6)-Id	SMP-029	0.913467	2	90	MF7533	WP_063842183_1	NCBI-AMR	ARDatabase	APH(6)	aminoglycoside_O-phosphotransferase_APH(6)-Id	Protein	NCBI-AMR	APH6	Aminoglycoside_phosphotransferase	Aminoglycosides	Antibiotic_inactivation	Yes	Yes	2015-09-11T00:00:00Z	Manure24	24	24K	Manure	Manure slurry from 24”	n/a	Fall 2015	O	NA	Small	No	51853	14990648
1028083027|WP_063842183_1|AF024602_1|1|1|aph(6)-Id|aph(6)-Id|phosphotransferase|aminoglycoside_O-phosphotransferase_APH(6)-Id	SMP-169	4.30735	8	90	MF7533	WP_063842183_1	NCBI-AMR	ARDatabase	APH(6)	aminoglycoside_O-phosphotransferase_APH(6)-Id	Protein	NCBI-AMR	APH6	Aminoglycoside_phosphotransferase	Aminoglycosides	Antibiotic_inactivation	Yes	Yes	2016-09-06T00:00:00Z	Manure6	6	6O	Manure	Manure slurry from 6”	n/a	Fall 2016	J	Spring 2016	Large	Yes	12505	6583402
1028083027|WP_063842183_1|AF024602_1|1|1|aph(6)-Id|aph(6)-Id|phosphotransferase|aminoglycoside_O-phosphotransferase_APH(6)-Id	SMP-102	0.953989	2	90	MF7533	WP_063842183_1	NCBI-AMR	ARDatabase	APH(6)	aminoglycoside_O-phosphotransferase_APH(6)-Id	Protein	NCBI-AMR	APH6	Aminoglycoside_phosphotransferase	Aminoglycosides	Antibiotic_inactivation	Yes	Yes	2016-04-18T00:00:00Z	Manure6	6	6F	Manure	Manure slurry from 6”	n/a	Spring 2016	C	Spring 2016	Large	No	26566	5541905
1028083027|WP_063842183_1|AF024602_1|1|1|aph(6)-Id|aph(6)-Id|phosphotransferase|aminoglycoside_O-phosphotransferase_APH(6)-Id	SMP-187	6.40894	4	90	MF7533	WP_063842183_1	NCBI-AMR	ARDatabase	APH(6)	aminoglycoside_O-phosphotransferase_APH(6)-Id	Protein	NCBI-AMR	APH6	Aminoglycoside_phosphotransferase	Aminoglycosides	Antibiotic_inactivation	Yes	Yes	2016-09-07T00:00:00Z	Manure6	6	6K	Manure	Manure slurry from 6”	n/a	Fall 2016	L	Spring 2016	Small	No	2452	6353584
1028083027|WP_063842183_1|AF024602_1|1|1|aph(6)-Id|aph(6)-Id|phosphotransferase|aminoglycoside_O-phosphotransferase_APH(6)-Id	SMP-092	8.18335	4	90	MF7533	WP_063842183_1	NCBI-AMR	ARDatabase	APH(6)	aminoglycoside_O-phosphotransferase_APH(6)-Id	Protein	NCBI-AMR	APH6	Aminoglycoside_phosphotransferase	Aminoglycosides	Antibiotic_inactivation	Yes	Yes	2016-04-18T00:00:00Z	Manure24	24	24O	Manure	Manure slurry from 24”	n/a	Spring 2016	N	Fall 2015	Medium	No	13922	3197723
1028083058|WP_063842214_1|FM897214_1|1|1|arr-6|arr-6|ADP-ribosyltransferase|NAD(+)--rifampin_ADP-ribosyltransferase_Arr-6	SMP-058	0	1	64	MF0022	WP_063842214.1	NCBI-AMR	ARDatabase	arr	NAD(+)--rifampin ADP-ribosyltransferase Arr-6	Protein	NCBI-AMR	Arr_Rifampin_ADP_Ribosyltransferase	Rifampin_ribosyltransferase	Rifamycin	Antibiotic_inactivation	Yes	Yes	2015-09-23T00:00:00Z	Manure24	24	24N	Manure	Manure slurry from 24”	n/a	Fall 2015	L	NA	Small	No	28970	8929662
1028083058|WP_063842214_1|FM897214_1|1|1|arr-6|arr-6|ADP-ribosyltransferase|NAD(+)--rifampin_ADP-ribosyltransferase_Arr-6	SMP-065	0	2	64	MF0022	WP_063842214.1	NCBI-AMR	ARDatabase	arr	NAD(+)--rifampin ADP-ribosyltransferase Arr-6	Protein	NCBI-AMR	Arr_Rifampin_ADP_Ribosyltransferase	Rifampin_ribosyltransferase	Rifamycin	Antibiotic_inactivation	Yes	Yes	2015-10-01T00:00:00Z	Soil6	6	6M	Soil	Soil Sample from 6”	Corn	Fall 2015	K	Spring 2015	Large	NA	21452	6080288
1028083058|WP_063842214_1|FM897214_1|1|1|arr-6|arr-6|ADP-ribosyltransferase|NAD(+)--rifampin_ADP-ribosyltransferase_Arr-6	SMP-235	0	2	64	MF0022	WP_063842214.1	NCBI-AMR	ARDatabase	arr	NAD(+)--rifampin ADP-ribosyltransferase Arr-6	Protein	NCBI-AMR	Arr_Rifampin_ADP_Ribosyltransferase	Rifampin_ribosyltransferase	Rifamycin	Antibiotic_inactivation	Yes	Yes	2016-09-08T00:00:00Z	Soil6	6	NA	Soil	Soil Sample from 6”	Alfalfa	Fall 2016	I	Spring 2016	Large	Yes	13275	8084129
1028083107|WP_063842263_1|EU408346_1|1|1|blaLRA-1|blaLRA-1|hydrolase|class_A_beta-lactamase_LRA-1	SMP-140	0.818462	1	22	MF7540	WP_063842263_1	NCBI-AMR	ARDatabase	blaLRA	class_A_beta-lactamase_LRA-1	Protein	NCBI-AMR	LRA_beta_lactamase	Class_A_beta_lactamase	Beta_lactams	Antibiotic_inactivation	Yes	Yes	2016-04-22T00:00:00Z	Soil12	12	12M	Soil	Soil Sample from 12”	Corn	Spring 2016	A	Spring 2016	Large	No	22915	5202834
1028083107|WP_063842263_1|EU408346_1|1|1|blaLRA-1|blaLRA-1|hydrolase|class_A_beta-lactamase_LRA-1	SMP-042	0.925007	1	22	MF7540	WP_063842263_1	NCBI-AMR	ARDatabase	blaLRA	class_A_beta-lactamase_LRA-1	Protein	NCBI-AMR	LRA_beta_lactamase	Class_A_beta_lactamase	Beta_lactams	Antibiotic_inactivation	Yes	Yes	2015-09-23T00:00:00Z	Soil6	6	6N	Soil	Soil sample from 6' from cornfield	Corn	Fall 2015	I	Spring 2015	Large	Yes	15202	4794929
1028083701|WP_063842669_1|AJ251814_1|1|1|blaL1|blaL1|hydrolase|L1_family_subclass_B3_metallo-beta-lactamase	SMP-007	1.24959	1	11	MF0025	WP_063842669.1	NCBI-AMR	ARDatabase	blaL1	L1 family subclass B3 metallo-beta-lactamase	Protein	NCBI-AMR	L1_beta_lactamase	Class_B_beta_lactamase_Subclass_B3	Beta_lactams	Antibiotic_inactivation	Yes	Yes	2015-08-28T00:00:00Z	Soil6	6	6I	Soil	Soil from 6” Corn field	Corn	Fall 2015	E	Spring 2015	Small	No	10266	7493559
1028083734|WP_063842702_1|EU408348_1|1|1|blaLRA-3|blaLRA-3|hydrolase|subclass_B3_metallo-beta-lactamase_LRA-3	SMP-170	0	9	66	MF7547	WP_063842702_1	NCBI-AMR	ARDatabase	blaLRA	subclass_B3_metallo-beta-lactamase_LRA-3	Protein	NCBI-AMR	LRA_beta_lactamase	Class_B_beta_lactamase_Subclass_B3	Beta_lactams	Antibiotic_inactivation	Yes	Yes	2016-09-06T00:00:00Z	Manure12	12	12O	Manure	Manure slurry from 12”	n/a	Fall 2016	J	Spring 2016	Large	Yes	8904	7147807
1028083734|WP_063842702_1|EU408348_1|1|1|blaLRA-3|blaLRA-3|hydrolase|subclass_B3_metallo-beta-lactamase_LRA-3	SMP-003	0	5	66	MF7547	WP_063842702_1	NCBI-AMR	ARDatabase	blaLRA	subclass_B3_metallo-beta-lactamase_LRA-3	Protein	NCBI-AMR	LRA_beta_lactamase	Class_B_beta_lactamase_Subclass_B3	Beta_lactams	Antibiotic_inactivation	Yes	Yes	2015-08-28T00:00:00Z	Manure24	24	24A	Manure	Manure slurry from 24”	n/a	Fall 2015	J	NA	Large	No	21786	6958127
1028083734|WP_063842702_1|EU408348_1|1|1|blaLRA-3|blaLRA-3|hydrolase|subclass_B3_metallo-beta-lactamase_LRA-3	SMP-086	0	6	66	MF7547	WP_063842702_1	NCBI-AMR	ARDatabase	blaLRA	subclass_B3_metallo-beta-lactamase_LRA-3	Protein	NCBI-AMR	LRA_beta_lactamase	Class_B_beta_lactamase_Subclass_B3	Beta_lactams	Antibiotic_inactivation	Yes	Yes	2016-04-18T00:00:00Z	Manure24	24	24I	Manure	Manure slurry from 24”	n/a	Spring 2016	J	Spring 2016	Large	No	6294	7690949
1028083734|WP_063842702_1|EU408348_1|1|1|blaLRA-3|blaLRA-3|hydrolase|subclass_B3_metallo-beta-lactamase_LRA-3	SMP-019	0	1	66	MF7547	WP_063842702_1	NCBI-AMR	ARDatabase	blaLRA	subclass_B3_metallo-beta-lactamase_LRA-3	Protein	NCBI-AMR	LRA_beta_lactamase	Class_B_beta_lactamase_Subclass_B3	Beta_lactams	Antibiotic_inactivation	Yes	Yes	2015-09-11T00:00:00Z	Soil12	12	12L	Soil	Soil sample from 12"	Alfalfa	Fall 2015	G	Fall 2014	Small	NA	9564	3563898
1028083734|WP_063842702_1|EU408348_1|1|1|blaLRA-3|blaLRA-3|hydrolase|subclass_B3_metallo-beta-lactamase_LRA-3	SMP-171	0	6	66	MF7547	WP_063842702_1	NCBI-AMR	ARDatabase	blaLRA	subclass_B3_metallo-beta-lactamase_LRA-3	Protein	NCBI-AMR	LRA_beta_lactamase	Class_B_beta_lactamase_Subclass_B3	Beta_lactams	Antibiotic_inactivation	Yes	Yes	2016-09-06T00:00:00Z	Manure24	24	24O	Manure	Manure slurry from 24”	n/a	Fall 2016	J	Spring 2016	Large	Yes	6024	5687782
1028083734|WP_063842702_1|EU408348_1|1|1|blaLRA-3|blaLRA-3|hydrolase|subclass_B3_metallo-beta-lactamase_LRA-3	SMP-002	0	10	66	MF7547	WP_063842702_1	NCBI-AMR	ARDatabase	blaLRA	subclass_B3_metallo-beta-lactamase_LRA-3	Protein	NCBI-AMR	LRA_beta_lactamase	Class_B_beta_lactamase_Subclass_B3	Beta_lactams	Antibiotic_inactivation	Yes	Yes	2015-08-28T00:00:00Z	Fresh Manure	0	0A	Manure	Fresh manure	n/a	Fall 2015	J	Spring 2015	Large	NA	32932	8330568
1028083734|WP_063842702_1|EU408348_1|1|1|blaLRA-3|blaLRA-3|hydrolase|subclass_B3_metallo-beta-lactamase_LRA-3	SMP-004	0	3	66	MF7547	WP_063842702_1	NCBI-AMR	ARDatabase	blaLRA	subclass_B3_metallo-beta-lactamase_LRA-3	Protein	NCBI-AMR	LRA_beta_lactamase	Class_B_beta_lactamase_Subclass_B3	Beta_lactams	Antibiotic_inactivation	Yes	Yes	2015-08-28T00:00:00Z	Manure6	6	6A	Manure	Manure slurry from 6”	n/a	Fall 2015	J	NA	Large	No	10559	4176779
1028083734|WP_063842702_1|EU408348_1|1|1|blaLRA-3|blaLRA-3|hydrolase|subclass_B3_metallo-beta-lactamase_LRA-3	SMP-169	0	16	66	MF7547	WP_063842702_1	NCBI-AMR	ARDatabase	blaLRA	subclass_B3_metallo-beta-lactamase_LRA-3	Protein	NCBI-AMR	LRA_beta_lactamase	Class_B_beta_lactamase_Subclass_B3	Beta_lactams	Antibiotic_inactivation	Yes	Yes	2016-09-06T00:00:00Z	Manure6	6	6O	Manure	Manure slurry from 6”	n/a	Fall 2016	J	Spring 2016	Large	Yes	12505	6583402
1028083734|WP_063842702_1|EU408348_1|1|1|blaLRA-3|blaLRA-3|hydrolase|subclass_B3_metallo-beta-lactamase_LRA-3	SMP-085	0	5	66	MF7547	WP_063842702_1	NCBI-AMR	ARDatabase	blaLRA	subclass_B3_metallo-beta-lactamase_LRA-3	Protein	NCBI-AMR	LRA_beta_lactamase	Class_B_beta_lactamase_Subclass_B3	Beta_lactams	Antibiotic_inactivation	Yes	Yes	2016-04-18T00:00:00Z	Manure12	12	12M	Manure	Manure slurry from 12”	n/a	Spring 2016	J	Spring 2016	Large	No	10541	3887676
1028083734|WP_063842702_1|EU408348_1|1|1|blaLRA-3|blaLRA-3|hydrolase|subclass_B3_metallo-beta-lactamase_LRA-3	SMP-084	0	9	66	MF7547	WP_063842702_1	NCBI-AMR	ARDatabase	blaLRA	subclass_B3_metallo-beta-lactamase_LRA-3	Protein	NCBI-AMR	LRA_beta_lactamase	Class_B_beta_lactamase_Subclass_B3	Beta_lactams	Antibiotic_inactivation	Yes	Yes	2016-04-18T00:00:00Z	Manure6	6	6M	Manure	Manure slurry from 6”	n/a	Spring 2016	J	Spring 2016	Large	No	26452	5794653
1028083734|WP_063842702_1|EU408348_1|1|1|blaLRA-3|blaLRA-3|hydrolase|subclass_B3_metallo-beta-lactamase_LRA-3	SMP-012	0	1	66	MF7547	WP_063842702_1	NCBI-AMR	ARDatabase	blaLRA	subclass_B3_metallo-beta-lactamase_LRA-3	Protein	NCBI-AMR	LRA_beta_lactamase	Class_B_beta_lactamase_Subclass_B3	Beta_lactams	Antibiotic_inactivation	Yes	Yes	2015-09-11T00:00:00Z	Soil6	6	6F	Soil	Soil Sample from 6”	Corn	Fall 2015	D	Fall 2015	Small	NA	9944	5477554
1028083734|WP_063842702_1|EU408348_1|1|1|blaLRA-3|blaLRA-3|hydrolase|subclass_B3_metallo-beta-lactamase_LRA-3	SMP-054	0	1	66	MF7547	WP_063842702_1	NCBI-AMR	ARDatabase	blaLRA	subclass_B3_metallo-beta-lactamase_LRA-3	Protein	NCBI-AMR	LRA_beta_lactamase	Class_B_beta_lactamase_Subclass_B3	Beta_lactams	Antibiotic_inactivation	Yes	Yes	2015-09-23T00:00:00Z	Soil12	12	12C	Soil	Soil Sample from 12”	Corn	Fall 2015	L	Spring 2015	Small	No	36591	9873138
1028083762|WP_063842730_1|AJ299421_1|1|1|blaOCH|blaOCH|hydrolase|OCH_family_class_C_extended-spectrum_beta-lactamase	SMP-018	0	2	65	MF7553	WP_063842730_1	NCBI-AMR	ARDatabase	blaOCH	OCH_family_class_C_extended-spectrum_beta-lactamase	Protein	NCBI-AMR	OCH_beta_lactamase	Class_C_beta_lactamase	Beta_lactams	Antibiotic_inactivation	Yes	Yes	2015-09-11T00:00:00Z	Soil6	6	6L	Soil	Soil sample from 6"	Alfalfa	Fall 2015	G	Fall 2014	Small	NA	11179	3360824
1028083971|WP_063842939_1|AF384203_2|1|1|blaSRT|blaSRT|hydrolase|SRT_SST_family_class_C_beta-lactamase	SMP-230	0	2	50	MF7558	WP_063842939_1	NCBI-AMR	ARDatabase	blaSRT	SRT_SST_family_class_C_beta-lactamase	Protein	NCBI-AMR	SRT_beta_lactamase	Class_C_beta_lactamase	Beta_lactams	Antibiotic_inactivation	Yes	Yes	2016-09-08T00:00:00Z	Soil12	12	6O	Soil	Soil Sample from 12”	NA	Fall 2016	H	NA	NA	NA	11934	6765827
1028083971|WP_063842939_1|AF384203_2|1|1|blaSRT|blaSRT|hydrolase|SRT_SST_family_class_C_beta-lactamase	SMP-024	0	2	50	MF7558	WP_063842939_1	NCBI-AMR	ARDatabase	blaSRT	SRT_SST_family_class_C_beta-lactamase	Protein	NCBI-AMR	SRT_beta_lactamase	Class_C_beta_lactamase	Beta_lactams	Antibiotic_inactivation	Yes	Yes	2015-09-11T00:00:00Z	Soil6	6	6H	Soil	Soil Sample from 6” Corn Field	Corn	Fall 2015	O	Spring 2015	Small	NA	26367	7805974
1028083971|WP_063842939_1|AF384203_2|1|1|blaSRT|blaSRT|hydrolase|SRT_SST_family_class_C_beta-lactamase	SMP-020	0	1	50	MF7558	WP_063842939_1	NCBI-AMR	ARDatabase	blaSRT	SRT_SST_family_class_C_beta-lactamase	Protein	NCBI-AMR	SRT_beta_lactamase	Class_C_beta_lactamase	Beta_lactams	Antibiotic_inactivation	Yes	Yes	2015-09-11T00:00:00Z	Fresh Manure	0	0F	Manure	Fresh manure	n/a	Fall 2015	G	NA	Small	NA	10101	6773197
1028083971|WP_063842939_1|AF384203_2|1|1|blaSRT|blaSRT|hydrolase|SRT_SST_family_class_C_beta-lactamase	SMP-111	0	1	50	MF7558	WP_063842939_1	NCBI-AMR	ARDatabase	blaSRT	SRT_SST_family_class_C_beta-lactamase	Protein	NCBI-AMR	SRT_beta_lactamase	Class_C_beta_lactamase	Beta_lactams	Antibiotic_inactivation	Yes	Yes	2016-04-19T00:00:00Z	Soil6	6	6G	Soil	Soil Sample from 6”	Alfalfa	Spring 2016	M	Spring 2016	Small	No	16698	4389101
1028083971|WP_063842939_1|AF384203_2|1|1|blaSRT|blaSRT|hydrolase|SRT_SST_family_class_C_beta-lactamase	SMP-225	0	8	50	MF7558	WP_063842939_1	NCBI-AMR	ARDatabase	blaSRT	SRT_SST_family_class_C_beta-lactamase	Protein	NCBI-AMR	SRT_beta_lactamase	Class_C_beta_lactamase	Beta_lactams	Antibiotic_inactivation	Yes	Yes	2016-09-08T00:00:00Z	Fresh Manure	0	12G	Manure	Fresh Manure	n/a	Fall 2016	K	Spring 2016	Large	No	2402	6617950
1028083971|WP_063842939_1|AF384203_2|1|1|blaSRT|blaSRT|hydrolase|SRT_SST_family_class_C_beta-lactamase	SMP-103	0	2	50	MF7558	WP_063842939_1	NCBI-AMR	ARDatabase	blaSRT	SRT_SST_family_class_C_beta-lactamase	Protein	NCBI-AMR	SRT_beta_lactamase	Class_C_beta_lactamase	Beta_lactams	Antibiotic_inactivation	Yes	Yes	2016-04-18T00:00:00Z	Manure12	12	12D	Manure	Manure slurry from 12”	n/a	Spring 2016	C	Spring 2016	Large	No	26288	5901975
1028083971|WP_063842939_1|AF384203_2|1|1|blaSRT|blaSRT|hydrolase|SRT_SST_family_class_C_beta-lactamase	SMP-107	0	2	50	MF7558	WP_063842939_1	NCBI-AMR	ARDatabase	blaSRT	SRT_SST_family_class_C_beta-lactamase	Protein	NCBI-AMR	SRT_beta_lactamase	Class_C_beta_lactamase	Beta_lactams	Antibiotic_inactivation	Yes	Yes	2016-04-18T00:00:00Z	Fresh Manure	0	0D	Manure	Fresh Manure	n/a	Spring 2016	L	Spring 2016	Small	No	50030	9061809
1028083971|WP_063842939_1|AF384203_2|1|1|blaSRT|blaSRT|hydrolase|SRT_SST_family_class_C_beta-lactamase	SMP-057	0	2	50	MF7558	WP_063842939_1	NCBI-AMR	ARDatabase	blaSRT	SRT_SST_family_class_C_beta-lactamase	Protein	NCBI-AMR	SRT_beta_lactamase	Class_C_beta_lactamase	Beta_lactams	Antibiotic_inactivation	Yes	Yes	2015-09-23T00:00:00Z	Manure12	12	12N	Manure	Manure slurry from 12”	n/a	Fall 2015	L	NA	Small	No	19347	5507283
1028083971|WP_063842939_1|AF384203_2|1|1|blaSRT|blaSRT|hydrolase|SRT_SST_family_class_C_beta-lactamase	SMP-197	0	1	50	MF7558	WP_063842939_1	NCBI-AMR	ARDatabase	blaSRT	SRT_SST_family_class_C_beta-lactamase	Protein	NCBI-AMR	SRT_beta_lactamase	Class_C_beta_lactamase	Beta_lactams	Antibiotic_inactivation	Yes	Yes	2016-09-07T00:00:00Z	Fresh Manure	0	0K	Manure	Fresh Manure	n/a	Fall 2016	G	Fall 2014	Small	No	12142	6559853
1028083971|WP_063842939_1|AF384203_2|1|1|blaSRT|blaSRT|hydrolase|SRT_SST_family_class_C_beta-lactamase	SMP-186	0	5	50	MF7558	WP_063842939_1	NCBI-AMR	ARDatabase	blaSRT	SRT_SST_family_class_C_beta-lactamase	Protein	NCBI-AMR	SRT_beta_lactamase	Class_C_beta_lactamase	Beta_lactams	Antibiotic_inactivation	Yes	Yes	2016-09-07T00:00:00Z	Fresh Manure	0	0D	Manure	Fresh Manure	n/a	Fall 2016	L	Spring 2016	Small	No	5147	7395495
1028083971|WP_063842939_1|AF384203_2|1|1|blaSRT|blaSRT|hydrolase|SRT_SST_family_class_C_beta-lactamase	SMP-099	0	2	50	MF7558	WP_063842939_1	NCBI-AMR	ARDatabase	blaSRT	SRT_SST_family_class_C_beta-lactamase	Protein	NCBI-AMR	SRT_beta_lactamase	Class_C_beta_lactamase	Beta_lactams	Antibiotic_inactivation	Yes	Yes	2016-04-18T00:00:00Z	Soil6	6	6A	Soil	Soil Sample from 6”	Alfalfa	Spring 2016	C	Spring 2016	Large	No	13103	4254262
1028083971|WP_063842939_1|AF384203_2|1|1|blaSRT|blaSRT|hydrolase|SRT_SST_family_class_C_beta-lactamase	SMP-014	0	2	50	MF7558	WP_063842939_1	NCBI-AMR	ARDatabase	blaSRT	SRT_SST_family_class_C_beta-lactamase	Protein	NCBI-AMR	SRT_beta_lactamase	Class_C_beta_lactamase	Beta_lactams	Antibiotic_inactivation	Yes	Yes	2015-09-11T00:00:00Z	Fresh Manure	0	0I	Manure	Fresh Manure	n/a	Fall 2015	D	NA	Small	No	12621	6315379
1028083971|WP_063842939_1|AF384203_2|1|1|blaSRT|blaSRT|hydrolase|SRT_SST_family_class_C_beta-lactamase	SMP-093	0	1	50	MF7558	WP_063842939_1	NCBI-AMR	ARDatabase	blaSRT	SRT_SST_family_class_C_beta-lactamase	Protein	NCBI-AMR	SRT_beta_lactamase	Class_C_beta_lactamase	Beta_lactams	Antibiotic_inactivation	Yes	Yes	2016-04-18T00:00:00Z	Soil6	6	6D	Soil	Soil Sample from 6”	Corn	Spring 2016	E	Spring 2015	Small	No	5588	1984855
1028083971|WP_063842939_1|AF384203_2|1|1|blaSRT|blaSRT|hydrolase|SRT_SST_family_class_C_beta-lactamase	SMP-113	0	1	50	MF7558	WP_063842939_1	NCBI-AMR	ARDatabase	blaSRT	SRT_SST_family_class_C_beta-lactamase	Protein	NCBI-AMR	SRT_beta_lactamase	Class_C_beta_lactamase	Beta_lactams	Antibiotic_inactivation	Yes	Yes	2016-04-19T00:00:00Z	Fresh Manure	0	0A	Manure	Fresh Manure	n/a	Spring 2016	M	Spring 2016	Small	No	21189	5246150
1028083971|WP_063842939_1|AF384203_2|1|1|blaSRT|blaSRT|hydrolase|SRT_SST_family_class_C_beta-lactamase	SMP-109	0	2	50	MF7558	WP_063842939_1	NCBI-AMR	ARDatabase	blaSRT	SRT_SST_family_class_C_beta-lactamase	Protein	NCBI-AMR	SRT_beta_lactamase	Class_C_beta_lactamase	Beta_lactams	Antibiotic_inactivation	Yes	Yes	2016-04-18T00:00:00Z	Manure12	12	12A	Manure	Manure dry pile 12”	n/a	Spring 2016	L	Spring 2016	Small	No	25855	6342475
1028083971|WP_063842939_1|AF384203_2|1|1|blaSRT|blaSRT|hydrolase|SRT_SST_family_class_C_beta-lactamase	SMP-067	0	2	50	MF7558	WP_063842939_1	NCBI-AMR	ARDatabase	blaSRT	SRT_SST_family_class_C_beta-lactamase	Protein	NCBI-AMR	SRT_beta_lactamase	Class_C_beta_lactamase	Beta_lactams	Antibiotic_inactivation	Yes	Yes	2015-10-01T00:00:00Z	Fresh Manure	0	0E	Manure	Fresh Manure	n/a	Fall 2015	K	NA	Large	NA	31010	8391956
1028083971|WP_063842939_1|AF384203_2|1|1|blaSRT|blaSRT|hydrolase|SRT_SST_family_class_C_beta-lactamase	SMP-153	0	3	50	MF7558	WP_063842939_1	NCBI-AMR	ARDatabase	blaSRT	SRT_SST_family_class_C_beta-lactamase	Protein	NCBI-AMR	SRT_beta_lactamase	Class_C_beta_lactamase	Beta_lactams	Antibiotic_inactivation	Yes	Yes	2016-04-22T00:00:00Z	Fresh Manure	0	0M	Manure	Fresh Manure	n/a	Spring 2016	G	Fall 2014	Small	No	49297	8275890
1028083971|WP_063842939_1|AF384203_2|1|1|blaSRT|blaSRT|hydrolase|SRT_SST_family_class_C_beta-lactamase	SMP-063	0	2	50	MF7558	WP_063842939_1	NCBI-AMR	ARDatabase	blaSRT	SRT_SST_family_class_C_beta-lactamase	Protein	NCBI-AMR	SRT_beta_lactamase	Class_C_beta_lactamase	Beta_lactams	Antibiotic_inactivation	Yes	Yes	2015-10-01T00:00:00Z	Manure12	12	12E	Manure	Manure slurry from 12”	n/a	Fall 2015	H	NA	NA	NA	47341	13997997
1028083971|WP_063842939_1|AF384203_2|1|1|blaSRT|blaSRT|hydrolase|SRT_SST_family_class_C_beta-lactamase	SMP-235	0	2	50	MF7558	WP_063842939_1	NCBI-AMR	ARDatabase	blaSRT	SRT_SST_family_class_C_beta-lactamase	Protein	NCBI-AMR	SRT_beta_lactamase	Class_C_beta_lactamase	Beta_lactams	Antibiotic_inactivation	Yes	Yes	2016-09-08T00:00:00Z	Soil6	6	NA	Soil	Soil Sample from 6”	Alfalfa	Fall 2016	I	Spring 2016	Large	Yes	13275	8084129
1028083971|WP_063842939_1|AF384203_2|1|1|blaSRT|blaSRT|hydrolase|SRT_SST_family_class_C_beta-lactamase	SMP-060	0	1	50	MF7558	WP_063842939_1	NCBI-AMR	ARDatabase	blaSRT	SRT_SST_family_class_C_beta-lactamase	Protein	NCBI-AMR	SRT_beta_lactamase	Class_C_beta_lactamase	Beta_lactams	Antibiotic_inactivation	Yes	Yes	2015-10-01T00:00:00Z	Soil12	12	12L	Soil	Soil Sample from 12”	NA	Fall 2015	H	NA	NA	NA	21844	7769976
1028084250|WP_063843218_1|AF326777_3|1|1|catA1|catA1|acetyltransferase|type_A-1_chloramphenicol_O-acetyltransferase	SMP-083	0	2	64	MF7562	WP_063843218_1	NCBI-AMR	ARDatabase	catA	type_A-1_chloramphenicol_O-acetyltransferase	Protein	NCBI-AMR	catA_chloramphenicol_acetyltransferase	Chloramphenicol_acetyltransferase	Phenicol	Antibiotic_inactivation	Yes	Yes	2016-04-18T00:00:00Z	Fresh Manure	0	0M	Manure	Fresh Manure	n/a	Spring 2016	J	Spring 2016	Large	No	26090	5183263
1028084250|WP_063843218_1|AF326777_3|1|1|catA1|catA1|acetyltransferase|type_A-1_chloramphenicol_O-acetyltransferase	SMP-027	0	4	64	MF7562	WP_063843218_1	NCBI-AMR	ARDatabase	catA	type_A-1_chloramphenicol_O-acetyltransferase	Protein	NCBI-AMR	catA_chloramphenicol_acetyltransferase	Chloramphenicol_acetyltransferase	Phenicol	Antibiotic_inactivation	Yes	Yes	2015-09-11T00:00:00Z	Manure6	6	6H	Manure	Manure slurry from 6”	n/a	Fall 2015	O	NA	Small	No	27125	7412770
1028084252|WP_063843220_1|M55620_1|1|1|catA16|catA16|acetyltransferase|type_A-16_chloramphenicol_O-acetyltransferase_CatQ	SMP-091	28.7541	2	33	MF7564	WP_063843220_1	NCBI-AMR	ARDatabase	catA	type_A-16_chloramphenicol_O-acetyltransferase_CatQ	Protein	NCBI-AMR	catA_chloramphenicol_acetyltransferase	Chloramphenicol_acetyltransferase	Phenicol	Antibiotic_inactivation	Yes	Yes	2016-04-18T00:00:00Z	Manure12	12	12I	Manure	Manure slurry from 12”	n/a	Spring 2016	N	Fall 2015	Medium	No	7117	3961904
1028084252|WP_063843220_1|M55620_1|1|1|catA16|catA16|acetyltransferase|type_A-16_chloramphenicol_O-acetyltransferase_CatQ	SMP-074	6.96951	2	33	MF7564	WP_063843220_1	NCBI-AMR	ARDatabase	catA	type_A-16_chloramphenicol_O-acetyltransferase_CatQ	Protein	NCBI-AMR	catA_chloramphenicol_acetyltransferase	Chloramphenicol_acetyltransferase	Phenicol	Antibiotic_inactivation	Yes	Yes	2015-10-01T00:00:00Z	Manure6	6	6L	Manure	Manure slurry from 6”	n/a	Fall 2015	B	NA	NA	NA	46591	16296366
1028084252|WP_063843220_1|M55620_1|1|1|catA16|catA16|acetyltransferase|type_A-16_chloramphenicol_O-acetyltransferase_CatQ	SMP-034	9.72249	2	33	MF7564	WP_063843220_1	NCBI-AMR	ARDatabase	catA	type_A-16_chloramphenicol_O-acetyltransferase_CatQ	Protein	NCBI-AMR	catA_chloramphenicol_acetyltransferase	Chloramphenicol_acetyltransferase	Phenicol	Antibiotic_inactivation	Yes	Yes	2015-09-11T00:00:00Z	Manure12	12	12K	Manure	Manure slurry from 12” 1yr	n/a	Fall 2015	A	NA	Large	No	45075	11428689
1028084252|WP_063843220_1|M55620_1|1|1|catA16|catA16|acetyltransferase|type_A-16_chloramphenicol_O-acetyltransferase_CatQ	SMP-011	25.2751	3	33	MF7564	WP_063843220_1	NCBI-AMR	ARDatabase	catA	type_A-16_chloramphenicol_O-acetyltransferase_CatQ	Protein	NCBI-AMR	catA_chloramphenicol_acetyltransferase	Chloramphenicol_acetyltransferase	Phenicol	Antibiotic_inactivation	Yes	Yes	2015-08-28T00:00:00Z	Manure24	24	24I	Manure	Manure slurry from 24”	n/a	Fall 2015	H	NA	NA	NA	14556	6891070
1028084252|WP_063843220_1|M55620_1|1|1|catA16|catA16|acetyltransferase|type_A-16_chloramphenicol_O-acetyltransferase_CatQ	SMP-155	19.6411	2	33	MF7564	WP_063843220_1	NCBI-AMR	ARDatabase	catA	type_A-16_chloramphenicol_O-acetyltransferase_CatQ	Protein	NCBI-AMR	catA_chloramphenicol_acetyltransferase	Chloramphenicol_acetyltransferase	Phenicol	Antibiotic_inactivation	Yes	Yes	2016-04-22T00:00:00Z	Manure12	12	12G	Manure	Manure slurry from 12”	n/a	Spring 2016	G	Fall 2014	Small	No	25179	5758464
1028084252|WP_063843220_1|M55620_1|1|1|catA16|catA16|acetyltransferase|type_A-16_chloramphenicol_O-acetyltransferase_CatQ	SMP-143	9.28002	1	33	MF7564	WP_063843220_1	NCBI-AMR	ARDatabase	catA	type_A-16_chloramphenicol_O-acetyltransferase_CatQ	Protein	NCBI-AMR	catA_chloramphenicol_acetyltransferase	Chloramphenicol_acetyltransferase	Phenicol	Antibiotic_inactivation	Yes	Yes	2016-04-22T00:00:00Z	Manure12	12	12E	Manure	Manure slurry from 12”	n/a	Spring 2016	A	Spring 2016	Large	No	33845	6115967
1028084252|WP_063843220_1|M55620_1|1|1|catA16|catA16|acetyltransferase|type_A-16_chloramphenicol_O-acetyltransferase_CatQ	SMP-017	14.4246	1	33	MF7564	WP_063843220_1	NCBI-AMR	ARDatabase	catA	type_A-16_chloramphenicol_O-acetyltransferase_CatQ	Protein	NCBI-AMR	catA_chloramphenicol_acetyltransferase	Chloramphenicol_acetyltransferase	Phenicol	Antibiotic_inactivation	Yes	Yes	2015-09-11T00:00:00Z	Manure24	24	24L	Manure	Manure slurry from 24”	n/a	Fall 2015	D	NA	Small	No	8493	3963915
1028084252|WP_063843220_1|M55620_1|1|1|catA16|catA16|acetyltransferase|type_A-16_chloramphenicol_O-acetyltransferase_CatQ	SMP-102	10.3985	1	33	MF7564	WP_063843220_1	NCBI-AMR	ARDatabase	catA	type_A-16_chloramphenicol_O-acetyltransferase_CatQ	Protein	NCBI-AMR	catA_chloramphenicol_acetyltransferase	Chloramphenicol_acetyltransferase	Phenicol	Antibiotic_inactivation	Yes	Yes	2016-04-18T00:00:00Z	Manure6	6	6F	Manure	Manure slurry from 6”	n/a	Spring 2016	C	Spring 2016	Large	No	26566	5541905
1028084252|WP_063843220_1|M55620_1|1|1|catA16|catA16|acetyltransferase|type_A-16_chloramphenicol_O-acetyltransferase_CatQ	SMP-227	25.9373	4	33	MF7564	WP_063843220_1	NCBI-AMR	ARDatabase	catA	type_A-16_chloramphenicol_O-acetyltransferase_CatQ	Protein	NCBI-AMR	catA_chloramphenicol_acetyltransferase	Chloramphenicol_acetyltransferase	Phenicol	Antibiotic_inactivation	Yes	Yes	2016-09-08T00:00:00Z	Manure12	12	24D	Manure	Manure slurry from 12”	n/a	Fall 2016	K	Spring 2016	Large	No	9516	8385749
1028084252|WP_063843220_1|M55620_1|1|1|catA16|catA16|acetyltransferase|type_A-16_chloramphenicol_O-acetyltransferase_CatQ	SMP-062	14.7697	2	33	MF7564	WP_063843220_1	NCBI-AMR	ARDatabase	catA	type_A-16_chloramphenicol_O-acetyltransferase_CatQ	Protein	NCBI-AMR	catA_chloramphenicol_acetyltransferase	Chloramphenicol_acetyltransferase	Phenicol	Antibiotic_inactivation	Yes	Yes	2015-10-01T00:00:00Z	Manure6	6	6E	Manure	Manure slurry from 6”	n/a	Fall 2015	H	NA	NA	NA	28151	7951196
1028084252|WP_063843220_1|M55620_1|1|1|catA16|catA16|acetyltransferase|type_A-16_chloramphenicol_O-acetyltransferase_CatQ	SMP-104	28.9464	3	33	MF7564	WP_063843220_1	NCBI-AMR	ARDatabase	catA	type_A-16_chloramphenicol_O-acetyltransferase_CatQ	Protein	NCBI-AMR	catA_chloramphenicol_acetyltransferase	Chloramphenicol_acetyltransferase	Phenicol	Antibiotic_inactivation	Yes	Yes	2016-04-18T00:00:00Z	Manure24	24	24A	Manure	Manure slurry from 24”	n/a	Spring 2016	C	Spring 2016	Large	No	23753	6033836
1028084252|WP_063843220_1|M55620_1|1|1|catA16|catA16|acetyltransferase|type_A-16_chloramphenicol_O-acetyltransferase_CatQ	SMP-199	11.9127	1	33	MF7564	WP_063843220_1	NCBI-AMR	ARDatabase	catA	type_A-16_chloramphenicol_O-acetyltransferase_CatQ	Protein	NCBI-AMR	catA_chloramphenicol_acetyltransferase	Chloramphenicol_acetyltransferase	Phenicol	Antibiotic_inactivation	Yes	Yes	2016-09-07T00:00:00Z	Manure12	12	12H	Manure	Manure slurry from 12”	n/a	Fall 2016	G	Fall 2014	Small	No	3977	4568775
1028084252|WP_063843220_1|M55620_1|1|1|catA16|catA16|acetyltransferase|type_A-16_chloramphenicol_O-acetyltransferase_CatQ	SMP-142	10.8921	1	33	MF7564	WP_063843220_1	NCBI-AMR	ARDatabase	catA	type_A-16_chloramphenicol_O-acetyltransferase_CatQ	Protein	NCBI-AMR	catA_chloramphenicol_acetyltransferase	Chloramphenicol_acetyltransferase	Phenicol	Antibiotic_inactivation	Yes	Yes	2016-04-22T00:00:00Z	Manure6	6	6E	Manure	Manure slurry from 6”	n/a	Spring 2016	A	Spring 2016	Large	No	27404	5269402
1028084255|WP_063843223_1|AJ878850_1|1|1|catB10|catB10|acetyltransferase|type_B_chloramphenicol_O-acetyltransferase_CatB10	SMP-175	0.731491	1	37	MF7566	WP_063843223_1	NCBI-AMR	ARDatabase	catB	type_B_chloramphenicol_O-acetyltransferase_CatB10	Protein	NCBI-AMR	catB_chloramphenicol_acetyltransferase	Chloramphenicol_acetyltransferase	Phenicol	Antibiotic_inactivation	Yes	Yes	2016-09-06T00:00:00Z	Manure6	6	6D	Manure	Manure slurry from 6”	n/a	Fall 2016	N	Fall 2015	Medium	No	8306	6034668
1028084255|WP_063843223_1|AJ878850_1|1|1|catB10|catB10|acetyltransferase|type_B_chloramphenicol_O-acetyltransferase_CatB10	SMP-017	2.28962	2	37	MF7566	WP_063843223_1	NCBI-AMR	ARDatabase	catB	type_B_chloramphenicol_O-acetyltransferase_CatB10	Protein	NCBI-AMR	catB_chloramphenicol_acetyltransferase	Chloramphenicol_acetyltransferase	Phenicol	Antibiotic_inactivation	Yes	Yes	2015-09-11T00:00:00Z	Manure24	24	24L	Manure	Manure slurry from 24”	n/a	Fall 2015	D	NA	Small	No	8493	3963915
1028084255|WP_063843223_1|AJ878850_1|1|1|catB10|catB10|acetyltransferase|type_B_chloramphenicol_O-acetyltransferase_CatB10	SMP-015	5.49651	5	37	MF7566	WP_063843223_1	NCBI-AMR	ARDatabase	catB	type_B_chloramphenicol_O-acetyltransferase_CatB10	Protein	NCBI-AMR	catB_chloramphenicol_acetyltransferase	Chloramphenicol_acetyltransferase	Phenicol	Antibiotic_inactivation	Yes	Yes	2015-09-11T00:00:00Z	Manure6	6	6I	Manure	Manure slurry from 6”	n/a	Fall 2015	D	NA	Small	No	16200	6865769
1028084255|WP_063843223_1|AJ878850_1|1|1|catB10|catB10|acetyltransferase|type_B_chloramphenicol_O-acetyltransferase_CatB10	SMP-177	3.12278	2	37	MF7566	WP_063843223_1	NCBI-AMR	ARDatabase	catB	type_B_chloramphenicol_O-acetyltransferase_CatB10	Protein	NCBI-AMR	catB_chloramphenicol_acetyltransferase	Chloramphenicol_acetyltransferase	Phenicol	Antibiotic_inactivation	Yes	Yes	2016-09-06T00:00:00Z	Manure24	24	24D	Manure	Manure slurry from 24”	n/a	Fall 2016	N	Fall 2015	Medium	No	10346	7523852
1028084255|WP_063843223_1|AJ878850_1|1|1|catB10|catB10|acetyltransferase|type_B_chloramphenicol_O-acetyltransferase_CatB10	SMP-214	1.32533	1	37	MF7566	WP_063843223_1	NCBI-AMR	ARDatabase	catB	type_B_chloramphenicol_O-acetyltransferase_CatB10	Protein	NCBI-AMR	catB_chloramphenicol_acetyltransferase	Chloramphenicol_acetyltransferase	Phenicol	Antibiotic_inactivation	Yes	Yes	2016-09-08T00:00:00Z	Manure6	6	12G	Manure	Manure slurry from 6”	n/a	Fall 2016	D	Fall 2015	Small	Yes	14285	9354685
1028084261|WP_063843229_1|AJ223604_1|1|1|catB6|catB|acetyltransferase|type_B-3_chloramphenicol_O-acetyltransferase_CatB6	SMP-136	0.767719	1	30	MF7568	WP_063843229_1	NCBI-AMR	ARDatabase	catB	type_B-3_chloramphenicol_O-acetyltransferase_CatB6	Protein	NCBI-AMR	catB_chloramphenicol_acetyltransferase	Chloramphenicol_acetyltransferase	Phenicol	Antibiotic_inactivation	Yes	Yes	2016-04-22T00:00:00Z	Manure6	6	6N	Manure	Manure slurry from 6”	n/a	Spring 2016	D	Fall 2015	Small	No	45555	7996625
1028084262|WP_063843230_1|AF418284_1|1|1|catB8|catB8|acetyltransferase|type_B-3_chloramphenicol_O-acetyltransferase_CatB8	SMP-053	0	2	39	MF7569	WP_063843230_1	NCBI-AMR	ARDatabase	catB	type_B-3_chloramphenicol_O-acetyltransferase_CatB8	Protein	NCBI-AMR	catB_chloramphenicol_acetyltransferase	Chloramphenicol_acetyltransferase	Phenicol	Antibiotic_inactivation	Yes	Yes	2015-09-23T00:00:00Z	Soil6	6	6C	Soil	Soil Sample from 6”	Corn	Fall 2015	L	Spring 2015	Small	No	25202	7067756
1028084262|WP_063843230_1|AF418284_1|1|1|catB8|catB8|acetyltransferase|type_B-3_chloramphenicol_O-acetyltransferase_CatB8	SMP-136	0	1	39	MF7569	WP_063843230_1	NCBI-AMR	ARDatabase	catB	type_B-3_chloramphenicol_O-acetyltransferase_CatB8	Protein	NCBI-AMR	catB_chloramphenicol_acetyltransferase	Chloramphenicol_acetyltransferase	Phenicol	Antibiotic_inactivation	Yes	Yes	2016-04-22T00:00:00Z	Manure6	6	6N	Manure	Manure slurry from 6”	n/a	Spring 2016	D	Fall 2015	Small	No	45555	7996625
1028084262|WP_063843230_1|AF418284_1|1|1|catB8|catB8|acetyltransferase|type_B-3_chloramphenicol_O-acetyltransferase_CatB8	SMP-190	0	1	39	MF7569	WP_063843230_1	NCBI-AMR	ARDatabase	catB	type_B-3_chloramphenicol_O-acetyltransferase_CatB8	Protein	NCBI-AMR	catB_chloramphenicol_acetyltransferase	Chloramphenicol_acetyltransferase	Phenicol	Antibiotic_inactivation	Yes	Yes	2016-09-07T00:00:00Z	Soil6	6	6H	Soil	Soil Sample from 6”	Alfalfa	Fall 2016	M	Spring 2016	Small	No	10149	6756152
1028084265|WP_063843233_1|X15100_1|1|1|catD|catD|acetyltransferase|type_A-11_chloramphenicol_O-acetyltransferase_CatD	SMP-138	0	1	47	MF0040	WP_063843233.1	NCBI-AMR	ARDatabase	catD	type A-11 chloramphenicol O-acetyltransferase CatD	Protein	NCBI-AMR	catD_chloramphenicol_acetyltransferase	Chloramphenicol_acetyltransferase	Phenicol	Antibiotic_inactivation	Yes	Yes	2016-04-22T00:00:00Z	Manure24	24	24E	Manure	Manure slurry from 24”	n/a	Spring 2016	D	Fall 2015	Small	No	14022	10260253
1028084268|WP_063843236_1|AY372695_1|1|1|cfiA11|cfiA|hydrolase|subclass_B1_metallo-beta-lactamase_CfiA11	SMP-240	0	8	175	MF7571	WP_063843236_1	NCBI-AMR	ARDatabase	blacfiA	subclass_B1_metallo-beta-lactamase_CfiA11	Protein	NCBI-AMR	CfiA_beta_lactamase	Class_B_beta_lactamase_Subclass_B1	Beta_lactams	Antibiotic_inactivation	Yes	Yes	2016-09-08T00:00:00Z	Manure24	24	6O	Manure	Manure slurry from 24”	n/a	Fall 2016	I	Spring 2016	Large	Yes	10710	7683670
1028084268|WP_063843236_1|AY372695_1|1|1|cfiA11|cfiA|hydrolase|subclass_B1_metallo-beta-lactamase_CfiA11	SMP-098	0	1	175	MF7571	WP_063843236_1	NCBI-AMR	ARDatabase	blacfiA	subclass_B1_metallo-beta-lactamase_CfiA11	Protein	NCBI-AMR	CfiA_beta_lactamase	Class_B_beta_lactamase_Subclass_B1	Beta_lactams	Antibiotic_inactivation	Yes	Yes	2016-04-18T00:00:00Z	Manure24	24	24D	Manure	Manure slurry from 24”	n/a	Spring 2016	E	Spring 2015	Small	No	10889	5021189
1028084268|WP_063843236_1|AY372695_1|1|1|cfiA11|cfiA|hydrolase|subclass_B1_metallo-beta-lactamase_CfiA11	SMP-039	0	2	175	MF7571	WP_063843236_1	NCBI-AMR	ARDatabase	blacfiA	subclass_B1_metallo-beta-lactamase_CfiA11	Protein	NCBI-AMR	CfiA_beta_lactamase	Class_B_beta_lactamase_Subclass_B1	Beta_lactams	Antibiotic_inactivation	Yes	Yes	2015-09-11T00:00:00Z	Manure6	6	6B	Manure	Manure slurry from 6”	n/a	Fall 2015	M	NA	Small	No	20484	5849938
1028084268|WP_063843236_1|AY372695_1|1|1|cfiA11|cfiA|hydrolase|subclass_B1_metallo-beta-lactamase_CfiA11	SMP-048	0	2	175	MF7571	WP_063843236_1	NCBI-AMR	ARDatabase	blacfiA	subclass_B1_metallo-beta-lactamase_CfiA11	Protein	NCBI-AMR	CfiA_beta_lactamase	Class_B_beta_lactamase_Subclass_B1	Beta_lactams	Antibiotic_inactivation	Yes	Yes	2015-09-23T00:00:00Z	Manure24	24	24J	Manure	Manure slurry from 24”	n/a	Fall 2015	I	NA	Large	Yes	22095	6114924
1028084268|WP_063843236_1|AY372695_1|1|1|cfiA11|cfiA|hydrolase|subclass_B1_metallo-beta-lactamase_CfiA11	SMP-035	0	2	175	MF7571	WP_063843236_1	NCBI-AMR	ARDatabase	blacfiA	subclass_B1_metallo-beta-lactamase_CfiA11	Protein	NCBI-AMR	CfiA_beta_lactamase	Class_B_beta_lactamase_Subclass_B1	Beta_lactams	Antibiotic_inactivation	Yes	Yes	2015-09-11T00:00:00Z	Manure24	24	24B	Manure	Manure slurry from 24” 1yr	n/a	Fall 2015	A	NA	Large	No	49718	14092463
1028084268|WP_063843236_1|AY372695_1|1|1|cfiA11|cfiA|hydrolase|subclass_B1_metallo-beta-lactamase_CfiA11	SMP-183	0	5	175	MF7571	WP_063843236_1	NCBI-AMR	ARDatabase	blacfiA	subclass_B1_metallo-beta-lactamase_CfiA11	Protein	NCBI-AMR	CfiA_beta_lactamase	Class_B_beta_lactamase_Subclass_B1	Beta_lactams	Antibiotic_inactivation	Yes	Yes	2016-09-06T00:00:00Z	Manure24	24	24A	Manure	Manure slurry from 24”	n/a	Fall 2016	E	Spring 2015	Small	No	3371	6925807
1028084268|WP_063843236_1|AY372695_1|1|1|cfiA11|cfiA|hydrolase|subclass_B1_metallo-beta-lactamase_CfiA11	SMP-168	0	2	175	MF7571	WP_063843236_1	NCBI-AMR	ARDatabase	blacfiA	subclass_B1_metallo-beta-lactamase_CfiA11	Protein	NCBI-AMR	CfiA_beta_lactamase	Class_B_beta_lactamase_Subclass_B1	Beta_lactams	Antibiotic_inactivation	Yes	Yes	2016-09-06T00:00:00Z	Fresh Manure	0	0G	Manure	Fresh Manure	n/a	Fall 2016	J	Spring 2016	Large	Yes	6520	5501371
1028084268|WP_063843236_1|AY372695_1|1|1|cfiA11|cfiA|hydrolase|subclass_B1_metallo-beta-lactamase_CfiA11	SMP-154	0	1	175	MF7571	WP_063843236_1	NCBI-AMR	ARDatabase	blacfiA	subclass_B1_metallo-beta-lactamase_CfiA11	Protein	NCBI-AMR	CfiA_beta_lactamase	Class_B_beta_lactamase_Subclass_B1	Beta_lactams	Antibiotic_inactivation	Yes	Yes	2016-04-22T00:00:00Z	Manure6	6	6G	Manure	Manure slurry from 6”	n/a	Spring 2016	G	Fall 2014	Small	No	30441	5567981
1028084268|WP_063843236_1|AY372695_1|1|1|cfiA11|cfiA|hydrolase|subclass_B1_metallo-beta-lactamase_CfiA11	SMP-029	0	4	175	MF7571	WP_063843236_1	NCBI-AMR	ARDatabase	blacfiA	subclass_B1_metallo-beta-lactamase_CfiA11	Protein	NCBI-AMR	CfiA_beta_lactamase	Class_B_beta_lactamase_Subclass_B1	Beta_lactams	Antibiotic_inactivation	Yes	Yes	2015-09-11T00:00:00Z	Manure24	24	24K	Manure	Manure slurry from 24”	n/a	Fall 2015	O	NA	Small	No	51853	14990648
1028084268|WP_063843236_1|AY372695_1|1|1|cfiA11|cfiA|hydrolase|subclass_B1_metallo-beta-lactamase_CfiA11	SMP-189	0	4	175	MF7571	WP_063843236_1	NCBI-AMR	ARDatabase	blacfiA	subclass_B1_metallo-beta-lactamase_CfiA11	Protein	NCBI-AMR	CfiA_beta_lactamase	Class_B_beta_lactamase_Subclass_B1	Beta_lactams	Antibiotic_inactivation	Yes	Yes	2016-09-07T00:00:00Z	Manure24	24	24K	Manure	Manure slurry from 24”	n/a	Fall 2016	L	Spring 2016	Small	No	6730	4575615
1028084268|WP_063843236_1|AY372695_1|1|1|cfiA11|cfiA|hydrolase|subclass_B1_metallo-beta-lactamase_CfiA11	SMP-187	0	2	175	MF7571	WP_063843236_1	NCBI-AMR	ARDatabase	blacfiA	subclass_B1_metallo-beta-lactamase_CfiA11	Protein	NCBI-AMR	CfiA_beta_lactamase	Class_B_beta_lactamase_Subclass_B1	Beta_lactams	Antibiotic_inactivation	Yes	Yes	2016-09-07T00:00:00Z	Manure6	6	6K	Manure	Manure slurry from 6”	n/a	Fall 2016	L	Spring 2016	Small	No	2452	6353584
1028084268|WP_063843236_1|AY372695_1|1|1|cfiA11|cfiA|hydrolase|subclass_B1_metallo-beta-lactamase_CfiA11	SMP-205	0	4	175	MF7571	WP_063843236_1	NCBI-AMR	ARDatabase	blacfiA	subclass_B1_metallo-beta-lactamase_CfiA11	Protein	NCBI-AMR	CfiA_beta_lactamase	Class_B_beta_lactamase_Subclass_B1	Beta_lactams	Antibiotic_inactivation	Yes	Yes	2016-09-08T00:00:00Z	Manure12	12	12I	Manure	Manure slurry from 12”	n/a	Fall 2016	O	Spring 2016	Small	No	11271	6923522
1028084269|WP_063843237_1|U38243_1|1|1|cfxA|cfxA|hydrolase|class_A_broad-spectrum_beta-lactamase_CfxA	SMP-188	1.87632	1	9	MF7572	WP_063843237_1	NCBI-AMR	ARDatabase	cfxA	class_A_broad-spectrum_beta-lactamase_CfxA	Protein	NCBI-AMR	CfxA_beta_lactamase	Class_A_beta_lactamase	Beta_lactams	Antibiotic_inactivation	Yes	Yes	2016-09-07T00:00:00Z	Manure12	12	12K	Manure	Manure slurry from 12”	n/a	Fall 2016	L	Spring 2016	Small	No	4130	4069767
1028084269|WP_063843237_1|U38243_1|1|1|cfxA|cfxA|hydrolase|class_A_broad-spectrum_beta-lactamase_CfxA	SMP-200	14.1376	14	9	MF7572	WP_063843237_1	NCBI-AMR	ARDatabase	cfxA	class_A_broad-spectrum_beta-lactamase_CfxA	Protein	NCBI-AMR	CfxA_beta_lactamase	Class_A_beta_lactamase	Beta_lactams	Antibiotic_inactivation	Yes	Yes	2016-09-07T00:00:00Z	Manure24	24	24H	Manure	Manure slurry from 24”	n/a	Fall 2016	G	Fall 2014	Small	No	14470	7548059
1028084269|WP_063843237_1|U38243_1|1|1|cfxA|cfxA|hydrolase|class_A_broad-spectrum_beta-lactamase_CfxA	SMP-096	10.887	4	9	MF7572	WP_063843237_1	NCBI-AMR	ARDatabase	cfxA	class_A_broad-spectrum_beta-lactamase_CfxA	Protein	NCBI-AMR	CfxA_beta_lactamase	Class_A_beta_lactamase	Beta_lactams	Antibiotic_inactivation	Yes	Yes	2016-04-18T00:00:00Z	Manure6	6	6O	Manure	Manure slurry from 6”	n/a	Spring 2016	E	Spring 2015	Small	No	13639	2937076
1028084269|WP_063843237_1|U38243_1|1|1|cfxA|cfxA|hydrolase|class_A_broad-spectrum_beta-lactamase_CfxA	SMP-069	16.9271	2	9	MF7572	WP_063843237_1	NCBI-AMR	ARDatabase	cfxA	class_A_broad-spectrum_beta-lactamase_CfxA	Protein	NCBI-AMR	CfxA_beta_lactamase	Class_A_beta_lactamase	Beta_lactams	Antibiotic_inactivation	Yes	Yes	2015-10-01T00:00:00Z	Manure12	12	12C	Manure	Manure slurry from 12”	n/a	Fall 2015	K	NA	Large	No	1809	1840976
1028084269|WP_063843237_1|U38243_1|1|1|cfxA|cfxA|hydrolase|class_A_broad-spectrum_beta-lactamase_CfxA	SMP-144	48.0281	64	9	MF7572	WP_063843237_1	NCBI-AMR	ARDatabase	cfxA	class_A_broad-spectrum_beta-lactamase_CfxA	Protein	NCBI-AMR	CfxA_beta_lactamase	Class_A_beta_lactamase	Beta_lactams	Antibiotic_inactivation	Yes	Yes	2016-04-22T00:00:00Z	Manure24	24	24L	Manure	Manure slurry from 24”	n/a	Spring 2016	A	Spring 2016	Large	No	52493	10559621
1028084269|WP_063843237_1|U38243_1|1|1|cfxA|cfxA|hydrolase|class_A_broad-spectrum_beta-lactamase_CfxA	SMP-138	6.88569	9	9	MF7572	WP_063843237_1	NCBI-AMR	ARDatabase	cfxA	class_A_broad-spectrum_beta-lactamase_CfxA	Protein	NCBI-AMR	CfxA_beta_lactamase	Class_A_beta_lactamase	Beta_lactams	Antibiotic_inactivation	Yes	Yes	2016-04-22T00:00:00Z	Manure24	24	24E	Manure	Manure slurry from 24”	n/a	Spring 2016	D	Fall 2015	Small	No	14022	10260253
1028084269|WP_063843237_1|U38243_1|1|1|cfxA|cfxA|hydrolase|class_A_broad-spectrum_beta-lactamase_CfxA	SMP-093	4.10599	1	9	MF7572	WP_063843237_1	NCBI-AMR	ARDatabase	cfxA	class_A_broad-spectrum_beta-lactamase_CfxA	Protein	NCBI-AMR	CfxA_beta_lactamase	Class_A_beta_lactamase	Beta_lactams	Antibiotic_inactivation	Yes	Yes	2016-04-18T00:00:00Z	Soil6	6	6D	Soil	Soil Sample from 6”	Corn	Spring 2016	E	Spring 2015	Small	No	5588	1984855
1028084269|WP_063843237_1|U38243_1|1|1|cfxA|cfxA|hydrolase|class_A_broad-spectrum_beta-lactamase_CfxA	SMP-005	1.71839	1	9	MF7572	WP_063843237_1	NCBI-AMR	ARDatabase	cfxA	class_A_broad-spectrum_beta-lactamase_CfxA	Protein	NCBI-AMR	CfxA_beta_lactamase	Class_A_beta_lactamase	Beta_lactams	Antibiotic_inactivation	Yes	Yes	2015-08-28T00:00:00Z	Soil6	6	6I	Soil	Soil from 6” depth	Alfalfa	Fall 2015	N	Fall 2015	Medium	NA	15217	5046379
1028084269|WP_063843237_1|U38243_1|1|1|cfxA|cfxA|hydrolase|class_A_broad-spectrum_beta-lactamase_CfxA	SMP-234	3.93325	4	9	MF7572	WP_063843237_1	NCBI-AMR	ARDatabase	cfxA	class_A_broad-spectrum_beta-lactamase_CfxA	Protein	NCBI-AMR	CfxA_beta_lactamase	Class_A_beta_lactamase	Beta_lactams	Antibiotic_inactivation	Yes	Yes	2016-09-08T00:00:00Z	Manure24	24	6G	Manure	Manure slurry from 24”	n/a	Fall 2016	H	NA	NA	NA	15710	7851629
1028084269|WP_063843237_1|U38243_1|1|1|cfxA|cfxA|hydrolase|class_A_broad-spectrum_beta-lactamase_CfxA	SMP-121	36.283	38	9	MF7572	WP_063843237_1	NCBI-AMR	ARDatabase	cfxA	class_A_broad-spectrum_beta-lactamase_CfxA	Protein	NCBI-AMR	CfxA_beta_lactamase	Class_A_beta_lactamase	Beta_lactams	Antibiotic_inactivation	Yes	Yes	2016-04-19T00:00:00Z	Manure24	24	24J	Manure	Manure slurry from 24”	n/a	Spring 2016	I	Spring 2016	Large	No	40178	8475197
1028084269|WP_063843237_1|U38243_1|1|1|cfxA|cfxA|hydrolase|class_A_broad-spectrum_beta-lactamase_CfxA	SMP-014	58.8541	46	9	MF7572	WP_063843237_1	NCBI-AMR	ARDatabase	cfxA	class_A_broad-spectrum_beta-lactamase_CfxA	Protein	NCBI-AMR	CfxA_beta_lactamase	Class_A_beta_lactamase	Beta_lactams	Antibiotic_inactivation	Yes	Yes	2015-09-11T00:00:00Z	Fresh Manure	0	0I	Manure	Fresh Manure	n/a	Fall 2015	D	NA	Small	No	12621	6315379
1028084269|WP_063843237_1|U38243_1|1|1|cfxA|cfxA|hydrolase|class_A_broad-spectrum_beta-lactamase_CfxA	SMP-219	109.746	89	9	MF7572	WP_063843237_1	NCBI-AMR	ARDatabase	cfxA	class_A_broad-spectrum_beta-lactamase_CfxA	Protein	NCBI-AMR	CfxA_beta_lactamase	Class_A_beta_lactamase	Beta_lactams	Antibiotic_inactivation	Yes	Yes	2016-09-08T00:00:00Z	Fresh Manure	0	12D	Manure	Fresh Manure	n/a	Fall 2016	A	Spring 2016	Large	No	11562	6290241
1028084269|WP_063843237_1|U38243_1|1|1|cfxA|cfxA|hydrolase|class_A_broad-spectrum_beta-lactamase_CfxA	SMP-067	117.497	125	9	MF7572	WP_063843237_1	NCBI-AMR	ARDatabase	cfxA	class_A_broad-spectrum_beta-lactamase_CfxA	Protein	NCBI-AMR	CfxA_beta_lactamase	Class_A_beta_lactamase	Beta_lactams	Antibiotic_inactivation	Yes	Yes	2015-10-01T00:00:00Z	Fresh Manure	0	0E	Manure	Fresh Manure	n/a	Fall 2015	K	NA	Large	NA	31010	8391956
1028084269|WP_063843237_1|U38243_1|1|1|cfxA|cfxA|hydrolase|class_A_broad-spectrum_beta-lactamase_CfxA	SMP-009	2.66424	2	9	MF7572	WP_063843237_1	NCBI-AMR	ARDatabase	cfxA	class_A_broad-spectrum_beta-lactamase_CfxA	Protein	NCBI-AMR	CfxA_beta_lactamase	Class_A_beta_lactamase	Beta_lactams	Antibiotic_inactivation	Yes	Yes	2015-08-28T00:00:00Z	Manure6	6	6M	Manure	Manure slurry from 6”	n/a	Fall 2015	H	NA	NA	NA	3083	6959766
1028084269|WP_063843237_1|U38243_1|1|1|cfxA|cfxA|hydrolase|class_A_broad-spectrum_beta-lactamase_CfxA	SMP-108	76.3439	85	9	MF7572	WP_063843237_1	NCBI-AMR	ARDatabase	cfxA	class_A_broad-spectrum_beta-lactamase_CfxA	Protein	NCBI-AMR	CfxA_beta_lactamase	Class_A_beta_lactamase	Beta_lactams	Antibiotic_inactivation	Yes	Yes	2016-04-18T00:00:00Z	Manure6	6	6F	Manure	Manure dry pile 6”	n/a	Spring 2016	L	Spring 2016	Small	No	40715	9240350
1028084269|WP_063843237_1|U38243_1|1|1|cfxA|cfxA|hydrolase|class_A_broad-spectrum_beta-lactamase_CfxA	SMP-038	74.503	62	9	MF7572	WP_063843237_1	NCBI-AMR	ARDatabase	cfxA	class_A_broad-spectrum_beta-lactamase_CfxA	Protein	NCBI-AMR	CfxA_beta_lactamase	Class_A_beta_lactamase	Beta_lactams	Antibiotic_inactivation	Yes	Yes	2015-09-11T00:00:00Z	Fresh Manure	0	0K	Manure	Fresh Manure	n/a	Fall 2015	M	NA	Small	NA	20210	6647140
1028084269|WP_063843237_1|U38243_1|1|1|cfxA|cfxA|hydrolase|class_A_broad-spectrum_beta-lactamase_CfxA	SMP-097	8.68341	4	9	MF7572	WP_063843237_1	NCBI-AMR	ARDatabase	cfxA	class_A_broad-spectrum_beta-lactamase_CfxA	Protein	NCBI-AMR	CfxA_beta_lactamase	Class_A_beta_lactamase	Beta_lactams	Antibiotic_inactivation	Yes	Yes	2016-04-18T00:00:00Z	Manure12	12	12O	Manure	Manure slurry from 12”	n/a	Spring 2016	E	Spring 2015	Small	No	11935	3623353
1028084269|WP_063843237_1|U38243_1|1|1|cfxA|cfxA|hydrolase|class_A_broad-spectrum_beta-lactamase_CfxA	SMP-011	5.85072	5	9	MF7572	WP_063843237_1	NCBI-AMR	ARDatabase	cfxA	class_A_broad-spectrum_beta-lactamase_CfxA	Protein	NCBI-AMR	CfxA_beta_lactamase	Class_A_beta_lactamase	Beta_lactams	Antibiotic_inactivation	Yes	Yes	2015-08-28T00:00:00Z	Manure24	24	24I	Manure	Manure slurry from 24”	n/a	Fall 2015	H	NA	NA	NA	14556	6891070
1028084269|WP_063843237_1|U38243_1|1|1|cfxA|cfxA|hydrolase|class_A_broad-spectrum_beta-lactamase_CfxA	SMP-174	31.0464	33	9	MF7572	WP_063843237_1	NCBI-AMR	ARDatabase	cfxA	class_A_broad-spectrum_beta-lactamase_CfxA	Protein	NCBI-AMR	CfxA_beta_lactamase	Class_A_beta_lactamase	Beta_lactams	Antibiotic_inactivation	Yes	Yes	2016-09-06T00:00:00Z	Fresh Manure	0	0O	Manure	Fresh Manure	n/a	Fall 2016	N	Fall 2015	Medium	No	5296	8299620
1028084269|WP_063843237_1|U38243_1|1|1|cfxA|cfxA|hydrolase|class_A_broad-spectrum_beta-lactamase_CfxA	SMP-231	86.3617	112	9	MF7572	WP_063843237_1	NCBI-AMR	ARDatabase	cfxA	class_A_broad-spectrum_beta-lactamase_CfxA	Protein	NCBI-AMR	CfxA_beta_lactamase	Class_A_beta_lactamase	Beta_lactams	Antibiotic_inactivation	Yes	Yes	2016-09-08T00:00:00Z	Fresh Manure	0	12O	Manure	Fresh Manure	n/a	Fall 2016	H	NA	NA	NA	8399	10128486
1028084269|WP_063843237_1|U38243_1|1|1|cfxA|cfxA|hydrolase|class_A_broad-spectrum_beta-lactamase_CfxA	SMP-003	2.32894	2	9	MF7572	WP_063843237_1	NCBI-AMR	ARDatabase	cfxA	class_A_broad-spectrum_beta-lactamase_CfxA	Protein	NCBI-AMR	CfxA_beta_lactamase	Class_A_beta_lactamase	Beta_lactams	Antibiotic_inactivation	Yes	Yes	2015-08-28T00:00:00Z	Manure24	24	24A	Manure	Manure slurry from 24”	n/a	Fall 2015	J	NA	Large	No	21786	6958127
1028084269|WP_063843237_1|U38243_1|1|1|cfxA|cfxA|hydrolase|class_A_broad-spectrum_beta-lactamase_CfxA	SMP-186	120.87	117	9	MF7572	WP_063843237_1	NCBI-AMR	ARDatabase	cfxA	class_A_broad-spectrum_beta-lactamase_CfxA	Protein	NCBI-AMR	CfxA_beta_lactamase	Class_A_beta_lactamase	Beta_lactams	Antibiotic_inactivation	Yes	Yes	2016-09-07T00:00:00Z	Fresh Manure	0	0D	Manure	Fresh Manure	n/a	Fall 2016	L	Spring 2016	Small	No	5147	7395495
1028084269|WP_063843237_1|U38243_1|1|1|cfxA|cfxA|hydrolase|class_A_broad-spectrum_beta-lactamase_CfxA	SMP-124	63.543	43	9	MF7572	WP_063843237_1	NCBI-AMR	ARDatabase	cfxA	class_A_broad-spectrum_beta-lactamase_CfxA	Protein	NCBI-AMR	CfxA_beta_lactamase	Class_A_beta_lactamase	Beta_lactams	Antibiotic_inactivation	Yes	Yes	2016-04-19T00:00:00Z	Fresh Manure	0	0G	Manure	Fresh Manure	n/a	Spring 2016	O	Spring 2016	Small	No	26535	5296685
1028084269|WP_063843237_1|U38243_1|1|1|cfxA|cfxA|hydrolase|class_A_broad-spectrum_beta-lactamase_CfxA	SMP-104	81.7467	61	9	MF7572	WP_063843237_1	NCBI-AMR	ARDatabase	cfxA	class_A_broad-spectrum_beta-lactamase_CfxA	Protein	NCBI-AMR	CfxA_beta_lactamase	Class_A_beta_lactamase	Beta_lactams	Antibiotic_inactivation	Yes	Yes	2016-04-18T00:00:00Z	Manure24	24	24A	Manure	Manure slurry from 24”	n/a	Spring 2016	C	Spring 2016	Large	No	23753	6033836
1028084269|WP_063843237_1|U38243_1|1|1|cfxA|cfxA|hydrolase|class_A_broad-spectrum_beta-lactamase_CfxA	SMP-168	110.012	78	9	MF7572	WP_063843237_1	NCBI-AMR	ARDatabase	cfxA	class_A_broad-spectrum_beta-lactamase_CfxA	Protein	NCBI-AMR	CfxA_beta_lactamase	Class_A_beta_lactamase	Beta_lactams	Antibiotic_inactivation	Yes	Yes	2016-09-06T00:00:00Z	Fresh Manure	0	0G	Manure	Fresh Manure	n/a	Fall 2016	J	Spring 2016	Large	Yes	6520	5501371
1028084269|WP_063843237_1|U38243_1|1|1|cfxA|cfxA|hydrolase|class_A_broad-spectrum_beta-lactamase_CfxA	SMP-083	60.0499	39	9	MF7572	WP_063843237_1	NCBI-AMR	ARDatabase	cfxA	class_A_broad-spectrum_beta-lactamase_CfxA	Protein	NCBI-AMR	CfxA_beta_lactamase	Class_A_beta_lactamase	Beta_lactams	Antibiotic_inactivation	Yes	Yes	2016-04-18T00:00:00Z	Fresh Manure	0	0M	Manure	Fresh Manure	n/a	Spring 2016	J	Spring 2016	Large	No	26090	5183263
1028084269|WP_063843237_1|U38243_1|1|1|cfxA|cfxA|hydrolase|class_A_broad-spectrum_beta-lactamase_CfxA	SMP-199	9.92724	6	9	MF7572	WP_063843237_1	NCBI-AMR	ARDatabase	cfxA	class_A_broad-spectrum_beta-lactamase_CfxA	Protein	NCBI-AMR	CfxA_beta_lactamase	Class_A_beta_lactamase	Beta_lactams	Antibiotic_inactivation	Yes	Yes	2016-09-07T00:00:00Z	Manure12	12	12H	Manure	Manure slurry from 12”	n/a	Fall 2016	G	Fall 2014	Small	No	3977	4568775
1028084269|WP_063843237_1|U38243_1|1|1|cfxA|cfxA|hydrolase|class_A_broad-spectrum_beta-lactamase_CfxA	SMP-192	42.903	34	9	MF7572	WP_063843237_1	NCBI-AMR	ARDatabase	cfxA	class_A_broad-spectrum_beta-lactamase_CfxA	Protein	NCBI-AMR	CfxA_beta_lactamase	Class_A_beta_lactamase	Beta_lactams	Antibiotic_inactivation	Yes	Yes	2016-09-07T00:00:00Z	Fresh Manure	0	0A	Manure	Fresh Manure	n/a	Fall 2016	M	Spring 2016	Small	No	10640	6097837
1028084269|WP_063843237_1|U38243_1|1|1|cfxA|cfxA|hydrolase|class_A_broad-spectrum_beta-lactamase_CfxA	SMP-189	1.68116	1	9	MF7572	WP_063843237_1	NCBI-AMR	ARDatabase	cfxA	class_A_broad-spectrum_beta-lactamase_CfxA	Protein	NCBI-AMR	CfxA_beta_lactamase	Class_A_beta_lactamase	Beta_lactams	Antibiotic_inactivation	Yes	Yes	2016-09-07T00:00:00Z	Manure24	24	24K	Manure	Manure slurry from 24”	n/a	Fall 2016	L	Spring 2016	Small	No	6730	4575615
1028084269|WP_063843237_1|U38243_1|1|1|cfxA|cfxA|hydrolase|class_A_broad-spectrum_beta-lactamase_CfxA	SMP-061	125.84	110	9	MF7572	WP_063843237_1	NCBI-AMR	ARDatabase	cfxA	class_A_broad-spectrum_beta-lactamase_CfxA	Protein	NCBI-AMR	CfxA_beta_lactamase	Class_A_beta_lactamase	Beta_lactams	Antibiotic_inactivation	Yes	Yes	2015-10-01T00:00:00Z	Fresh Manure	0	0N	Manure	Fresh Manure	n/a	Fall 2015	H	NA	NA	NA	19386	7141980
1028084269|WP_063843237_1|U38243_1|1|1|cfxA|cfxA|hydrolase|class_A_broad-spectrum_beta-lactamase_CfxA	SMP-114	18.5155	9	9	MF7572	WP_063843237_1	NCBI-AMR	ARDatabase	cfxA	class_A_broad-spectrum_beta-lactamase_CfxA	Protein	NCBI-AMR	CfxA_beta_lactamase	Class_A_beta_lactamase	Beta_lactams	Antibiotic_inactivation	Yes	Yes	2016-04-19T00:00:00Z	Manure6	6	6D	Manure	Manure slurry from 6”	n/a	Spring 2016	M	Spring 2016	Small	No	20533	3764186
1028084269|WP_063843237_1|U38243_1|1|1|cfxA|cfxA|hydrolase|class_A_broad-spectrum_beta-lactamase_CfxA	SMP-154	41.7428	30	9	MF7572	WP_063843237_1	NCBI-AMR	ARDatabase	cfxA	class_A_broad-spectrum_beta-lactamase_CfxA	Protein	NCBI-AMR	CfxA_beta_lactamase	Class_A_beta_lactamase	Beta_lactams	Antibiotic_inactivation	Yes	Yes	2016-04-22T00:00:00Z	Manure6	6	6G	Manure	Manure slurry from 6”	n/a	Spring 2016	G	Fall 2014	Small	No	30441	5567981
1028084269|WP_063843237_1|U38243_1|1|1|cfxA|cfxA|hydrolase|class_A_broad-spectrum_beta-lactamase_CfxA	SMP-032	147.706	274	9	MF7572	WP_063843237_1	NCBI-AMR	ARDatabase	cfxA	class_A_broad-spectrum_beta-lactamase_CfxA	Protein	NCBI-AMR	CfxA_beta_lactamase	Class_A_beta_lactamase	Beta_lactams	Antibiotic_inactivation	Yes	Yes	2015-09-11T00:00:00Z	Fresh Manure	0	0H	Manure	Fresh Manure	n/a	Fall 2015	A	NA	Large	NA	59323	14631315
1028084269|WP_063843237_1|U38243_1|1|1|cfxA|cfxA|hydrolase|class_A_broad-spectrum_beta-lactamase_CfxA	SMP-058	3.52635	4	9	MF7572	WP_063843237_1	NCBI-AMR	ARDatabase	cfxA	class_A_broad-spectrum_beta-lactamase_CfxA	Protein	NCBI-AMR	CfxA_beta_lactamase	Class_A_beta_lactamase	Beta_lactams	Antibiotic_inactivation	Yes	Yes	2015-09-23T00:00:00Z	Manure24	24	24N	Manure	Manure slurry from 24”	n/a	Fall 2015	L	NA	Small	No	28970	8929662
1028084269|WP_063843237_1|U38243_1|1|1|cfxA|cfxA|hydrolase|class_A_broad-spectrum_beta-lactamase_CfxA	SMP-135	63.0747	46	9	MF7572	WP_063843237_1	NCBI-AMR	ARDatabase	cfxA	class_A_broad-spectrum_beta-lactamase_CfxA	Protein	NCBI-AMR	CfxA_beta_lactamase	Class_A_beta_lactamase	Beta_lactams	Antibiotic_inactivation	Yes	Yes	2016-04-22T00:00:00Z	Fresh Manure	0	0N	Manure	Fresh Manure	n/a	Spring 2016	D	Fall 2015	Small	No	29133	5678317
1028084269|WP_063843237_1|U38243_1|1|1|cfxA|cfxA|hydrolase|class_A_broad-spectrum_beta-lactamase_CfxA	SMP-109	45.7203	37	9	MF7572	WP_063843237_1	NCBI-AMR	ARDatabase	cfxA	class_A_broad-spectrum_beta-lactamase_CfxA	Protein	NCBI-AMR	CfxA_beta_lactamase	Class_A_beta_lactamase	Beta_lactams	Antibiotic_inactivation	Yes	Yes	2016-04-18T00:00:00Z	Manure12	12	12A	Manure	Manure dry pile 12”	n/a	Spring 2016	L	Spring 2016	Small	No	25855	6342475
1028084269|WP_063843237_1|U38243_1|1|1|cfxA|cfxA|hydrolase|class_A_broad-spectrum_beta-lactamase_CfxA	SMP-120	18.4255	12	9	MF7572	WP_063843237_1	NCBI-AMR	ARDatabase	cfxA	class_A_broad-spectrum_beta-lactamase_CfxA	Protein	NCBI-AMR	CfxA_beta_lactamase	Class_A_beta_lactamase	Beta_lactams	Antibiotic_inactivation	Yes	Yes	2016-04-19T00:00:00Z	Manure12	12	12G	Manure	Manure slurry from 12”	n/a	Spring 2016	I	Spring 2016	Large	No	27826	5294538
1028084269|WP_063843237_1|U38243_1|1|1|cfxA|cfxA|hydrolase|class_A_broad-spectrum_beta-lactamase_CfxA	SMP-006	41.298	30	9	MF7572	WP_063843237_1	NCBI-AMR	ARDatabase	cfxA	class_A_broad-spectrum_beta-lactamase_CfxA	Protein	NCBI-AMR	CfxA_beta_lactamase	Class_A_beta_lactamase	Beta_lactams	Antibiotic_inactivation	Yes	Yes	2015-08-28T00:00:00Z	Fresh Manure	0	0M	Manure	Fresh manure	n/a	Fall 2015	N	NA	Medium	NA	21071	5996623
1028084269|WP_063843237_1|U38243_1|1|1|cfxA|cfxA|hydrolase|class_A_broad-spectrum_beta-lactamase_CfxA	SMP-089	112.832	41	9	MF7572	WP_063843237_1	NCBI-AMR	ARDatabase	cfxA	class_A_broad-spectrum_beta-lactamase_CfxA	Protein	NCBI-AMR	CfxA_beta_lactamase	Class_A_beta_lactamase	Beta_lactams	Antibiotic_inactivation	Yes	Yes	2016-04-18T00:00:00Z	Fresh Manure	0	0I	Manure	Fresh Manure	n/a	Spring 2016	N	Fall 2015	Medium	No	15472	2938934
1028084269|WP_063843237_1|U38243_1|1|1|cfxA|cfxA|hydrolase|class_A_broad-spectrum_beta-lactamase_CfxA	SMP-119	27.6847	17	9	MF7572	WP_063843237_1	NCBI-AMR	ARDatabase	cfxA	class_A_broad-spectrum_beta-lactamase_CfxA	Protein	NCBI-AMR	CfxA_beta_lactamase	Class_A_beta_lactamase	Beta_lactams	Antibiotic_inactivation	Yes	Yes	2016-04-19T00:00:00Z	Manure6	6	6A	Manure	Manure slurry from 6”	n/a	Spring 2016	I	Spring 2016	Large	No	21688	4965563
1028084269|WP_063843237_1|U38243_1|1|1|cfxA|cfxA|hydrolase|class_A_broad-spectrum_beta-lactamase_CfxA	SMP-055	110.519	82	9	MF7572	WP_063843237_1	NCBI-AMR	ARDatabase	cfxA	class_A_broad-spectrum_beta-lactamase_CfxA	Protein	NCBI-AMR	CfxA_beta_lactamase	Class_A_beta_lactamase	Beta_lactams	Antibiotic_inactivation	Yes	Yes	2015-09-23T00:00:00Z	Fresh Manure	0	0J	Manure	Fresh Manure	n/a	Fall 2015	L	Spring 2015	Small	NA	23029	5895221
1028084269|WP_063843237_1|U38243_1|1|1|cfxA|cfxA|hydrolase|class_A_broad-spectrum_beta-lactamase_CfxA	SMP-103	73.0922	53	9	MF7572	WP_063843237_1	NCBI-AMR	ARDatabase	cfxA	class_A_broad-spectrum_beta-lactamase_CfxA	Protein	NCBI-AMR	CfxA_beta_lactamase	Class_A_beta_lactamase	Beta_lactams	Antibiotic_inactivation	Yes	Yes	2016-04-18T00:00:00Z	Manure12	12	12D	Manure	Manure slurry from 12”	n/a	Spring 2016	C	Spring 2016	Large	No	26288	5901975
1028084269|WP_063843237_1|U38243_1|1|1|cfxA|cfxA|hydrolase|class_A_broad-spectrum_beta-lactamase_CfxA	SMP-047	3.2446	4	9	MF7572	WP_063843237_1	NCBI-AMR	ARDatabase	cfxA	class_A_broad-spectrum_beta-lactamase_CfxA	Protein	NCBI-AMR	CfxA_beta_lactamase	Class_A_beta_lactamase	Beta_lactams	Antibiotic_inactivation	Yes	Yes	2015-09-23T00:00:00Z	Manure12	12	12J	Manure	Manure slurry from 12”	n/a	Fall 2015	I	NA	Large	Yes	16995	10091142
1028084269|WP_063843237_1|U38243_1|1|1|cfxA|cfxA|hydrolase|class_A_broad-spectrum_beta-lactamase_CfxA	SMP-091	75.8788	38	9	MF7572	WP_063843237_1	NCBI-AMR	ARDatabase	cfxA	class_A_broad-spectrum_beta-lactamase_CfxA	Protein	NCBI-AMR	CfxA_beta_lactamase	Class_A_beta_lactamase	Beta_lactams	Antibiotic_inactivation	Yes	Yes	2016-04-18T00:00:00Z	Manure12	12	12I	Manure	Manure slurry from 12”	n/a	Spring 2016	N	Fall 2015	Medium	No	7117	3961904
1028084269|WP_063843237_1|U38243_1|1|1|cfxA|cfxA|hydrolase|class_A_broad-spectrum_beta-lactamase_CfxA	SMP-062	8.2054	8	9	MF7572	WP_063843237_1	NCBI-AMR	ARDatabase	cfxA	class_A_broad-spectrum_beta-lactamase_CfxA	Protein	NCBI-AMR	CfxA_beta_lactamase	Class_A_beta_lactamase	Beta_lactams	Antibiotic_inactivation	Yes	Yes	2015-10-01T00:00:00Z	Manure6	6	6E	Manure	Manure slurry from 6”	n/a	Fall 2015	H	NA	NA	NA	28151	7951196
1028084269|WP_063843237_1|U38243_1|1|1|cfxA|cfxA|hydrolase|class_A_broad-spectrum_beta-lactamase_CfxA	SMP-213	64.6753	66	9	MF7572	WP_063843237_1	NCBI-AMR	ARDatabase	cfxA	class_A_broad-spectrum_beta-lactamase_CfxA	Protein	NCBI-AMR	CfxA_beta_lactamase	Class_A_beta_lactamase	Beta_lactams	Antibiotic_inactivation	Yes	Yes	2016-09-08T00:00:00Z	Fresh Manure	0	12H	Manure	Fresh Manure	n/a	Fall 2016	D	Fall 2015	Small	Yes	2495	8205746
1028084269|WP_063843237_1|U38243_1|1|1|cfxA|cfxA|hydrolase|class_A_broad-spectrum_beta-lactamase_CfxA	SMP-084	1.42352	1	9	MF7572	WP_063843237_1	NCBI-AMR	ARDatabase	cfxA	class_A_broad-spectrum_beta-lactamase_CfxA	Protein	NCBI-AMR	CfxA_beta_lactamase	Class_A_beta_lactamase	Beta_lactams	Antibiotic_inactivation	Yes	Yes	2016-04-18T00:00:00Z	Manure6	6	6M	Manure	Manure slurry from 6”	n/a	Spring 2016	J	Spring 2016	Large	No	26452	5794653
1028084269|WP_063843237_1|U38243_1|1|1|cfxA|cfxA|hydrolase|class_A_broad-spectrum_beta-lactamase_CfxA	SMP-136	15.3544	16	9	MF7572	WP_063843237_1	NCBI-AMR	ARDatabase	cfxA	class_A_broad-spectrum_beta-lactamase_CfxA	Protein	NCBI-AMR	CfxA_beta_lactamase	Class_A_beta_lactamase	Beta_lactams	Antibiotic_inactivation	Yes	Yes	2016-04-22T00:00:00Z	Manure6	6	6N	Manure	Manure slurry from 6”	n/a	Spring 2016	D	Fall 2015	Small	No	45555	7996625
1028084269|WP_063843237_1|U38243_1|1|1|cfxA|cfxA|hydrolase|class_A_broad-spectrum_beta-lactamase_CfxA	SMP-142	27.2303	18	9	MF7572	WP_063843237_1	NCBI-AMR	ARDatabase	cfxA	class_A_broad-spectrum_beta-lactamase_CfxA	Protein	NCBI-AMR	CfxA_beta_lactamase	Class_A_beta_lactamase	Beta_lactams	Antibiotic_inactivation	Yes	Yes	2016-04-22T00:00:00Z	Manure6	6	6E	Manure	Manure slurry from 6”	n/a	Spring 2016	A	Spring 2016	Large	No	27404	5269402
1028084269|WP_063843237_1|U38243_1|1|1|cfxA|cfxA|hydrolase|class_A_broad-spectrum_beta-lactamase_CfxA	SMP-085	4.10286	2	9	MF7572	WP_063843237_1	NCBI-AMR	ARDatabase	cfxA	class_A_broad-spectrum_beta-lactamase_CfxA	Protein	NCBI-AMR	CfxA_beta_lactamase	Class_A_beta_lactamase	Beta_lactams	Antibiotic_inactivation	Yes	Yes	2016-04-18T00:00:00Z	Manure12	12	12M	Manure	Manure slurry from 12”	n/a	Spring 2016	J	Spring 2016	Large	No	10541	3887676
1028084269|WP_063843237_1|U38243_1|1|1|cfxA|cfxA|hydrolase|class_A_broad-spectrum_beta-lactamase_CfxA	SMP-073	26.9589	26	9	MF7572	WP_063843237_1	NCBI-AMR	ARDatabase	cfxA	class_A_broad-spectrum_beta-lactamase_CfxA	Protein	NCBI-AMR	CfxA_beta_lactamase	Class_A_beta_lactamase	Beta_lactams	Antibiotic_inactivation	Yes	Yes	2015-10-01T00:00:00Z	Fresh Manure	0	0C	Manure	Fresh Manure	n/a	Fall 2015	B	NA	NA	NA	24372	7979887
1028084269|WP_063843237_1|U38243_1|1|1|cfxA|cfxA|hydrolase|class_A_broad-spectrum_beta-lactamase_CfxA	SMP-216	2.97959	3	9	MF7572	WP_063843237_1	NCBI-AMR	ARDatabase	cfxA	class_A_broad-spectrum_beta-lactamase_CfxA	Protein	NCBI-AMR	CfxA_beta_lactamase	Class_A_beta_lactamase	Beta_lactams	Antibiotic_inactivation	Yes	Yes	2016-09-08T00:00:00Z	Manure24	24	6J	Manure	Manure slurry from 24”	n/a	Fall 2016	D	Fall 2015	Small	Yes	10621	7884494
1028084269|WP_063843237_1|U38243_1|1|1|cfxA|cfxA|hydrolase|class_A_broad-spectrum_beta-lactamase_CfxA	SMP-203	62.6481	68	9	MF7572	WP_063843237_1	NCBI-AMR	ARDatabase	cfxA	class_A_broad-spectrum_beta-lactamase_CfxA	Protein	NCBI-AMR	CfxA_beta_lactamase	Class_A_beta_lactamase	Beta_lactams	Antibiotic_inactivation	Yes	Yes	2016-09-08T00:00:00Z	Fresh Manure	0	0H	Manure	Fresh Manure	n/a	Fall 2016	O	Spring 2016	Small	No	2861	8551687
1028084269|WP_063843237_1|U38243_1|1|1|cfxA|cfxA|hydrolase|class_A_broad-spectrum_beta-lactamase_CfxA	SMP-045	176.551	102	9	MF7572	WP_063843237_1	NCBI-AMR	ARDatabase	cfxA	class_A_broad-spectrum_beta-lactamase_CfxA	Protein	NCBI-AMR	CfxA_beta_lactamase	Class_A_beta_lactamase	Beta_lactams	Antibiotic_inactivation	Yes	Yes	2015-09-23T00:00:00Z	Fresh Manure	0	0B	Manure	Fresh Manure	n/a	Fall 2015	I	NA	Large	Yes	10534	4688699
1028084269|WP_063843237_1|U38243_1|1|1|cfxA|cfxA|hydrolase|class_A_broad-spectrum_beta-lactamase_CfxA	SMP-002	8.7702	9	9	MF7572	WP_063843237_1	NCBI-AMR	ARDatabase	cfxA	class_A_broad-spectrum_beta-lactamase_CfxA	Protein	NCBI-AMR	CfxA_beta_lactamase	Class_A_beta_lactamase	Beta_lactams	Antibiotic_inactivation	Yes	Yes	2015-08-28T00:00:00Z	Fresh Manure	0	0A	Manure	Fresh manure	n/a	Fall 2015	J	Spring 2015	Large	NA	32932	8330568
1028084269|WP_063843237_1|U38243_1|1|1|cfxA|cfxA|hydrolase|class_A_broad-spectrum_beta-lactamase_CfxA	SMP-237	52.3894	68	9	MF7572	WP_063843237_1	NCBI-AMR	ARDatabase	cfxA	class_A_broad-spectrum_beta-lactamase_CfxA	Protein	NCBI-AMR	CfxA_beta_lactamase	Class_A_beta_lactamase	Beta_lactams	Antibiotic_inactivation	Yes	Yes	2016-09-08T00:00:00Z	Fresh Manure	0	12A	Manure	Fresh Manure	n/a	Fall 2016	I	Spring 2016	Large	Yes	8948	9843573
1028084269|WP_063843237_1|U38243_1|1|1|cfxA|cfxA|hydrolase|class_A_broad-spectrum_beta-lactamase_CfxA	SMP-170	2.20004	2	9	MF7572	WP_063843237_1	NCBI-AMR	ARDatabase	cfxA	class_A_broad-spectrum_beta-lactamase_CfxA	Protein	NCBI-AMR	CfxA_beta_lactamase	Class_A_beta_lactamase	Beta_lactams	Antibiotic_inactivation	Yes	Yes	2016-09-06T00:00:00Z	Manure12	12	12O	Manure	Manure slurry from 12”	n/a	Fall 2016	J	Spring 2016	Large	Yes	8904	7147807
1028084269|WP_063843237_1|U38243_1|1|1|cfxA|cfxA|hydrolase|class_A_broad-spectrum_beta-lactamase_CfxA	SMP-068	5.41091	8	9	MF7572	WP_063843237_1	NCBI-AMR	ARDatabase	cfxA	class_A_broad-spectrum_beta-lactamase_CfxA	Protein	NCBI-AMR	CfxA_beta_lactamase	Class_A_beta_lactamase	Beta_lactams	Antibiotic_inactivation	Yes	Yes	2015-10-01T00:00:00Z	Manure6	6	6C	Manure	Manure slurry from 6”	n/a	Fall 2015	K	NA	Large	No	36269	11540904
1028084269|WP_063843237_1|U38243_1|1|1|cfxA|cfxA|hydrolase|class_A_broad-spectrum_beta-lactamase_CfxA	SMP-051	73.4341	69	9	MF7572	WP_063843237_1	NCBI-AMR	ARDatabase	cfxA	class_A_broad-spectrum_beta-lactamase_CfxA	Protein	NCBI-AMR	CfxA_beta_lactamase	Class_A_beta_lactamase	Beta_lactams	Antibiotic_inactivation	Yes	Yes	2015-09-23T00:00:00Z	Fresh Manure	0	0	Manure	Fresh Manure	n/a	Fall 2015	F	NA	Small	NA	24170	7450444
1028084269|WP_063843237_1|U38243_1|1|1|cfxA|cfxA|hydrolase|class_A_broad-spectrum_beta-lactamase_CfxA	SMP-240	2.98918	3	9	MF7572	WP_063843237_1	NCBI-AMR	ARDatabase	cfxA	class_A_broad-spectrum_beta-lactamase_CfxA	Protein	NCBI-AMR	CfxA_beta_lactamase	Class_A_beta_lactamase	Beta_lactams	Antibiotic_inactivation	Yes	Yes	2016-09-08T00:00:00Z	Manure24	24	6O	Manure	Manure slurry from 24”	n/a	Fall 2016	I	Spring 2016	Large	Yes	10710	7683670
1028084269|WP_063843237_1|U38243_1|1|1|cfxA|cfxA|hydrolase|class_A_broad-spectrum_beta-lactamase_CfxA	SMP-143	54.1335	42	9	MF7572	WP_063843237_1	NCBI-AMR	ARDatabase	cfxA	class_A_broad-spectrum_beta-lactamase_CfxA	Protein	NCBI-AMR	CfxA_beta_lactamase	Class_A_beta_lactamase	Beta_lactams	Antibiotic_inactivation	Yes	Yes	2016-04-22T00:00:00Z	Manure12	12	12E	Manure	Manure slurry from 12”	n/a	Spring 2016	A	Spring 2016	Large	No	33845	6115967
1028084269|WP_063843237_1|U38243_1|1|1|cfxA|cfxA|hydrolase|class_A_broad-spectrum_beta-lactamase_CfxA	SMP-226	16.9165	13	9	MF7572	WP_063843237_1	NCBI-AMR	ARDatabase	cfxA	class_A_broad-spectrum_beta-lactamase_CfxA	Protein	NCBI-AMR	CfxA_beta_lactamase	Class_A_beta_lactamase	Beta_lactams	Antibiotic_inactivation	Yes	Yes	2016-09-08T00:00:00Z	Manure6	6	12A	Manure	Manure slurry from 6”	n/a	Fall 2016	K	Spring 2016	Large	No	3445	5879787
1028084269|WP_063843237_1|U38243_1|1|1|cfxA|cfxA|hydrolase|class_A_broad-spectrum_beta-lactamase_CfxA	SMP-056	3.46043	4	9	MF7572	WP_063843237_1	NCBI-AMR	ARDatabase	cfxA	class_A_broad-spectrum_beta-lactamase_CfxA	Protein	NCBI-AMR	CfxA_beta_lactamase	Class_A_beta_lactamase	Beta_lactams	Antibiotic_inactivation	Yes	Yes	2015-09-23T00:00:00Z	Manure6	6	6N	Manure	Manure slurry from 6”	n/a	Fall 2015	L	NA	Small	No	39905	9499029
1028084269|WP_063843237_1|U38243_1|1|1|cfxA|cfxA|hydrolase|class_A_broad-spectrum_beta-lactamase_CfxA	SMP-015	9.32741	8	9	MF7572	WP_063843237_1	NCBI-AMR	ARDatabase	cfxA	class_A_broad-spectrum_beta-lactamase_CfxA	Protein	NCBI-AMR	CfxA_beta_lactamase	Class_A_beta_lactamase	Beta_lactams	Antibiotic_inactivation	Yes	Yes	2015-09-11T00:00:00Z	Manure6	6	6I	Manure	Manure slurry from 6”	n/a	Fall 2015	D	NA	Small	No	16200	6865769
1028084269|WP_063843237_1|U38243_1|1|1|cfxA|cfxA|hydrolase|class_A_broad-spectrum_beta-lactamase_CfxA	SMP-102	72.2117	50	9	MF7572	WP_063843237_1	NCBI-AMR	ARDatabase	cfxA	class_A_broad-spectrum_beta-lactamase_CfxA	Protein	NCBI-AMR	CfxA_beta_lactamase	Class_A_beta_lactamase	Beta_lactams	Antibiotic_inactivation	Yes	Yes	2016-04-18T00:00:00Z	Manure6	6	6F	Manure	Manure slurry from 6”	n/a	Spring 2016	C	Spring 2016	Large	No	26566	5541905
1028084269|WP_063843237_1|U38243_1|1|1|cfxA|cfxA|hydrolase|class_A_broad-spectrum_beta-lactamase_CfxA	SMP-171	1.40263	1	9	MF7572	WP_063843237_1	NCBI-AMR	ARDatabase	cfxA	class_A_broad-spectrum_beta-lactamase_CfxA	Protein	NCBI-AMR	CfxA_beta_lactamase	Class_A_beta_lactamase	Beta_lactams	Antibiotic_inactivation	Yes	Yes	2016-09-06T00:00:00Z	Manure24	24	24O	Manure	Manure slurry from 24”	n/a	Fall 2016	J	Spring 2016	Large	Yes	6024	5687782
1028084269|WP_063843237_1|U38243_1|1|1|cfxA|cfxA|hydrolase|class_A_broad-spectrum_beta-lactamase_CfxA	SMP-113	26.8925	18	9	MF7572	WP_063843237_1	NCBI-AMR	ARDatabase	cfxA	class_A_broad-spectrum_beta-lactamase_CfxA	Protein	NCBI-AMR	CfxA_beta_lactamase	Class_A_beta_lactamase	Beta_lactams	Antibiotic_inactivation	Yes	Yes	2016-04-19T00:00:00Z	Fresh Manure	0	0A	Manure	Fresh Manure	n/a	Spring 2016	M	Spring 2016	Small	No	21189	5246150
1028084269|WP_063843237_1|U38243_1|1|1|cfxA|cfxA|hydrolase|class_A_broad-spectrum_beta-lactamase_CfxA	SMP-187	1.20168	1	9	MF7572	WP_063843237_1	NCBI-AMR	ARDatabase	cfxA	class_A_broad-spectrum_beta-lactamase_CfxA	Protein	NCBI-AMR	CfxA_beta_lactamase	Class_A_beta_lactamase	Beta_lactams	Antibiotic_inactivation	Yes	Yes	2016-09-07T00:00:00Z	Manure6	6	6K	Manure	Manure slurry from 6”	n/a	Fall 2016	L	Spring 2016	Small	No	2452	6353584
1028084269|WP_063843237_1|U38243_1|1|1|cfxA|cfxA|hydrolase|class_A_broad-spectrum_beta-lactamase_CfxA	SMP-221	13.5359	11	9	MF7572	WP_063843237_1	NCBI-AMR	ARDatabase	cfxA	class_A_broad-spectrum_beta-lactamase_CfxA	Protein	NCBI-AMR	CfxA_beta_lactamase	Class_A_beta_lactamase	Beta_lactams	Antibiotic_inactivation	Yes	Yes	2016-09-08T00:00:00Z	Manure12	12	24H	Manure	Manure slurry from 12”	n/a	Fall 2016	A	Spring 2016	Large	No	6255	6205962
[truncated: 10,135 more rows]
